# Supplementary material for: Programmable protein delivery with a bacterial contractile injection system
Source: Nature. 2023 Mar 29;616(7956):357–64. doi: 10.1038/s41586-023-05870-7 (PMC10097599; doi:10.1038/s41586-023-05870-7)
Supplement: Supplementary file 3 — Annotated sequence files for plasmids listed in Supplementary Table 7. [file 41586_2023_5870_MOESM3_ESM.zip]

Archive with 112 entries (111 files):
- Supplementary Data 1  - Annotated Plasmid Maps/
- __MACOSX/._Supplementary Data 1  - Annotated Plasmid Maps
- Supplementary Data 1  - Annotated Plasmid Maps/pAWP78-PVCpnf1-16.gb
- __MACOSX/Supplementary Data 1  - Annotated Plasmid Maps/._pAWP78-PVCpnf1-16.gb
- Supplementary Data 1  - Annotated Plasmid Maps/TwinStrep-SUMO-Pdp1.gb
- __MACOSX/Supplementary Data 1  - Annotated Plasmid Maps/._TwinStrep-SUMO-Pdp1.gb
- Supplementary Data 1  - Annotated Plasmid Maps/pBR322-Pdp1_NTD-Cre.gb
- __MACOSX/Supplementary Data 1  - Annotated Plasmid Maps/._pBR322-Pdp1_NTD-Cre.gb
- Supplementary Data 1  - Annotated Plasmid Maps/pBR322-Pdp1_NTD-Cas9.gb
- __MACOSX/Supplementary Data 1  - Annotated Plasmid Maps/._pBR322-Pdp1_NTD-Cas9.gb
- Supplementary Data 1  - Annotated Plasmid Maps/pHCMV-SS-antiALFAtagNb-TM.gb
- __MACOSX/Supplementary Data 1  - Annotated Plasmid Maps/._pHCMV-SS-antiALFAtagNb-TM.gb
- Supplementary Data 1  - Annotated Plasmid Maps/pAWP78-PVCpnf╬öpvc10_pvc13-antiMouseMHCIINb.gb
- __MACOSX/Supplementary Data 1  - Annotated Plasmid Maps/._pAWP78-PVCpnf╬öpvc10_pvc13-antiMouseMHCIINb.gb
- Supplementary Data 1  - Annotated Plasmid Maps/TwinStrep-SUMO-Pnf.gb
- __MACOSX/Supplementary Data 1  - Annotated Plasmid Maps/._TwinStrep-SUMO-Pnf.gb
- Supplementary Data 1  - Annotated Plasmid Maps/pBR322-PVCpnf17-22.gb
- __MACOSX/Supplementary Data 1  - Annotated Plasmid Maps/._pBR322-PVCpnf17-22.gb
- Supplementary Data 1  - Annotated Plasmid Maps/pAWP78-PVCpnf_pvc13-CD4DARPin.gb
- __MACOSX/Supplementary Data 1  - Annotated Plasmid Maps/._pAWP78-PVCpnf_pvc13-CD4DARPin.gb
- Supplementary Data 1  - Annotated Plasmid Maps/pHCMV-SS-antiMoonTagNb-TM.gb
- __MACOSX/Supplementary Data 1  - Annotated Plasmid Maps/._pHCMV-SS-antiMoonTagNb-TM.gb
- Supplementary Data 1  - Annotated Plasmid Maps/pAWP78-PVCpnf_pvc13-FLAG.gb
- __MACOSX/Supplementary Data 1  - Annotated Plasmid Maps/._pAWP78-PVCpnf_pvc13-FLAG.gb
- Supplementary Data 1  - Annotated Plasmid Maps/pBR322-Pdp1_NTD-GFP-HiBiT.gb
- __MACOSX/Supplementary Data 1  - Annotated Plasmid Maps/._pBR322-Pdp1_NTD-GFP-HiBiT.gb
- Supplementary Data 1  - Annotated Plasmid Maps/pAWP78-PVCpnf_pvc13-EE.gb
- __MACOSX/Supplementary Data 1  - Annotated Plasmid Maps/._pAWP78-PVCpnf_pvc13-EE.gb
- Supplementary Data 1  - Annotated Plasmid Maps/pBR322-Pdp1_NTD-ZFD_L.gb
- __MACOSX/Supplementary Data 1  - Annotated Plasmid Maps/._pBR322-Pdp1_NTD-ZFD_L.gb
- Supplementary Data 1  - Annotated Plasmid Maps/pBR322-Pdp1_aa1-289-HiBiT.gb
- __MACOSX/Supplementary Data 1  - Annotated Plasmid Maps/._pBR322-Pdp1_aa1-289-HiBiT.gb
- Supplementary Data 1  - Annotated Plasmid Maps/pIEx4-Cre.gb
- __MACOSX/Supplementary Data 1  - Annotated Plasmid Maps/._pIEx4-Cre.gb
- Supplementary Data 1  - Annotated Plasmid Maps/pBR322-Pdp1_aa1-190-HiBiT.gb
- __MACOSX/Supplementary Data 1  - Annotated Plasmid Maps/._pBR322-Pdp1_aa1-190-HiBiT.gb
- Supplementary Data 1  - Annotated Plasmid Maps/pBR322-PVCpnf18-21.gb
- __MACOSX/Supplementary Data 1  - Annotated Plasmid Maps/._pBR322-PVCpnf18-21.gb
- Supplementary Data 1  - Annotated Plasmid Maps/pAWP78-PVCpnf╬öpvc13.gb
- __MACOSX/Supplementary Data 1  - Annotated Plasmid Maps/._pAWP78-PVCpnf╬öpvc13.gb
- Supplementary Data 1  - Annotated Plasmid Maps/pBR322-Pdp1_aa39-331-HiBiT.gb
- __MACOSX/Supplementary Data 1  - Annotated Plasmid Maps/._pBR322-Pdp1_aa39-331-HiBiT.gb
- Supplementary Data 1  - Annotated Plasmid Maps/pAWP78-PVCpnf_antiHistoneNb.gb
- __MACOSX/Supplementary Data 1  - Annotated Plasmid Maps/._pAWP78-PVCpnf_antiHistoneNb.gb
- Supplementary Data 1  - Annotated Plasmid Maps/pHCMV-SS-antiHAscFv-TM.gb
- __MACOSX/Supplementary Data 1  - Annotated Plasmid Maps/._pHCMV-SS-antiHAscFv-TM.gb
- Supplementary Data 1  - Annotated Plasmid Maps/pAWP78-PVCpnf_pvc13-Ad5RGDPK7.gb
- __MACOSX/Supplementary Data 1  - Annotated Plasmid Maps/._pAWP78-PVCpnf_pvc13-Ad5RGDPK7.gb
- Supplementary Data 1  - Annotated Plasmid Maps/pBR322-Pdp1_aa1-38-HiBiT.gb
- __MACOSX/Supplementary Data 1  - Annotated Plasmid Maps/._pBR322-Pdp1_aa1-38-HiBiT.gb
- Supplementary Data 1  - Annotated Plasmid Maps/py100-sgRNA_hVEGFA.gb
- __MACOSX/Supplementary Data 1  - Annotated Plasmid Maps/._py100-sgRNA_hVEGFA.gb
- Supplementary Data 1  - Annotated Plasmid Maps/pBR322-Pdp1_NTD-ZFD_R.gb
- __MACOSX/Supplementary Data 1  - Annotated Plasmid Maps/._pBR322-Pdp1_NTD-ZFD_R.gb
- Supplementary Data 1  - Annotated Plasmid Maps/EGFR-GFP_(Addgene_32751).gb
- __MACOSX/Supplementary Data 1  - Annotated Plasmid Maps/._EGFR-GFP_(Addgene_32751).gb
- Supplementary Data 1  - Annotated Plasmid Maps/pAWP78-PVCpnf╬öpvc10.gb
- __MACOSX/Supplementary Data 1  - Annotated Plasmid Maps/._pAWP78-PVCpnf╬öpvc10.gb
- Supplementary Data 1  - Annotated Plasmid Maps/pAWP78-PVCpnf_pvc13-A4DARPin.gb
- __MACOSX/Supplementary Data 1  - Annotated Plasmid Maps/._pAWP78-PVCpnf_pvc13-A4DARPin.gb
- Supplementary Data 1  - Annotated Plasmid Maps/pAWP78-PVCpnf_pvc13-SunTag.gb
- __MACOSX/Supplementary Data 1  - Annotated Plasmid Maps/._pAWP78-PVCpnf_pvc13-SunTag.gb
- Supplementary Data 1  - Annotated Plasmid Maps/pHCMV-SS-antiFLAGscFv-TM.gb
- __MACOSX/Supplementary Data 1  - Annotated Plasmid Maps/._pHCMV-SS-antiFLAGscFv-TM.gb
- Supplementary Data 1  - Annotated Plasmid Maps/pBR322-Pdp1-HiBiT.gb
- __MACOSX/Supplementary Data 1  - Annotated Plasmid Maps/._pBR322-Pdp1-HiBiT.gb
- Supplementary Data 1  - Annotated Plasmid Maps/pBR322-Pdp1_aa1-133-HiBiT.gb
- __MACOSX/Supplementary Data 1  - Annotated Plasmid Maps/._pBR322-Pdp1_aa1-133-HiBiT.gb
- Supplementary Data 1  - Annotated Plasmid Maps/pAWP78-PVCpnf_FLAG-pvc2.gb
- __MACOSX/Supplementary Data 1  - Annotated Plasmid Maps/._pAWP78-PVCpnf_FLAG-pvc2.gb
- Supplementary Data 1  - Annotated Plasmid Maps/pAWP78-PVCpnf_pvc13-HA.gb
- __MACOSX/Supplementary Data 1  - Annotated Plasmid Maps/._pAWP78-PVCpnf_pvc13-HA.gb
- Supplementary Data 1  - Annotated Plasmid Maps/pcDNA3-Dio-GFP.gb
- __MACOSX/Supplementary Data 1  - Annotated Plasmid Maps/._pcDNA3-Dio-GFP.gb
- Supplementary Data 1  - Annotated Plasmid Maps/pAWP78-PVCpnf_pvc13-ALFA.gb
- __MACOSX/Supplementary Data 1  - Annotated Plasmid Maps/._pAWP78-PVCpnf_pvc13-ALFA.gb
- Supplementary Data 1  - Annotated Plasmid Maps/pAWP78-PVCpnf╬öpvc15.gb
- __MACOSX/Supplementary Data 1  - Annotated Plasmid Maps/._pAWP78-PVCpnf╬öpvc15.gb
- Supplementary Data 1  - Annotated Plasmid Maps/pAWP78-PVCpnf_pvc13-CD11bDARPin.gb
- __MACOSX/Supplementary Data 1  - Annotated Plasmid Maps/._pAWP78-PVCpnf_pvc13-CD11bDARPin.gb
- Supplementary Data 1  - Annotated Plasmid Maps/pAWP78-PVCpnf_pvc13-Ad5DL491-492.gb
- __MACOSX/Supplementary Data 1  - Annotated Plasmid Maps/._pAWP78-PVCpnf_pvc13-Ad5DL491-492.gb
- Supplementary Data 1  - Annotated Plasmid Maps/pBR322-Pdp1_NTD-Cre-HiBiT.gb
- __MACOSX/Supplementary Data 1  - Annotated Plasmid Maps/._pBR322-Pdp1_NTD-Cre-HiBiT.gb
- Supplementary Data 1  - Annotated Plasmid Maps/pAWP78-PVCpnf_pvc12-HiBiT.gb
- __MACOSX/Supplementary Data 1  - Annotated Plasmid Maps/._pAWP78-PVCpnf_pvc12-HiBiT.gb
- Supplementary Data 1  - Annotated Plasmid Maps/pHCMV-SS-antiEEscFv-TM.gb
- __MACOSX/Supplementary Data 1  - Annotated Plasmid Maps/._pHCMV-SS-antiEEscFv-TM.gb
- Supplementary Data 1  - Annotated Plasmid Maps/pAWP78-PVCpnf_pvc13-Ad5Knob.gb
- __MACOSX/Supplementary Data 1  - Annotated Plasmid Maps/._pAWP78-PVCpnf_pvc13-Ad5Knob.gb
- Supplementary Data 1  - Annotated Plasmid Maps/pAWP78-PVCpnf_pvc13-E01DARPin.gb
- __MACOSX/Supplementary Data 1  - Annotated Plasmid Maps/._pAWP78-PVCpnf_pvc13-E01DARPin.gb
- Supplementary Data 1  - Annotated Plasmid Maps/pAWP78-PVCpnf_pvc13-truncated.gb
- __MACOSX/Supplementary Data 1  - Annotated Plasmid Maps/._pAWP78-PVCpnf_pvc13-truncated.gb
- Supplementary Data 1  - Annotated Plasmid Maps/pBR322-Pdp1_NTD-ZFN_L-HiBiT.gb
- __MACOSX/Supplementary Data 1  - Annotated Plasmid Maps/._pBR322-Pdp1_NTD-ZFN_L-HiBiT.gb
- Supplementary Data 1  - Annotated Plasmid Maps/pBR322-Pdp1_aa1-76-HiBiT.gb
- __MACOSX/Supplementary Data 1  - Annotated Plasmid Maps/._pBR322-Pdp1_aa1-76-HiBiT.gb
- Supplementary Data 1  - Annotated Plasmid Maps/pAWP78-PVCpnf_pvc13-MoonTag.gb
- __MACOSX/Supplementary Data 1  - Annotated Plasmid Maps/._pAWP78-PVCpnf_pvc13-MoonTag.gb
- Supplementary Data 1  - Annotated Plasmid Maps/pAWP78-PVCpnf╬öpvc10_pvc13-Ad5RGDPK7.gb
- __MACOSX/Supplementary Data 1  - Annotated Plasmid Maps/._pAWP78-PVCpnf╬öpvc10_pvc13-Ad5RGDPK7.gb
- Supplementary Data 1  - Annotated Plasmid Maps/pAWP78-PVCpnf_antiMouseMHCIINb.gb
- __MACOSX/Supplementary Data 1  - Annotated Plasmid Maps/._pAWP78-PVCpnf_antiMouseMHCIINb.gb
- Supplementary Data 1  - Annotated Plasmid Maps/pHCMV-SS-antiSunTag-TM.gb
- __MACOSX/Supplementary Data 1  - Annotated Plasmid Maps/._pHCMV-SS-antiSunTag-TM.gb
- Supplementary Data 1  - Annotated Plasmid Maps/pcDNA3-Cre.gb
- __MACOSX/Supplementary Data 1  - Annotated Plasmid Maps/._pcDNA3-Cre.gb
- Supplementary Data 1  - Annotated Plasmid Maps/pIEx4-Dio-GFP.gb
- __MACOSX/Supplementary Data 1  - Annotated Plasmid Maps/._pIEx4-Dio-GFP.gb
- Supplementary Data 1  - Annotated Plasmid Maps/pAWP78-PVCpnf╬öpvc15_pvc12-HiBiT.gb
- __MACOSX/Supplementary Data 1  - Annotated Plasmid Maps/._pAWP78-PVCpnf╬öpvc15_pvc12-HiBiT.gb
