# Supplementary material for: Programmable protein delivery with a bacterial contractile injection system
Source: Nature. 2023 Mar 29;616(7956):357–64. doi: 10.1038/s41586-023-05870-7 (PMC10097599; doi:10.1038/s41586-023-05870-7)
Supplement: Supplementary file 3 — Annotated sequence files for plasmids listed in Supplementary Table 7. [file 41586_2023_5870_MOESM3_ESM.zip › Supplementary Data 1 - Annotated Plasmid Maps/TwinStrep-SUMO-Pdp1.gb]

LOCUS       TwinStrep-SUMO-Pdp1        7094 bp ds-DNA     circular     06-OCT-2022
DEFINITION  .
ACCESSION   urn.local...kmi-exry1bj
VERSION     urn.local...kmi-exry1bj
KEYWORDS    .
SOURCE      
  ORGANISM  .
FEATURES             Location/Qualifiers
     misc_binding    329..351
                     /ApEinfo_revcolor="#c7b0e3"
                     /ApEinfo_fwdcolor="#c7b0e3"
                     /label="LacO"
     misc_feature    397..549
                     /ApEinfo_revcolor="#b7e6d7"
                     /ApEinfo_fwdcolor="#b7e6d7"
                     /label="6x His tag/ Twin Strep"
     misc_feature    550..841
                     /ApEinfo_revcolor="#c7b0e3"
                     /ApEinfo_fwdcolor="#c7b0e3"
                     /label="Sumo"
     misc_feature    847..1854
                     /ApEinfo_revcolor="#c7b0e3"
                     /ApEinfo_fwdcolor="#c7b0e3"
                     /modified_by="jkreitz"
                     /label="pvc17 payload - Pdp1"
     misc_feature    847..1047
                     /ApEinfo_revcolor="#75c6a9"
                     /ApEinfo_fwdcolor="#75c6a9"
                     /label="NTD"
     rep_origin      complement(5249..5931)
                     /ApEinfo_revcolor="#75c6a9"
                     /ApEinfo_fwdcolor="#75c6a9"
                     /label="ColE1 origin"
     CDS             complement(6029..6688)
                     /ApEinfo_revcolor="#f58a5e"
                     /ApEinfo_fwdcolor="#f58a5e"
                     /label="AmpR"
ORIGIN      
        1 ccgggatctc gacgctctcc cttatgcgac tcctgcatta ggaagcagcc cagtagtagg
       61 ttgaggccgt tgagcaccgc cgccgcaagg aatggtgcat gcaaggagat ggcgcccaac
      121 agtcccccgg ccacggggcc tgccaccata cccacgccga aacaagcgct catgagcccg
      181 aagtggcgag cccgatcttc cccatcggtg atgtcggcga tataggcgcc agcaaccgca
      241 cctgtggcgc cggtgatgcc ggccacgatg cgtccggcgt agaggatcga gatctcgatc
      301 ccgcgaaatt aatacgactc actatagggg aattgtgagc ggataacaat tcccctctag
      361 aaataatttt gtttaacttt aagaaggaga tataccatgg gcagcagcca tcatcatcat
      421 catcacagca gcggcctggt gccgcgcggc agccatatgg ctagctggag ccatccgcag
      481 tttgaaaaag gtggtggtag cggtggtggt tcaggtggta gtgcatggtc acaccctcag
      541 tttgagaaaa tgtcggactc agaagtcaat caagaagcta agccagaggt caagccagaa
      601 gtcaagcctg agactcacat caatttaaag gtgtccgatg gatcttcaga gatcttcttc
      661 aagatcaaaa agaccactcc tttaagaagg ctgatggaag cgttcgctaa aagacagggt
      721 aaggaaatgg actccttaag attcttgtac gacggtatta gaatccaagc tgatcagacc
      781 cctgaagatt tggacatgga ggataacgat attattgagg ctcacagaga acagattggt
      841 ggatccatgc ctagatatgc taattatcag ataaacccca aacagaatat taaaaattca
      901 catgggaaat cttcatcgtc agatttttct agtgggtacc tttcattctc aaataattcg
      961 cttgatgacc cttttattcg gcagcaagtt aagagagaat ttatttggga gggacatatg
     1021 aaggagattg aagaagcttc aagattaggt aattttgctg tcagttttcg ggctgcgggc
     1081 gggccaacac tcagagcttt gggcaaaggt gcggcagcca aggggcatga tattttggaa
     1141 aaaaccatta aacccggctc aattaacaaa gcttatccca aagacgaagc ttcagatgta
     1201 ataaagaaag tacaggaagc gggtattgaa ggctatgtag gccattggga taaaaaaact
     1261 ggccgccttt tgggtattta catgagtagt ggtcacggtt tatcagatga acaggtcaat
     1321 ggaaaaattt atcctataga cttaaacaat ctggaagcga gtctctcagc cttgaaagca
     1381 aaagagaact gggctgcact accttttact ggtgactatg atatgcatga tatgattagt
     1441 ttcacaggtc aacctcattc agtaccatcc aactcatcag aggaaaggaa aattatagat
     1501 cgcattaacc gattggttgc tcgatctgat tcaaaccggc catttggaga tatagagcat
     1561 aatgttatca ggcatggagc ccaggtaagc tacccggctt ttgctatgga taaagaaaaa
     1621 gaggaaataa aaaaacacgg ggggattgtc aaggctgttg ctgaacccgg tgaatttcct
     1681 gtcgctattg ttagcaaagg aaaatggaca attgccaaca acattgatga actaaatcag
     1741 ttttataata gtatcggtgc aaaaatgaaa gtgagctgga agccgggtgc tgaaaatcct
     1801 ggattcgttt ctaatccaca aagaccgggc atggccagat ttagccggaa aagatgagcg
     1861 gccgcactcg aggcccgaaa ggaagctgag ttggctgctg ccaccgctga gcaataacta
     1921 gcataacccc ttggggcctc taaacgggtc ttgaggggtt ttttgctgaa aggaggaact
     1981 atatccggat atcccgcaag aggcccggca gtaccggcat aaccaagcct atgcctacag
     2041 catccagggt gacggtgccg aggatgacga tgagcgcatt gttagatttc atacacggtg
     2101 cctgactgcg ttagcaattt aactgtgata aactaccgca ttaaagctta tcgatgataa
     2161 gctgtcaaac atgagaaaca ccatcgaatg gcgcaaaacc tttcgcggta tggcatgata
     2221 gcgcccggaa gagagtcaat tcagggtggt gaatgtgaaa ccagtaacgt tatacgatgt
     2281 cgcagagtat gccggtgtct cttatcagac cgtttcccgc gtggtgaacc aggccagcca
     2341 cgtttctgcg aaaacgcggg aaaaagtgga agcggcgatg gcggagctga attacattcc
     2401 caaccgcgtg gcacaacaac tggcgggcaa acagtcgttg ctgattggcg ttgccacctc
     2461 cagtctggcc ctgcacgcgc cgtcgcaaat tgtcgcggcg attaaatctc gcgccgatca
     2521 actgggtgcc agcgtggtgg tgtcgatggt agaacgaagc ggcgtcgaag cctgtaaagc
     2581 ggcggtgcac aatcttctcg cgcaacgcgt cagtgggctg atcattaact atccgctgga
     2641 tgaccaggat gccattgctg tggaagctgc ctgcactaat gttccggcgt tatttcttga
     2701 tgtctctgac cagacaccca tcaacagtat tattttctcc catgaagacg gtacgcgact
     2761 gggcgtggag catctggtcg cattgggtca ccagcaaatc gcgctgttag cgggcccatt
     2821 aagttctgtc tcggcgcgtc tgcgtctggc tggctggcat aaatatctca ctcgcaatca
     2881 aattcagccg atagcggaac gggaaggcga ctggagtgcc atgtccggtt ttcaacaaac
     2941 catgcaaatg ctgaatgagg gcatcgttcc cactgcgatg ctggttgcca acgatcagat
     3001 ggcgctgggc gcaatgcgcg ccattaccga gtccgggctg cgcgttggtg cggatatctc
     3061 ggtagtggga tacgacgata ccgaagacag ctcatgttat atcccgccgt taaccaccat
     3121 caaacaggat tttcgcctgc tggggcaaac cagcgtggac cgcttgctgc aactctctca
     3181 gggccaggcg gtgaagggca atcagctgtt gcccgtctca ctggtgaaaa gaaaaaccac
     3241 cctggcgccc aatacgcaaa ccgcctctcc ccgcgcgttg gccgattcat taatgcagct
     3301 ggcacgacag gtttcccgac tggaaagcgg gcagtgagcg caacgcaatt aatgtaagtt
     3361 agctcactca ttaggcaccg ggatctcgac cgatgccctt gagagccttc aacccagtca
     3421 gctccttccg gtgggcgcgg ggcatgacta tcgtcgccgc acttatgact gtcttcttta
     3481 tcatgcaact cgtaggacag gtgccggcag cgctctgggt cattttcggc gaggaccgct
     3541 ttcgctggag cgcgacgatg atcggcctgt cgcttgcggt attcggaatc ttgcacgccc
     3601 tcgctcaagc cttcgtcact ggtcccgcca ccaaacgttt cggcgagaag caggccatta
     3661 tcgccggcat ggcggccgac gcgctgggct acgtcttgct ggcgttcgcg acgcgaggct
     3721 ggatggcctt ccccattatg attcttctcg cttccggcgg catcgggatg cccgcgttgc
     3781 aggccatgct gtccaggcag gtagatgacg accatcaggg acagcttcaa ggatcgctcg
     3841 cggctcttac cagcctaact tcgatcattg gaccgctgat cgtcacggcg atttatgccg
     3901 cctcggcgag cacatggaac gggttggcat ggattgtagg cgccgcccta taccttgtct
     3961 gcctccccgc gttgcgtcgc ggtgcatgga gccgggccac ctcgacctga atggaagccg
     4021 gcggcacctc gctaacggat tcaccactcc aagaattgga gccaatcaat tcttgcggag
     4081 aactgtgaat gcgcaaacca acccttggca gaacatatcc atcgcgtccg ccatctccag
     4141 cagccgcacg cggcgcatct cgggcagcgt tgggtcctgg ccacgggtgc gcatgatcgt
     4201 gctcctgtcg ttgaggaccc ggctaggctg gcggggttgc cttactggtt agcagaatga
     4261 atcaccgata cgcgagcgaa cgtgaagcga ctgctgctgc aaaacgtctg cgacctgagc
     4321 aacaacatga atggtcttcg gtttccgtgt ttcgtaaagt ctggaaacgc ggaagtcagc
     4381 gccctgcacc attatgttcc ggatctgcat cgcaggatgc tgctggctac cctgtggaac
     4441 acctacatct gtattaacga agcgctggca ttgaccctga gtgatttttc tctggtcccg
     4501 ccgcatccat accgccagtt gtttaccctc acaacgttcc agtaaccggg catgttcatc
     4561 atcagtaacc cgtatcgtga gcatcctctc tcgtttcatc ggtatcatta cccccatgaa
     4621 cagaaatccc ccttacacgg aggcatcagt gaccaaacag gaaaaaaccg cccttaacat
     4681 ggcccgcttt atcagaagcc agacattaac gcttctggag aaactcaacg agctggacgc
     4741 ggatgaacag gcagacatct gtgaatcgct tcacgaccac gctgatgagc tttaccgcag
     4801 ctgcctcgcg cgtttcggtg atgacggtga aaacctctga cacatgcagc tcccggagac
     4861 ggtcacagct tgtctgtaag cggatgccgg gagcagacaa gcccgtcagg gcgcgtcagc
     4921 gggtgttggc gggtgtcggg gcgcagccat gacccagtca cgtagcgata gcggagtgta
     4981 tactggctta actatgcggc atcagagcag attgtactga gagtgcacca ttgcggtgtg
     5041 aaataccgca cagatgcgta aggagaaaat accgcatcag gcgctcttcc gcttcctcgc
     5101 tcactgactc gctgcgctcg gtcgttcggc tgcggcgagc ggtatcagct cactcaaagg
     5161 cggtaatacg gttatccaca gaatcagggg ataacgcagg aaagaacatg tgagcaaaag
     5221 gccagcaaaa ggccaggaac cgtaaaaagg ccgcgttgct ggcgtttttc cataggctcc
     5281 gcccccctga cgagcatcac aaaaatcgac gctcaagtca gaggtggcga aacccgacag
     5341 gactataaag ataccaggcg tttccccctg gaagctccct cgtgcgctct cctgttccga
     5401 ccctgccgct taccggatac ctgtccgcct ttctcccttc gggaagcgtg gcgctttctc
     5461 atagctcacg ctgtaggtat ctcagttcgg tgtaggtcgt tcgctccaag ctgggctgtg
     5521 tgcacgaacc ccccgttcag cccgaccgct gcgccttatc cggtaactat cgtcttgagt
     5581 ccaacccggt aagacacgac ttatcgccac tggcagcagc cactggtaac aggattagca
     5641 gagcgaggta tgtaggcggt gctacagagt tcttgaagtg gtggcctaac tacggctaca
     5701 ctagaaggac agtatttggt atctgcgctc tgctgaagcc agttaccttc ggaaaaagag
     5761 ttggtagctc ttgatccggc aaacaaacca ccgctggtag cggtggtttt tttgtttgca
     5821 agcagcagat tacgcgcaga aaaaaaggat ctcaagaaga tcctttgatc ttttctacgg
     5881 ggtctgacgc tcagtggaac gaaaactcac gttaagggat tttggtcatg agattatcaa
     5941 aaaggatctt cacctagatc cttttaaatt aaaaatgaag ttttaaatca atctaaagta
     6001 tatatgagta aacttggtct gacagttacc aatgcttaat cagtgaggca cctatctcag
     6061 cgatctgtct atttcgttca tccatagttg cctgactccc cgtcgtgtag ataactacga
     6121 tacgggaggg cttaccatct ggccccagtg ctgcaatgat accgcgagac ccacgctcac
     6181 cggctccaga tttatcagca ataaaccagc cagccggaag ggccgagcgc agaagtggtc
     6241 ctgcaacttt atccgcctcc atccagtcta ttaattgttg ccgggaagct agagtaagta
     6301 gttcgccagt taatagtttg cgcaacgttg ttgccattgc tgcaggcatc gtggtgtcac
     6361 gctcgtcgtt tggtatggct tcattcagct ccggttccca acgatcaagg cgagttacat
     6421 gatcccccat gttgtgcaaa aaagcggtta gctccttcgg tcctccgatc gttgtcagaa
     6481 gtaagttggc cgcagtgtta tcactcatgg ttatggcagc actgcataat tctcttactg
     6541 tcatgccatc cgtaagatgc ttttctgtga ctggtgagta ctcaaccaag tcattctgag
     6601 aatagtgtat gcggcgaccg agttgctctt gcccggcgtc aacacgggat aataccgcgc
     6661 cacatagcag aactttaaaa gtgctcatca ttggaaaacg ttcttcgggg cgaaaactct
     6721 caaggatctt accgctgttg agatccagtt cgatgtaacc cactcgtgca cccaactgat
     6781 cttcagcatc ttttactttc accagcgttt ctgggtgagc aaaaacagga aggcaaaatg
     6841 ccgcaaaaaa gggaataagg gcgacacgga aatgttgaat actcatactc ttcctttttc
     6901 aatattattg aagcatttat cagggttatt gtctcatgag cggatacata tttgaatgta
     6961 tttagaaaaa taaacaaata ggggttccgc gcacatttcc ccgaaaagtg ccacctgacg
     7021 tctaagaaac cattattatc atgacattaa cctataaaaa taggcgtatc acgaggccct
     7081 ttcgtcttca agaa
//
