# Supplementary material for: Programmable protein delivery with a bacterial contractile injection system
Source: Nature. 2023 Mar 29;616(7956):357–64. doi: 10.1038/s41586-023-05870-7 (PMC10097599; doi:10.1038/s41586-023-05870-7)
Supplement: Supplementary file 3 — Annotated sequence files for plasmids listed in Supplementary Table 7. [file 41586_2023_5870_MOESM3_ESM.zip › Supplementary Data 1 - Annotated Plasmid Maps/pBR322-Pdp1_NTD-Cas9.gb]

LOCUS       pBR322-Pdp1_NTD-Cas9       11493 bp ds-DNA     circular     15-FEB-2023
DEFINITION  .
ACCESSION   urn.local...1p-f9bzcd7
VERSION     urn.local...1p-f9bzcd7
KEYWORDS    .
SOURCE      
  ORGANISM  .
FEATURES             Location/Qualifiers
     RBS             complement(4..8)
                     /label="bla RBS"
     misc_feature    214..242
                     /label="Tet promoter"
     misc_feature    290..292
                     /label="TetR start codon"
     misc_feature    910..1110
                     /label="pvc17 effector - sepC"
     misc_feature    1111..1140
                     /label="2xGGSGG"
     misc_feature    1141..1188
                     /label="SV40 NLS"
     misc_feature    1144..1164
                     /label="NLS"
     misc_feature    1189..5292
                     /label="Cas9"
     misc_feature    5293..5337
                     /label="NLS"
     misc_feature    5338..5340
                     /label="pvc17 effector - sepC"
     misc_feature    5580..5822
                     /label="PAU_RS16570"
     misc_feature    6351..6602
                     /label="PAU_RS16565"
     misc_feature    6736..7032
                     /label="PAU_RS16560"
     misc_feature    7270..7476
                     /label="PAU_RS24015"
     RBS             9241..9245
                     /label="rop RBS"
     misc_feature    9251..9442
                     /label="rop CDS"
     rep_origin      complement(9870..10458)
                     /label="pMB1 origin of replication
                     (counter-clockwise)(RNAII -35 to RNA/DNA switch point)"
     misc_feature    complement(10629..11489)
                     /label="bla CDS"
     misc_feature    complement(11490..101)
                     /label="AmpR promoter"
ORIGIN      
        1 ttcctttttc aatattattg aagcatttat cagggttatt gtctcatgag cggatacata
       61 tttgaatgta tttagaaaaa taaacaaata ggggttccgc gcacatttcc ccgaaaagtg
      121 ccacctgacg tctaagaaac cattattatc atgacattaa cctataaaaa taggcgtatc
      181 acgaggccct ttcgtcttca agaattctca tgtttgacag cttatcatcg ataagcttta
      241 atgcggtagt ttatcacagt taaattgcta acgcagtcag gcaccgtgta tgaaatctaa
      301 caatgcgctc atcgtcatcc tcggcaccgt caccctggat gctgtaggca taggcttggt
      361 tatgccggta ctgccgggcc tcttgcggga tatcgtccat tccgacagca tcgccagtca
      421 ctatggcgtg ctgctagcgc tatatgcgtt gatgcaattt ctatgcgcac ccgttctcgg
      481 agcactgtcc gaccgctttg gccgccgccc agtcctgctc gcttcgctac ttggagccac
      541 tatcgactac gcgatcatgg cgaccacacc cgtcctgtgg atccattttt ttaattaaat
      601 aaaggaatta atattgattt gatagagcat gtaatcaata acttctatga aaatgttgaa
      661 aaacaataca cggaaacact taacttacaa ttaaattgtt aaaggagatg atgataagaa
      721 tggtcagtca ccagataaaa tgatctctgg tcaattttag gaaagctgaa aaaacctgac
      781 caaatgcgtc gtaaattcta tgcttagaaa gactcggtgc cagtgtaata cctaagatat
      841 ggtttttatt tccatatctg ttcgaaaact tagaaataac aagttcaaca ataaccaggg
      901 actttaaata tgcctagata tgctaattat cagataaacc ccaaacagaa tattaaaaat
      961 tcacatggga aatcttcatc gtcagatttt tctagtgggt acctttcatt ctcaaataat
     1021 tcgcttgatg acccttttat tcggcagcaa gttaagagag aatttatttg ggagggacat
     1081 atgaaggaga ttgaagaagc ttcaagatta ggtggctctg gtggtggcgg ttctggcggc
     1141 gcaccgaaaa agaaacgcaa agttggtatt catggtgttc cggcagcaat ggataagaaa
     1201 tactcaatag gcttagatat cggcacaaat agcgtcggat gggcggtgat cactgatgaa
     1261 tataaggttc cgtctaaaaa gttcaaggtt ctgggaaata cagaccgcca cagtatcaaa
     1321 aaaaatctta taggggctct tttatttgac agtggagaga cagcggaagc gactcgtctc
     1381 aaacggacag ctcgtagaag gtatacacgt cggaagaatc gtatttgtta tctacaggag
     1441 attttttcaa atgagatggc gaaagtagat gatagtttct ttcatcgact tgaagagtct
     1501 tttttggtgg aagaagacaa gaagcatgaa cgtcatccta tttttggaaa tatagtagat
     1561 gaagttgctt atcatgagaa atatccaact atctatcatc tgcgaaaaaa attggtagat
     1621 tctactgata aagcggattt gcgcttaatc tatttggcct tagcgcatat gattaagttt
     1681 cgtggtcatt ttttgattga gggagattta aatcctgata atagtgatgt ggacaaacta
     1741 tttatccagt tggtacaaac ctacaatcaa ttatttgaag aaaaccctat taacgcaagt
     1801 ggagtagatg ctaaagcgat tctttctgca cgattgagta aatcaagacg attagaaaat
     1861 ctcattgctc agctccccgg tgagaagaaa aatggcttat ttgggaatct cattgctttg
     1921 tcattgggtt tgacccctaa ttttaaatca aattttgatt tggcagaaga tgctaaatta
     1981 cagctttcaa aagatactta cgatgatgat ttagataatt tattggcgca aattggagat
     2041 caatatgctg atttgttttt ggcagctaag aatttatcag atgctatttt actttcagat
     2101 atcctaagag taaatactga aataactaag gctcccctat cagcttcaat gattaaacgc
     2161 tacgatgaac atcatcaaga cttgactctt ttaaaagctt tagttcgaca acaacttcca
     2221 gaaaagtata aagaaatctt ttttgatcaa tcaaaaaacg gatatgcagg ttatattgat
     2281 gggggagcta gccaagaaga attttataaa tttatcaaac caattttaga aaaaatggat
     2341 ggtactgagg aattattggt gaaactaaat cgtgaagatt tgctgcgcaa gcaacggacc
     2401 tttgacaacg gctctattcc ccatcaaatt cacttgggtg agctgcatgc tattttgaga
     2461 agacaagaag acttttatcc atttttaaaa gacaatcgtg agaagattga aaaaatcttg
     2521 acttttcgaa ttccttatta tgttggtcca ttggcgcgtg gcaatagtcg ttttgcatgg
     2581 atgactcgga agtctgaaga aacaattacc ccatggaatt ttgaagaagt tgtcgataaa
     2641 ggtgcttcag ctcaatcatt tattgaacgc atgacaaact ttgataaaaa tcttccaaat
     2701 gaaaaagtac taccaaaaca tagtttgctt tatgagtatt ttacggttta taacgaattg
     2761 acaaaggtca aatatgttac tgaaggaatg cgaaaaccag catttctttc aggtgaacag
     2821 aagaaagcca ttgttgattt actcttcaaa acaaatcgaa aagtaaccgt taagcaatta
     2881 aaagaagatt atttcaaaaa aatagaatgt tttgatagtg ttgaaatttc aggagttgaa
     2941 gatagattta atgcttcatt aggtacctac catgatttgc taaaaattat taaagataaa
     3001 gattttttgg ataatgaaga aaatgaagat atcttagagg atattgtttt aacattgacc
     3061 ttatttgaag atagggagat gattgaggaa agacttaaaa catatgctca cctctttgat
     3121 gataaggtga tgaaacagct taaacgtcgc cgttatactg gttggggacg tttgtctcga
     3181 aaattgatta atggtattag ggataagcaa tctggcaaaa caatattaga ttttttgaaa
     3241 tcagatggtt ttgccaatcg caattttatg cagctgatcc atgatgatag tttgacattt
     3301 aaagaagaca ttcaaaaagc acaagtgtct ggacaaggcg atagtttaca tgaacatatt
     3361 gcaaatttag ctggtagccc tgctattaaa aaaggtattt tacagactgt aaaagttgtt
     3421 gatgaattgg tcaaagtaat ggggcggcat aagccagaaa atatcgttat tgaaatggca
     3481 cgtgaaaatc agacaactca aaagggccag aaaaattcgc gagagcgtat gaaacgaatc
     3541 gaagaaggta tcaaagaatt aggaagtcag attcttaaag agcatcctgt tgaaaatact
     3601 caattgcaaa atgaaaagct ctatctctat tatctccaaa atggaagaga catgtatgtg
     3661 gaccaagaat tagatattaa tcgtttaagt gattatgatg tcgatcacat tgttccacaa
     3721 agtttcctta aagacgattc aatagacaat aaggtcttaa cgcgttctga taaaaatcgt
     3781 ggtaaatcgg ataacgttcc aagtgaagaa gtagtcaaaa agatgaaaaa ctattggaga
     3841 caacttctaa acgccaagtt aatcactcaa cgtaagtttg ataatttaac gaaagctgaa
     3901 cgtggaggtt tgagtgaact tgataaagct ggttttatca aacgccaatt ggttgaaact
     3961 cgccaaatca ctaagcatgt ggcacaaatt ttggatagtc gcatgaatac taaatacgat
     4021 gaaaatgata aacttattcg agaggttaaa gtgattacct taaaatctaa attagtttct
     4081 gacttccgaa aagatttcca attctataaa gtacgtgaga ttaacaatta ccatcatgcc
     4141 catgatgcgt atctaaatgc cgtcgttgga actgctttga ttaagaaata tccaaaactt
     4201 gaatcggagt ttgtctatgg tgattataaa gtttatgatg ttcgtaaaat gattgctaag
     4261 tctgagcaag aaataggcaa agcaaccgca aaatatttct tttactctaa tatcatgaac
     4321 ttcttcaaaa cagaaattac acttgcaaat ggagagattc gcaaacgccc tctaatcgaa
     4381 actaatgggg aaactggaga aattgtctgg gataaagggc gagattttgc cacagtgcgc
     4441 aaagtattgt ccatgcccca agtcaatatt gtcaagaaaa cagaagtaca gacaggcgga
     4501 ttctccaagg agtcaatttt accaaaaaga aattcggaca agcttattgc tcgtaaaaaa
     4561 gactgggatc caaaaaaata tggtggtttt gatagtccaa cggtagctta ttcagtccta
     4621 gtggttgcta aggtggaaaa agggaaatcg aagaagttaa aatccgttaa agagttacta
     4681 gggatcacaa ttatggaaag aagttccttt gaaaaaaatc cgattgactt tttagaagct
     4741 aaaggatata aggaagttaa aaaagactta atcattaaac tacctaaata tagtcttttt
     4801 gagttagaaa acggtcgtaa acggatgctg gctagtgccg gagaattaca aaaaggaaat
     4861 gagctggctc tgccaagcaa atatgtgaat tttttatatt tagctagtca ttatgaaaag
     4921 ttgaagggta gtccagaaga taacgaacaa aaacaattgt ttgtggagca gcataagcat
     4981 tatttagatg agattattga gcaaatcagt gaattttcta agcgtgttat tttagcagat
     5041 gccaatttag ataaagttct tagtgcatat aacaaacata gagacaaacc aatacgtgaa
     5101 caagcagaaa atattattca tttatttacg ttgacgaatc ttggagctcc cgctgctttt
     5161 aaatattttg atacaacaat tgatcgtaaa cgatatacgt ctacaaaaga agttttagat
     5221 gccactctta tccatcaatc catcactggt ctttatgaaa cacgcattga tttgagtcag
     5281 ctaggaggtg acaaacgtcc ggcagcaacc aaaaaggcag gtcaggccaa aaagaaatga
     5341 tatggatttt catgtcatca ggagaatatt caaaattctg tgtcacacaa aatattttac
     5401 agcgtaatca caccattaag aggggcatca aaataaatgg ttaactggga caatgttgaa
     5461 tttcattttt ataaggcatt gtccgtatta tccaccatcc agatcaacgg attcagatgg
     5521 tgtaaagaaa gcatatagct ggtaggtaaa attaagaagt gtagttttat aaagtattaa
     5581 tggagaacga tgaatttaaa gtaaatggag gaaggttagt ttcactatca aattacagga
     5641 ccaaaaatat ggagtattcc atcttctttg gtgaattaag tcttgaagac ttcaacaaat
     5701 attgcctgga actatgggcc tgtgaatggt attggagtat catttataac gactatttcg
     5761 ataggaaatt taaagtcttg ttgaaaatga ctaatcgtct aaaagtatgt ctggagaaat
     5821 aggtttaatc tctatattta acggttttat tttcatctat ttactaatgg taaatttttt
     5881 tactctttga atatattggt gagtttgtta tccccattag ttaccagggt attattaatg
     5941 agtgaaattc aattttattg atattaaagt caaatttaca aatgatgact ttattatttt
     6001 ttatttatta attttaaatt attttttgtt aatctttact ataaatgaat tttttgcttg
     6061 catggacttg atttttttat atataacatt gacaaatatt aattcatata tatgattgtt
     6121 atagtgagtt atttaattga ttcgactaac aatttcattg taatttttca agatagcagt
     6181 caattgctat aacaagcatc tttctcgtca aaggaaaatg tgtatggcct ataagcagca
     6241 acttgaaaga tgaaggatat aatgatgatt aacttaacgg agagtagata ttagaagtag
     6301 tagaaggaca atttaagact ttatacccat taaaacaaag gggtaaaata atgatgtttg
     6361 atgaaaattt agaatgtgtt aatcacgaaa ttatcaatga aaaattagat acgaaaattc
     6421 accttgctaa tccttatgcc ttttgggggg gaagggtaaa tgagaatata aatgggttaa
     6481 ttaaacaaca ttctttaaga ggaactgact ttaataaaat ttttaaccgg aagataaatt
     6541 tttttgtaaa tggaataaat aattgccccc gaaaaactcg gaatataaaa ccccctaatt
     6601 aattatttaa aggaataaga gtttatttgc tcgtagagta attatgttcc attaatatgc
     6661 taaattgctc agtaaagtta ttaacttttt ttcaacgcca gtgaataagt ctgttttatt
     6721 aaataaggag ttcaggtgtt tatttcaaaa gaattatcaa gctttattgc tgtagctaaa
     6781 aataaatcaa taaataaagc aacaacggaa ctttttatta cacagtcacc gatttgccga
     6841 agcttaaaaa aactggaatt ttcattaggt gtaaaactct ttgtaagaaa aagccaggga
     6901 ttggctttaa cagaagaagg agaatgctta tataataaag ttttgtcaat ttgtgaacgg
     6961 cttcaagaaa tagaaggtga ctacaagaat gaaaaatcaa catacaatga tctatatcaa
     7021 aaaaatatat gaggttctaa tataataagc ggttctagat aactaaagtc atctattacc
     7081 aatatctgta tactcagtga aagttttgtc ttctaggtaa gttttcataa tagtgacata
     7141 ccttattttt tcatctgggt gtctctcatc ctgaagaatg ggtgatatag ttgaaataac
     7201 tcagttcgtt ttgtggttta cgatttttgg cggatcacaa aaatagggct gagtcccttc
     7261 aagtgagttt tgaaatatac aattataccc ttcatccttt aagttgttgc tttgttggct
     7321 gttttcattc acctcagtca catagttatc tatgctcctg aggattcgtt cacttgccgt
     7381 cgtgctgcaa ctcgaaatct attgggtata tatgtaattt tcatattctg tttcatttta
     7441 acggtattat ttaaatattt atatttagaa cattaggtta ttagaataga taattttagg
     7501 taaatgtaat taattcaacc atcacggaga gtttatcatt ttgcccaatg agggcaggag
     7561 gtacggattt tcattagcac ttatcgaagc ggatatatgt ttgtgactac attgtcagaa
     7621 aatttcattc atcaacttga attagaacag tgtccatata acttatttag aataaaggaa
     7681 ggaaattaat cttagataca atgataaggg aaataaaata gaaagtagag ttaattgtat
     7741 taataaggtg ctggagcttt acttacaaaa tatcaatgat ttttggtttc gtataagtaa
     7801 ttaatttaga gtaatgaaaa attatttgtg ggttaaattt tatttattga aaattcattg
     7861 gtttatttta tgaaatagga aggtaatagc ggtattattc ggttgaaata accgtataga
     7921 taaatagtag gatttagata aattatttca tatatgacaa tttttactat tatatggggt
     7981 ttgtaagtcg accgatgccc ttgagagcct tcaacccagt cagctccttc cggtgggcgc
     8041 ggggcatgac tatcgtcgcc gcacttatga ctgtcttctt tatcatgcaa ctcgtaggac
     8101 aggtgccggc agcgctctgg gtcattttcg gcgaggaccg ctttcgctgg agcgcgacga
     8161 tgatcggcct gtcgcttgcg gtattcggaa tcttgcacgc cctcgctcaa gccttcgtca
     8221 ctggtcccgc caccaaacgt ttcggcgaga agcaggccat tatcgccggc atggcggccg
     8281 acgcgctggg ctacgtcttg ctggcgttcg cgacgcgagg ctggatggcc ttccccatta
     8341 tgattcttct cgcttccggc ggcatcggga tgcccgcgtt gcaggccatg ctgtccaggc
     8401 aggtagatga cgaccatcag ggacagcttc aaggatcgct cgcggctctt accagcctaa
     8461 cttcgatcat tggaccgctg atcgtcacgg cgatttatgc cgcctcggcg agcacatgga
     8521 acgggttggc atggattgta ggcgccgccc tataccttgt ctgcctcccc gcgttgcgtc
     8581 gcggtgcatg gagccgggcc acctcgacct gaatggaagc cggcggcacc tcgctaacgg
     8641 attcaccact ccaagaattg gagccaatca attcttgcgg agaactgtga atgcgcaaac
     8701 caacccttgg cagaacatat ccatcgcgtc cgccatctcc agcagccgca cgcggcgcat
     8761 ctcgggcagc gttgggtcct ggccacgggt gcgcatgatc gtgctcctgt cgttgaggac
     8821 ccggctaggc tggcggggtt gccttactgg ttagcagaat gaatcaccga tacgcgagcg
     8881 aacgtgaagc gactgctgct gcaaaacgtc tgcgacctga gcaacaacat gaatggtctt
     8941 cggtttccgt gtttcgtaaa gtctggaaac gcggaagtca gcgccctgca ccattatgtt
     9001 ccggatctgc atcgcaggat gctgctggct accctgtgga acacctacat ctgtattaac
     9061 gaagcgctgg cattgaccct gagtgatttt tctctggtcc cgccgcatcc ataccgccag
     9121 ttgtttaccc tcacaacgtt ccagtaaccg ggcatgttca tcatcagtaa cccgtatcgt
     9181 gagcatcctc tctcgtttca tcggtatcat tacccccatg aacagaaatc ccccttacac
     9241 ggaggcatca gtgaccaaac aggaaaaaac cgcccttaac atggcccgct ttatcagaag
     9301 ccagacatta acgcttctgg agaaactcaa cgagctggac gcggatgaac aggcagacat
     9361 ctgtgaatcg cttcacgacc acgctgatga gctttaccgc agctgcctcg cgcgtttcgg
     9421 tgatgacggt gaaaacctct gacacatgca gctcccggag acggtcacag cttgtctgta
     9481 agcggatgcc gggagcagac aagcccgtca gggcgcgtca gcgggtgttg gcgggtgtcg
     9541 gggcgcagcc atgacccagt cacgtagcga tagcggagtg tatactggct taactatgcg
     9601 gcatcagagc agattgtact gagagtgcac catatgcggt gtgaaatacc gcacagatgc
     9661 gtaaggagaa aataccgcat caggcgctct tccgcttcct cgctcactga ctcgctgcgc
     9721 tcggtcgttc ggctgcggcg agcggtatca gctcactcaa aggcggtaat acggttatcc
     9781 acagaatcag gggataacgc aggaaagaac atgtgagcaa aaggccagca aaaggccagg
     9841 aaccgtaaaa aggccgcgtt gctggcgttt ttccataggc tccgcccccc tgacgagcat
     9901 cacaaaaatc gacgctcaag tcagaggtgg cgaaacccga caggactata aagataccag
     9961 gcgtttcccc ctggaagctc cctcgtgcgc tctcctgttc cgaccctgcc gcttaccgga
    10021 tacctgtccg cctttctccc ttcgggaagc gtggcgcttt ctcatagctc acgctgtagg
    10081 tatctcagtt cggtgtaggt cgttcgctcc aagctgggct gtgtgcacga accccccgtt
    10141 cagcccgacc gctgcgcctt atccggtaac tatcgtcttg agtccaaccc ggtaagacac
    10201 gacttatcgc cactggcagc agccactggt aacaggatta gcagagcgag gtatgtaggc
    10261 ggtgctacag agttcttgaa gtggtggcct aactacggct acactagaag gacagtattt
    10321 ggtatctgcg ctctgctgaa gccagttacc ttcggaaaaa gagttggtag ctcttgatcc
    10381 ggcaaacaaa ccaccgctgg tagcggtggt ttttttgttt gcaagcagca gattacgcgc
    10441 agaaaaaaag gatctcaaga agatcctttg atcttttcta cggggtctga cgctcagtgg
    10501 aacgaaaact cacgttaagg gattttggtc atgagattat caaaaaggat cttcacctag
    10561 atccttttaa attaaaaatg aagttttaaa tcaatctaaa gtatatatga gtaaacttgg
    10621 tctgacagtt accaatgctt aatcagtgag gcacctatct cagcgatctg tctatttcgt
    10681 tcatccatag ttgcctgact ccccgtcgtg tagataacta cgatacggga gggcttacca
    10741 tctggcccca gtgctgcaat gataccgcga gacccacgct caccggctcc agatttatca
    10801 gcaataaacc agccagccgg aagggccgag cgcagaagtg gtcctgcaac tttatccgcc
    10861 tccatccagt ctattaattg ttgccgggaa gctagagtaa gtagttcgcc agttaatagt
    10921 ttgcgcaacg ttgttgccat tgctgcaggc atcgtggtgt cacgctcgtc gtttggtatg
    10981 gcttcattca gctccggttc ccaacgatca aggcgagtta catgatcccc catgttgtgc
    11041 aaaaaagcgg ttagctcctt cggtcctccg atcgttgtca gaagtaagtt ggccgcagtg
    11101 ttatcactca tggttatggc agcactgcat aattctctta ctgtcatgcc atccgtaaga
    11161 tgcttttctg tgactggtga gtactcaacc aagtcattct gagaatagtg tatgcggcga
    11221 ccgagttgct cttgcccggc gtcaacacgg gataataccg cgccacatag cagaacttta
    11281 aaagtgctca tcattggaaa acgttcttcg gggcgaaaac tctcaaggat cttaccgctg
    11341 ttgagatcca gttcgatgta acccactcgt gcacccaact gatcttcagc atcttttact
    11401 ttcaccagcg tttctgggtg agcaaaaaca ggaaggcaaa atgccgcaaa aaagggaata
    11461 agggcgacac ggaaatgttg aatactcata ctc
//
