# Supplementary material for: Programmable protein delivery with a bacterial contractile injection system
Source: Nature. 2023 Mar 29;616(7956):357–64. doi: 10.1038/s41586-023-05870-7 (PMC10097599; doi:10.1038/s41586-023-05870-7)
Supplement: Supplementary file 3 — Annotated sequence files for plasmids listed in Supplementary Table 7. [file 41586_2023_5870_MOESM3_ESM.zip › Supplementary Data 1 - Annotated Plasmid Maps/pHCMV-SS-antiALFAtagNb-TM.gb]

LOCUS       pHCMV-SS-antiALFAtagNb-TM        5469 bp ds-DNA     circular     10-JUN-2022
DEFINITION  .
ACCESSION   urn.local...34n-ex9rk9v
VERSION     urn.local...34n-ex9rk9v
KEYWORDS    .
SOURCE      
  ORGANISM  .
FEATURES             Location/Qualifiers
     promoter        87..105
     enhancer        226..605
     promoter        606..809
     intron          921..1493
     misc_feature    1554..1601
                     /label="SignalSequence"
     misc_feature    1590..1629
                     /label="Gibson"
     misc_feature    1608..1982
                     /label="Anti-Alfa Nb"
     misc_feature    1608..1610
                     /label="2H10 antiMoonTag Nb"
     misc_feature    2067..2108
                     /label="MembraneProximal"
     misc_feature    2109..2168
                     /label="Transmembrane"
     polyA_site      2368..2423
                     /label="polyA_site"
     protein_bind    2805..2821
                     /label="protein_bind"
     promoter        complement(2829..2859)
     protein_bind    2874..2895
                     /label="protein_bind"
     rep_origin      complement(3183..3771)
                     /label="rep_origin"
     misc_feature    4101..4103
                     /label="misc_feature"
     CDS             complement(4240..4618)
     promoter        complement(4803..4907)
     rep_origin      complement(4933..5388)
                     /label="rep_origin"
ORIGIN      
        1 ggggatgtgc tgcaaggcga ttaagttggg taacgccagg gttttcccag tcacgacgtt
       61 gtaaaacgac ggccagtgag cgcgcgtaat acgactcact atagggcgaa ttggagctcc
      121 accgcggtgg cggccgctct agagagcttg gcccattgca tacgttgtat ccatatcata
      181 atatgtacat ttatattggc tcatgtccaa cattaccgcc atgttgacat tgattattga
      241 ctagttatta atagtaatca attacggggt cattagttca tagcccatat atggagttcc
      301 gcgttacata acttacggta aatggcccgc ctggctgacc gcccaacgac ccccgcccat
      361 tgacgtcaat aatgacgtat gttcccatag taacgccaat agggactttc cattgacgtc
      421 aatgggtgga gtatttacgg taaactgccc acttggcagt acatcaagtg tatcatatgc
      481 caagtacgcc ccctattgac gtcaatgacg gtaaatggcc cgcctggcat tatgcccagt
      541 acatgacctt atgggacttt cctacttggc agtacatcta cgtattagtc atcgctatta
      601 ccatggtgat gcggttttgg cagtacatca atgggcgtgg atagcggttt gactcacggg
      661 gatttccaag tctccacccc attgacgtca atgggagttt gttttggcac caaaatcaac
      721 gggactttcc aaaatgtcgt aacaactccg ccccattgac gcaaatgggc ggtaggcgtg
      781 tacggtggga ggtctatata agcagagctc gtttagtgaa ccgtcagatc gcctggacac
      841 gccatccacg ctgttttgac ctccatagat gacaccggga ccgatccagc ctccggtcga
      901 ccgatcctga gaacttcagg gtgagtttgg ggacccttga ttgttctttc tttttcgcta
      961 ttgtaaaatt catgttatat ggagggggca aagttttcag ggtgttgttt agaatgggaa
     1021 gatgtccctt gtatcaccat ggaccctcat gataattttg tttctttcac tttctactct
     1081 gttgacaacc attgtctcct cttattttct tttcattttc tgtaactttt tcgttaaact
     1141 ttagcttgca tttgtaacga atttttaaat tcacttttgt ttatttgtca gattgtaagt
     1201 actttctcta atcacttttt tttcaaggca atcagggtat attatattgt acttcagcac
     1261 agttttagag aacaattgtt ataattaaat gataaggtag aatatttctg catataaatt
     1321 ctggctggcg tggaaatatt cttattggta gaaacaacta caccctggtc atcatcctgc
     1381 ctttctcttt atggttacaa tgatatacac tgtttgagat gaggataaaa tactctgagt
     1441 ccaaaccggg cccctctgct aaccatgttc atgccttctt ctctttccta cagctcctgg
     1501 gcaacgtgct ggttgttgtg ctgtctcatc attttggcaa agaattcgcc accatgaagt
     1561 gccttttgta cttagccttt ttattcattg gggtgaattg cggtaccatg tctggcgagg
     1621 ttcagctgca agaatctggc ggaggactgg ttcagcctgg cggatctctg agactgagct
     1681 gtactgccag cggcgtgaca atctctgccc tgaacgctat ggccatgggc tggtatagac
     1741 aggcccctgg cgagagaaga gtgatggtgg ctgctgtgtc cgagaggggc aatgccatgt
     1801 accgggaatc tgtgcagggc agattcaccg tgaccagaga cttcaccaac aagatggtgt
     1861 ccctgcagat ggacaacctg aagcctgagg acaccgccgt gtactactgt cacgtgctgg
     1921 aagatagagt ggacagcttc cacgactact ggggccaggg aacccaagtg acagtgtcta
     1981 gtggaggcgg aggttctggg ggaggaggta gtggcggtgg tggttcagga ggcggcggaa
     2041 gcggtggagg tggaagcggt ggtaccaatc caatcgagct tgtagaaggt tggttcagta
     2101 gttggaaaag ctctattgcc tcttttttct ttatcatagg gttaatcatt ggactattct
     2161 tggttctccg agttggtatc catctttgca ttaaattaaa gcacaccaag aaaagacaga
     2221 tttatacaga catagagatg aaccgacttg gaaaggtctg atgtcttcct ggagctccag
     2281 tcattgacta taacgtctca gatctttttc cctctgccaa aaattatggg gacatcatga
     2341 agccccttga gcatctgact tctggctaat aaaggaaatt tattttcatt gcaatagtgt
     2401 gttggaattt tttgtgtctc tcactcggaa ggacatatgg gagggcaaat catttaaaac
     2461 atcagaatga gtatttggtt tagagtttgg caacatatgc ccatatgctg gctgccatga
     2521 acaaaggttg gctataaaga ggtcatcagt atatgaaaca gccccctgct gtccattcct
     2581 tattccatag aaaagccttg acttgaggtt agattttttt tatattttgt tttgtgttat
     2641 ttttttcttt aacatcccta aaattttcct tacatgtttt actagccaga tttttcctcc
     2701 tctcctgact actcccagtc atagctgtcc ctcttctctt atggagatcc ctcgacggat
     2761 cggccgcaat tcgtaatcat gtcatagctg tttcctgtgt gaaattgtta tccgctcaca
     2821 attccacaca acatacgagc cggaagcata aagtgtaaag cctggggtgc ctaatgagtg
     2881 agctaactca cattaattgc gttgcgctca ctgcccgctt tccagtcggg aaacctgtcg
     2941 tgccagctgc attaatgaat cggccaacgc gcggggagag gcggtttgcg tattgggcgc
     3001 tcttccgctt cctcgctcac tgactcgctg cgctcggtcg ttcggctgcg gcgagcggta
     3061 tcagctcact caaaggcggt aatacggtta tccacagaat caggggataa cgcaggaaag
     3121 aacatgtgag caaaaggcca gcaaaaggcc aggaaccgta aaaaggccgc gttgctggcg
     3181 tttttccata ggctccgccc ccctgacgag catcacaaaa atcgacgctc aagtcagagg
     3241 tggcgaaacc cgacaggact ataaagatac caggcgtttc cccctggaag ctccctcgtg
     3301 cgctctcctg ttccgaccct gccgcttacc ggatacctgt ccgcctttct cccttcggga
     3361 agcgtggcgc tttctcatag ctcacgctgt aggtatctca gttcggtgta ggtcgttcgc
     3421 tccaagctgg gctgtgtgca cgaacccccc gttcagcccg accgctgcgc cttatccggt
     3481 aactatcgtc ttgagtccaa cccggtaaga cacgacttat cgccactggc agcagccact
     3541 ggtaacagga ttagcagagc gaggtatgta ggcggtgcta cagagttctt gaagtggtgg
     3601 cctaactacg gctacactag aagaacagta tttggtatct gcgctctgct gaagccagtt
     3661 accttcggaa aaagagttgg tagctcttga tccggcaaac aaaccaccgc tggtagcggt
     3721 ggtttttttg tttgcaagca gcagattacg cgcagaaaaa aaggatctca agaagatcct
     3781 ttgatctttt ctacggggtc tgacgctcag tggaacgaaa actcacgtta agggattttg
     3841 gtcatgagat tatcaaaaag gatcttcacc tagatccttt taaattaaaa atgaagtttt
     3901 aaatcaatct aaagtatata tgagtaaact tggtctgaca gttaccaatg cttaatcagt
     3961 gaggcaccta tctcagcgat ctgtctattt cgttcatcca tagttgcctg actccccgtc
     4021 gtgtagataa ctacgatacg ggagggctta ccatctggcc ccagtgctgc aatgataccg
     4081 cgagacccac gctcaccggc tgcagattta tcagcaataa accagccagc cggaagggca
     4141 gagcgcagaa gtggtcctgc aactttatcc gcctccatcc agtctattaa ttgttgccgg
     4201 gaagctagag taagtagttc gccagttaat agtttgcgca acgttgttgc cattgctaca
     4261 ggcatcgtgg tgtcacgctc gtcgtttggt atggcttcat tcagctccgg ttcccaacga
     4321 tcaaggcgag ttacatgatc ccccatgttg tgcaaaaaag cggttagctc cttcggtcct
     4381 ccgatcgttg tcagaagtaa gttggccgca gtgttatcac tcatggttat ggcagcactg
     4441 cataattctc ttactgtcat gccatccgta agatgctttt ctgtgactgg tgagtactca
     4501 accaagtcat tctgagaata gtgtatgcgg cgaccgagtt gctcttgccc ggcgtcaata
     4561 cgggataata ccgcgccaca tagcagaact ttaaaagtgc tcatcattgg aaaacgttct
     4621 tcggggcgaa aactctcaag gatcttaccg ctgttgagat ccagttcgat gtaacccact
     4681 cgtgcaccca actgatcttc agcatctttt actttcacca gcgtttctgg gtgagcaaaa
     4741 acaggaaggc aaaatgccgc aaaaaaggga ataagggcga cacggaaatg ttgaatactc
     4801 atactcttcc tttttcaata ttattgaagc atttatcagg gttattgtct catgagcgga
     4861 tacatatttg aatgtattta gaaaaataaa caaatagggg ttccgcgcac atttccccga
     4921 aaagtgccac ctaaattgta agcgttaata ttttgttaaa attcgcgtta aatttttgtt
     4981 aaatcagctc attttttaac caataggccg aaatcggcaa aatcccttat aaatcaaaag
     5041 aatagaccga gatagggttg agtgttgttc cagtttggaa caagagtcca ctattaaaga
     5101 acgtggactc caacgtcaaa gggcgaaaaa ccgtctatca gggcgatggc ccactacgtg
     5161 aaccatcacc ctaatcaagt tttttggggt cgaggtgccg taaagcacta aatcggaacc
     5221 ctaaagggag cccccgattt agagcttgac ggggaaagcc ggcgaacgtg gcgagaaagg
     5281 aagggaagaa agcgaaagga gcgggcgcta gggcgctggc aagtgtagcg gtcacgctgc
     5341 gcgtaaccac cacacccgcc gcgcttaatg cgccgctaca gggcgcgtcc cattcgccat
     5401 tcaggctgcg caactgttgg gaagggcgat cggtgcgggc ctcttcgcta ttacgccagc
     5461 tggcgaaag
//
