# Supplementary material for: Programmable protein delivery with a bacterial contractile injection system
Source: Nature. 2023 Mar 29;616(7956):357–64. doi: 10.1038/s41586-023-05870-7 (PMC10097599; doi:10.1038/s41586-023-05870-7)
Supplement: Supplementary file 3 — Annotated sequence files for plasmids listed in Supplementary Table 7. [file 41586_2023_5870_MOESM3_ESM.zip › Supplementary Data 1 - Annotated Plasmid Maps/TwinStrep-SUMO-Pnf.gb]

LOCUS       TwinStrep-SUMO-Pnf        7106 bp ds-DNA     circular     06-OCT-2022
DEFINITION  .
ACCESSION   urn.local...kmh-exry1bj
VERSION     urn.local...kmh-exry1bj
KEYWORDS    .
SOURCE      
  ORGANISM  .
FEATURES             Location/Qualifiers
     misc_binding    329..351
                     /ApEinfo_revcolor="#c7b0e3"
                     /ApEinfo_fwdcolor="#c7b0e3"
                     /label="LacO"
     misc_feature    397..549
                     /ApEinfo_revcolor="#b7e6d7"
                     /ApEinfo_fwdcolor="#b7e6d7"
                     /label="6x His tag/ Twin Strep"
     misc_feature    550..841
                     /ApEinfo_revcolor="#c7b0e3"
                     /ApEinfo_fwdcolor="#c7b0e3"
                     /label="Sumo"
     misc_feature    847..1866
                     /ApEinfo_revcolor="#84b0dc"
                     /ApEinfo_fwdcolor="#84b0dc"
                     /modified_by="jkreitz"
                     /label="pvc22 payload - Pnf"
     rep_origin      complement(5261..5943)
                     /ApEinfo_revcolor="#75c6a9"
                     /ApEinfo_fwdcolor="#75c6a9"
                     /label="ColE1 origin"
     CDS             complement(6041..6700)
                     /ApEinfo_revcolor="#f58a5e"
                     /ApEinfo_fwdcolor="#f58a5e"
                     /label="AmpR"
ORIGIN      
        1 ccgggatctc gacgctctcc cttatgcgac tcctgcatta ggaagcagcc cagtagtagg
       61 ttgaggccgt tgagcaccgc cgccgcaagg aatggtgcat gcaaggagat ggcgcccaac
      121 agtcccccgg ccacggggcc tgccaccata cccacgccga aacaagcgct catgagcccg
      181 aagtggcgag cccgatcttc cccatcggtg atgtcggcga tataggcgcc agcaaccgca
      241 cctgtggcgc cggtgatgcc ggccacgatg cgtccggcgt agaggatcga gatctcgatc
      301 ccgcgaaatt aatacgactc actatagggg aattgtgagc ggataacaat tcccctctag
      361 aaataatttt gtttaacttt aagaaggaga tataccatgg gcagcagcca tcatcatcat
      421 catcacagca gcggcctggt gccgcgcggc agccatatgg ctagctggag ccatccgcag
      481 tttgaaaaag gtggtggtag cggtggtggt tcaggtggta gtgcatggtc acaccctcag
      541 tttgagaaaa tgtcggactc agaagtcaat caagaagcta agccagaggt caagccagaa
      601 gtcaagcctg agactcacat caatttaaag gtgtccgatg gatcttcaga gatcttcttc
      661 aagatcaaaa agaccactcc tttaagaagg ctgatggaag cgttcgctaa aagacagggt
      721 aaggaaatgg actccttaag attcttgtac gacggtatta gaatccaagc tgatcagacc
      781 cctgaagatt tggacatgga ggataacgat attattgagg ctcacagaga acagattggt
      841 ggatccatgt taaaatatgc taatcctcag accgtagcca cacaacgtac taaaaatact
      901 gcgaagaaac cgccatcatc aacctctttt gatgggcacc ttgaactttc aaatggtgaa
      961 aaccagcctt acgaaggcca taagattagg aaaatcaaag gattgagaca acatcttgcg
     1021 gataggagtc ttaataaagg gcatatttcc ccgttgatga ataagggatt attagtaggt
     1081 agtaaggatg tgtcaattga catcccagtt atagctcatc gttatgacag cagccatcaa
     1141 cttacagatg cggagccttt gaaagctgat agtcactcca atcatctaga ccctttttat
     1201 ggtgttattg caggatttcg tggtgatcag gtgacatcat cagagtcggg ttcaggatca
     1261 ataggcgtac attgggggaa aaatacgctg gattccaata ttatgggtgt taatgtggtt
     1321 aatggtgcat cgggaaccgt gggaataaga attgctttga aggatattca gcatgggtcc
     1381 ccggttattg tcacgtctgg agcattgagc ggttgtacta tggtatattc ggtgaaaaat
     1441 ggctattttt ttgcctatca tacggggcag aaaccgggta ataatgaatg gaaaacaggc
     1501 aggcagggtg ttgttgctac ctatctgagc catcaagccc tttcgccgga tagtgaacct
     1561 atgacggttg gtgaacagaa taacgattta gtgaatattt ttgcaaatta tgatcagagt
     1621 gttattacct atatgggaaa accgggagtg ctgattgata aaatggcaga aaatgttggt
     1681 gtttttaatt atgacgaaat taagcctgaa aaacctgcta ttagagctgg ctacagttat
     1741 gcgttgctgg ctaaggacga taaaggaaag gtgaacgtta aggtactatc ggaagatgtt
     1801 atcgtttcat caggtaagca gggaaatact gttaaggcca ttaattcact taaaaaacgg
     1861 ttgttataag cggccgcact cgaggcccga aaggaagctg agttggctgc tgccaccgct
     1921 gagcaataac tagcataacc ccttggggcc tctaaacggg tcttgagggg ttttttgctg
     1981 aaaggaggaa ctatatccgg atatcccgca agaggcccgg cagtaccggc ataaccaagc
     2041 ctatgcctac agcatccagg gtgacggtgc cgaggatgac gatgagcgca ttgttagatt
     2101 tcatacacgg tgcctgactg cgttagcaat ttaactgtga taaactaccg cattaaagct
     2161 tatcgatgat aagctgtcaa acatgagaaa caccatcgaa tggcgcaaaa cctttcgcgg
     2221 tatggcatga tagcgcccgg aagagagtca attcagggtg gtgaatgtga aaccagtaac
     2281 gttatacgat gtcgcagagt atgccggtgt ctcttatcag accgtttccc gcgtggtgaa
     2341 ccaggccagc cacgtttctg cgaaaacgcg ggaaaaagtg gaagcggcga tggcggagct
     2401 gaattacatt cccaaccgcg tggcacaaca actggcgggc aaacagtcgt tgctgattgg
     2461 cgttgccacc tccagtctgg ccctgcacgc gccgtcgcaa attgtcgcgg cgattaaatc
     2521 tcgcgccgat caactgggtg ccagcgtggt ggtgtcgatg gtagaacgaa gcggcgtcga
     2581 agcctgtaaa gcggcggtgc acaatcttct cgcgcaacgc gtcagtgggc tgatcattaa
     2641 ctatccgctg gatgaccagg atgccattgc tgtggaagct gcctgcacta atgttccggc
     2701 gttatttctt gatgtctctg accagacacc catcaacagt attattttct cccatgaaga
     2761 cggtacgcga ctgggcgtgg agcatctggt cgcattgggt caccagcaaa tcgcgctgtt
     2821 agcgggccca ttaagttctg tctcggcgcg tctgcgtctg gctggctggc ataaatatct
     2881 cactcgcaat caaattcagc cgatagcgga acgggaaggc gactggagtg ccatgtccgg
     2941 ttttcaacaa accatgcaaa tgctgaatga gggcatcgtt cccactgcga tgctggttgc
     3001 caacgatcag atggcgctgg gcgcaatgcg cgccattacc gagtccgggc tgcgcgttgg
     3061 tgcggatatc tcggtagtgg gatacgacga taccgaagac agctcatgtt atatcccgcc
     3121 gttaaccacc atcaaacagg attttcgcct gctggggcaa accagcgtgg accgcttgct
     3181 gcaactctct cagggccagg cggtgaaggg caatcagctg ttgcccgtct cactggtgaa
     3241 aagaaaaacc accctggcgc ccaatacgca aaccgcctct ccccgcgcgt tggccgattc
     3301 attaatgcag ctggcacgac aggtttcccg actggaaagc gggcagtgag cgcaacgcaa
     3361 ttaatgtaag ttagctcact cattaggcac cgggatctcg accgatgccc ttgagagcct
     3421 tcaacccagt cagctccttc cggtgggcgc ggggcatgac tatcgtcgcc gcacttatga
     3481 ctgtcttctt tatcatgcaa ctcgtaggac aggtgccggc agcgctctgg gtcattttcg
     3541 gcgaggaccg ctttcgctgg agcgcgacga tgatcggcct gtcgcttgcg gtattcggaa
     3601 tcttgcacgc cctcgctcaa gccttcgtca ctggtcccgc caccaaacgt ttcggcgaga
     3661 agcaggccat tatcgccggc atggcggccg acgcgctggg ctacgtcttg ctggcgttcg
     3721 cgacgcgagg ctggatggcc ttccccatta tgattcttct cgcttccggc ggcatcggga
     3781 tgcccgcgtt gcaggccatg ctgtccaggc aggtagatga cgaccatcag ggacagcttc
     3841 aaggatcgct cgcggctctt accagcctaa cttcgatcat tggaccgctg atcgtcacgg
     3901 cgatttatgc cgcctcggcg agcacatgga acgggttggc atggattgta ggcgccgccc
     3961 tataccttgt ctgcctcccc gcgttgcgtc gcggtgcatg gagccgggcc acctcgacct
     4021 gaatggaagc cggcggcacc tcgctaacgg attcaccact ccaagaattg gagccaatca
     4081 attcttgcgg agaactgtga atgcgcaaac caacccttgg cagaacatat ccatcgcgtc
     4141 cgccatctcc agcagccgca cgcggcgcat ctcgggcagc gttgggtcct ggccacgggt
     4201 gcgcatgatc gtgctcctgt cgttgaggac ccggctaggc tggcggggtt gccttactgg
     4261 ttagcagaat gaatcaccga tacgcgagcg aacgtgaagc gactgctgct gcaaaacgtc
     4321 tgcgacctga gcaacaacat gaatggtctt cggtttccgt gtttcgtaaa gtctggaaac
     4381 gcggaagtca gcgccctgca ccattatgtt ccggatctgc atcgcaggat gctgctggct
     4441 accctgtgga acacctacat ctgtattaac gaagcgctgg cattgaccct gagtgatttt
     4501 tctctggtcc cgccgcatcc ataccgccag ttgtttaccc tcacaacgtt ccagtaaccg
     4561 ggcatgttca tcatcagtaa cccgtatcgt gagcatcctc tctcgtttca tcggtatcat
     4621 tacccccatg aacagaaatc ccccttacac ggaggcatca gtgaccaaac aggaaaaaac
     4681 cgcccttaac atggcccgct ttatcagaag ccagacatta acgcttctgg agaaactcaa
     4741 cgagctggac gcggatgaac aggcagacat ctgtgaatcg cttcacgacc acgctgatga
     4801 gctttaccgc agctgcctcg cgcgtttcgg tgatgacggt gaaaacctct gacacatgca
     4861 gctcccggag acggtcacag cttgtctgta agcggatgcc gggagcagac aagcccgtca
     4921 gggcgcgtca gcgggtgttg gcgggtgtcg gggcgcagcc atgacccagt cacgtagcga
     4981 tagcggagtg tatactggct taactatgcg gcatcagagc agattgtact gagagtgcac
     5041 cattgcggtg tgaaataccg cacagatgcg taaggagaaa ataccgcatc aggcgctctt
     5101 ccgcttcctc gctcactgac tcgctgcgct cggtcgttcg gctgcggcga gcggtatcag
     5161 ctcactcaaa ggcggtaata cggttatcca cagaatcagg ggataacgca ggaaagaaca
     5221 tgtgagcaaa aggccagcaa aaggccagga accgtaaaaa ggccgcgttg ctggcgtttt
     5281 tccataggct ccgcccccct gacgagcatc acaaaaatcg acgctcaagt cagaggtggc
     5341 gaaacccgac aggactataa agataccagg cgtttccccc tggaagctcc ctcgtgcgct
     5401 ctcctgttcc gaccctgccg cttaccggat acctgtccgc ctttctccct tcgggaagcg
     5461 tggcgctttc tcatagctca cgctgtaggt atctcagttc ggtgtaggtc gttcgctcca
     5521 agctgggctg tgtgcacgaa ccccccgttc agcccgaccg ctgcgcctta tccggtaact
     5581 atcgtcttga gtccaacccg gtaagacacg acttatcgcc actggcagca gccactggta
     5641 acaggattag cagagcgagg tatgtaggcg gtgctacaga gttcttgaag tggtggccta
     5701 actacggcta cactagaagg acagtatttg gtatctgcgc tctgctgaag ccagttacct
     5761 tcggaaaaag agttggtagc tcttgatccg gcaaacaaac caccgctggt agcggtggtt
     5821 tttttgtttg caagcagcag attacgcgca gaaaaaaagg atctcaagaa gatcctttga
     5881 tcttttctac ggggtctgac gctcagtgga acgaaaactc acgttaaggg attttggtca
     5941 tgagattatc aaaaaggatc ttcacctaga tccttttaaa ttaaaaatga agttttaaat
     6001 caatctaaag tatatatgag taaacttggt ctgacagtta ccaatgctta atcagtgagg
     6061 cacctatctc agcgatctgt ctatttcgtt catccatagt tgcctgactc cccgtcgtgt
     6121 agataactac gatacgggag ggcttaccat ctggccccag tgctgcaatg ataccgcgag
     6181 acccacgctc accggctcca gatttatcag caataaacca gccagccgga agggccgagc
     6241 gcagaagtgg tcctgcaact ttatccgcct ccatccagtc tattaattgt tgccgggaag
     6301 ctagagtaag tagttcgcca gttaatagtt tgcgcaacgt tgttgccatt gctgcaggca
     6361 tcgtggtgtc acgctcgtcg tttggtatgg cttcattcag ctccggttcc caacgatcaa
     6421 ggcgagttac atgatccccc atgttgtgca aaaaagcggt tagctccttc ggtcctccga
     6481 tcgttgtcag aagtaagttg gccgcagtgt tatcactcat ggttatggca gcactgcata
     6541 attctcttac tgtcatgcca tccgtaagat gcttttctgt gactggtgag tactcaacca
     6601 agtcattctg agaatagtgt atgcggcgac cgagttgctc ttgcccggcg tcaacacggg
     6661 ataataccgc gccacatagc agaactttaa aagtgctcat cattggaaaa cgttcttcgg
     6721 ggcgaaaact ctcaaggatc ttaccgctgt tgagatccag ttcgatgtaa cccactcgtg
     6781 cacccaactg atcttcagca tcttttactt tcaccagcgt ttctgggtga gcaaaaacag
     6841 gaaggcaaaa tgccgcaaaa aagggaataa gggcgacacg gaaatgttga atactcatac
     6901 tcttcctttt tcaatattat tgaagcattt atcagggtta ttgtctcatg agcggataca
     6961 tatttgaatg tatttagaaa aataaacaaa taggggttcc gcgcacattt ccccgaaaag
     7021 tgccacctga cgtctaagaa accattatta tcatgacatt aacctataaa aataggcgta
     7081 tcacgaggcc ctttcgtctt caagaa
//
