# Supplementary material for: Programmable protein delivery with a bacterial contractile injection system
Source: Nature. 2023 Mar 29;616(7956):357–64. doi: 10.1038/s41586-023-05870-7 (PMC10097599; doi:10.1038/s41586-023-05870-7)
Supplement: Supplementary file 3 — Annotated sequence files for plasmids listed in Supplementary Table 7. [file 41586_2023_5870_MOESM3_ESM.zip › Supplementary Data 1 - Annotated Plasmid Maps/pBR322-PVCpnf17-22.gb]

LOCUS       pBR322-PVCpnf17-22        9096 bp ds-DNA     circular     06-OCT-2022
DEFINITION  .
ACCESSION   urn.local...332-ay4z0at
VERSION     urn.local...332-ay4z0at
KEYWORDS    .
SOURCE      Cloning vector pBR322
  ORGANISM  Cloning vector pBR322 other sequences; artificial sequences;
            vectors.
FEATURES             Location/Qualifiers
     misc_feature    48..254
                     /label="PAU_RS24015"
     misc_feature    317..1339
                     /modified_by="jkreitz"
                     /label="pvc22 payload - Pnf"
     misc_feature    1788..1793
                     /label="SalI"
     RBS             3042..3046
                     /label="rop RBS"
     misc_feature    3052..3243
                     /label="rop CDS"
     rep_origin      complement(3671..4259)
                     /label="pMB1 origin of replication
                     (counter-clockwise)(RNAII -35 to RNA/DNA switch point)"
     misc_feature    complement(4430..5290)
                     /label="bla CDS"
     sig_peptide     complement(5222..5290)
                     /label="bla sig_peptide"
     misc_feature    complement(5291..5395)
                     /label="AmpR promoter"
     RBS             complement(5298..5302)
                     /label="bla RBS"
     misc_feature    5508..5536
                     /label="Tet promoter"
     misc_feature    5584..5586
                     /label="TetR start codon"
     misc_feature    5873..5878
                     /label="BamHI"
     misc_feature    6204..7214
                     /modified_by="jkreitz"
                     /label="pvc17 payload - sepC"
     misc_feature    7454..7696
                     /label="PAU_RS16570"
     misc_feature    8225..8476
                     /label="PAU_RS16565"
     misc_feature    8610..8906
                     /label="PAU_RS16560"
ORIGIN      
        1 atttttggcg gatcacaaaa atagggctga gtcccttcaa gtgagttttg aaatatacaa
       61 ttataccctt catcctttaa gttgttgctt tgttggctgt tttcattcac ctcagtcaca
      121 tagttatcta tgctcctgag gattcgttca cttgccgtcg tgctgcaact cgaaatctat
      181 tgggtatata tgtaattttc atattctgtt tcattttaac ggtattattt aaatatttat
      241 atttagaaca ttaggttatt agaatagata attttaggta aatgtaatta attcaaccat
      301 cacggagagt ttatcaatgt taaaatatgc taatcctcag accgtagcca cacaacgtac
      361 taaaaatact gcgaagaaac cgccatcatc aacctctttt gatgggcacc ttgaactttc
      421 aaatggtgaa aaccagcctt acgaaggcca taagattagg aaaatcaaag gattgagaca
      481 acatcttgcg gataggagtc ttaataaagg gcatatttcc ccgttgatga ataagggatt
      541 attagtaggt agtaaggatg tgtcaattga catcccagtt atagctcatc gttatgacag
      601 cagccatcaa cttacagatg cggagccttt gaaagctgat agtcactcca atcatctaga
      661 ccctttttat ggtgttattg caggatttcg tggtgatcag gtgacatcat cagagtcggg
      721 ttcaggatca ataggcgtac attgggggaa aaatacgctg gattccaata ttatgggtgt
      781 taatgtggtt aatggtgcat cgggaaccgt gggaataaga attgctttga aggatattca
      841 gcatgggtcc ccggttattg tcacgtctgg agcattgagc ggttgtacta tggtatattc
      901 ggtgaaaaat ggctattttt ttgcctatca tacggggcag aaaccgggta ataatgaatg
      961 gaaaacaggc aggcagggtg ttgttgctac ctatctgagc catcaagccc tttcgccgga
     1021 tagtgaacct atgacggttg gtgaacagaa taacgattta gtgaatattt ttgcaaatta
     1081 tgatcagagt gttattacct atatgggaaa accgggagtg ctgattgata aaatggcaga
     1141 aaatgttggt gtttttaatt atgacgaaat taagcctgaa aaacctgcta ttagagctgg
     1201 ctacagttat gcgttgctgg ctaaggacga taaaggaaag gtgaacgtta aggtactatc
     1261 ggaagatgtt atcgtttcat caggtaagca gggaaatact gttaaggcca ttaattcact
     1321 taaaaaacgg ttgttataat tttgcccaat gagggcagga ggtacggatt ttcattagca
     1381 cttatcgaag cggatatatg tttgtgacta cattgtcaga aaatttcatt catcaacttg
     1441 aattagaaca gtgtccatat aacttattta gaataaagga aggaaattaa tcttagatac
     1501 aatgataagg gaaataaaat agaaagtaga gttaattgta ttaataaggt gctggagctt
     1561 tacttacaaa atatcaatga tttttggttt cgtataagta attaatttag agtaatgaaa
     1621 aattatttgt gggttaaatt ttatttattg aaaattcatt ggtttatttt atgaaatagg
     1681 aaggtaatag cggtattatt cggttgaaat aaccgtatag ataaatagta ggatttagat
     1741 aaattatttc atatatgaca atttttacta ttatatgggg tttgtaagtc gaccgatgcc
     1801 cttgagagcc ttcaacccag tcagctcctt ccggtgggcg cggggcatga ctatcgtcgc
     1861 cgcacttatg actgtcttct ttatcatgca actcgtagga caggtgccgg cagcgctctg
     1921 ggtcattttc ggcgaggacc gctttcgctg gagcgcgacg atgatcggcc tgtcgcttgc
     1981 ggtattcgga atcttgcacg ccctcgctca agccttcgtc actggtcccg ccaccaaacg
     2041 tttcggcgag aagcaggcca ttatcgccgg catggcggcc gacgcgctgg gctacgtctt
     2101 gctggcgttc gcgacgcgag gctggatggc cttccccatt atgattcttc tcgcttccgg
     2161 cggcatcggg atgcccgcgt tgcaggccat gctgtccagg caggtagatg acgaccatca
     2221 gggacagctt caaggatcgc tcgcggctct taccagccta acttcgatca ttggaccgct
     2281 gatcgtcacg gcgatttatg ccgcctcggc gagcacatgg aacgggttgg catggattgt
     2341 aggcgccgcc ctataccttg tctgcctccc cgcgttgcgt cgcggtgcat ggagccgggc
     2401 cacctcgacc tgaatggaag ccggcggcac ctcgctaacg gattcaccac tccaagaatt
     2461 ggagccaatc aattcttgcg gagaactgtg aatgcgcaaa ccaacccttg gcagaacata
     2521 tccatcgcgt ccgccatctc cagcagccgc acgcggcgca tctcgggcag cgttgggtcc
     2581 tggccacggg tgcgcatgat cgtgctcctg tcgttgagga cccggctagg ctggcggggt
     2641 tgccttactg gttagcagaa tgaatcaccg atacgcgagc gaacgtgaag cgactgctgc
     2701 tgcaaaacgt ctgcgacctg agcaacaaca tgaatggtct tcggtttccg tgtttcgtaa
     2761 agtctggaaa cgcggaagtc agcgccctgc accattatgt tccggatctg catcgcagga
     2821 tgctgctggc taccctgtgg aacacctaca tctgtattaa cgaagcgctg gcattgaccc
     2881 tgagtgattt ttctctggtc ccgccgcatc cataccgcca gttgtttacc ctcacaacgt
     2941 tccagtaacc gggcatgttc atcatcagta acccgtatcg tgagcatcct ctctcgtttc
     3001 atcggtatca ttacccccat gaacagaaat cccccttaca cggaggcatc agtgaccaaa
     3061 caggaaaaaa ccgcccttaa catggcccgc tttatcagaa gccagacatt aacgcttctg
     3121 gagaaactca acgagctgga cgcggatgaa caggcagaca tctgtgaatc gcttcacgac
     3181 cacgctgatg agctttaccg cagctgcctc gcgcgtttcg gtgatgacgg tgaaaacctc
     3241 tgacacatgc agctcccgga gacggtcaca gcttgtctgt aagcggatgc cgggagcaga
     3301 caagcccgtc agggcgcgtc agcgggtgtt ggcgggtgtc ggggcgcagc catgacccag
     3361 tcacgtagcg atagcggagt gtatactggc ttaactatgc ggcatcagag cagattgtac
     3421 tgagagtgca ccatatgcgg tgtgaaatac cgcacagatg cgtaaggaga aaataccgca
     3481 tcaggcgctc ttccgcttcc tcgctcactg actcgctgcg ctcggtcgtt cggctgcggc
     3541 gagcggtatc agctcactca aaggcggtaa tacggttatc cacagaatca ggggataacg
     3601 caggaaagaa catgtgagca aaaggccagc aaaaggccag gaaccgtaaa aaggccgcgt
     3661 tgctggcgtt tttccatagg ctccgccccc ctgacgagca tcacaaaaat cgacgctcaa
     3721 gtcagaggtg gcgaaacccg acaggactat aaagatacca ggcgtttccc cctggaagct
     3781 ccctcgtgcg ctctcctgtt ccgaccctgc cgcttaccgg atacctgtcc gcctttctcc
     3841 cttcgggaag cgtggcgctt tctcatagct cacgctgtag gtatctcagt tcggtgtagg
     3901 tcgttcgctc caagctgggc tgtgtgcacg aaccccccgt tcagcccgac cgctgcgcct
     3961 tatccggtaa ctatcgtctt gagtccaacc cggtaagaca cgacttatcg ccactggcag
     4021 cagccactgg taacaggatt agcagagcga ggtatgtagg cggtgctaca gagttcttga
     4081 agtggtggcc taactacggc tacactagaa ggacagtatt tggtatctgc gctctgctga
     4141 agccagttac cttcggaaaa agagttggta gctcttgatc cggcaaacaa accaccgctg
     4201 gtagcggtgg tttttttgtt tgcaagcagc agattacgcg cagaaaaaaa ggatctcaag
     4261 aagatccttt gatcttttct acggggtctg acgctcagtg gaacgaaaac tcacgttaag
     4321 ggattttggt catgagatta tcaaaaagga tcttcaccta gatcctttta aattaaaaat
     4381 gaagttttaa atcaatctaa agtatatatg agtaaacttg gtctgacagt taccaatgct
     4441 taatcagtga ggcacctatc tcagcgatct gtctatttcg ttcatccata gttgcctgac
     4501 tccccgtcgt gtagataact acgatacggg agggcttacc atctggcccc agtgctgcaa
     4561 tgataccgcg agacccacgc tcaccggctc cagatttatc agcaataaac cagccagccg
     4621 gaagggccga gcgcagaagt ggtcctgcaa ctttatccgc ctccatccag tctattaatt
     4681 gttgccggga agctagagta agtagttcgc cagttaatag tttgcgcaac gttgttgcca
     4741 ttgctgcagg catcgtggtg tcacgctcgt cgtttggtat ggcttcattc agctccggtt
     4801 cccaacgatc aaggcgagtt acatgatccc ccatgttgtg caaaaaagcg gttagctcct
     4861 tcggtcctcc gatcgttgtc agaagtaagt tggccgcagt gttatcactc atggttatgg
     4921 cagcactgca taattctctt actgtcatgc catccgtaag atgcttttct gtgactggtg
     4981 agtactcaac caagtcattc tgagaatagt gtatgcggcg accgagttgc tcttgcccgg
     5041 cgtcaacacg ggataatacc gcgccacata gcagaacttt aaaagtgctc atcattggaa
     5101 aacgttcttc ggggcgaaaa ctctcaagga tcttaccgct gttgagatcc agttcgatgt
     5161 aacccactcg tgcacccaac tgatcttcag catcttttac tttcaccagc gtttctgggt
     5221 gagcaaaaac aggaaggcaa aatgccgcaa aaaagggaat aagggcgaca cggaaatgtt
     5281 gaatactcat actcttcctt tttcaatatt attgaagcat ttatcagggt tattgtctca
     5341 tgagcggata catatttgaa tgtatttaga aaaataaaca aataggggtt ccgcgcacat
     5401 ttccccgaaa agtgccacct gacgtctaag aaaccattat tatcatgaca ttaacctata
     5461 aaaataggcg tatcacgagg ccctttcgtc ttcaagaatt ctcatgtttg acagcttatc
     5521 atcgataagc tttaatgcgg tagtttatca cagttaaatt gctaacgcag tcaggcaccg
     5581 tgtatgaaat ctaacaatgc gctcatcgtc atcctcggca ccgtcaccct ggatgctgta
     5641 ggcataggct tggttatgcc ggtactgccg ggcctcttgc gggatatcgt ccattccgac
     5701 agcatcgcca gtcactatgg cgtgctgcta gcgctatatg cgttgatgca atttctatgc
     5761 gcacccgttc tcggagcact gtccgaccgc tttggccgcc gcccagtcct gctcgcttcg
     5821 ctacttggag ccactatcga ctacgcgatc atggcgacca cacccgtcct gtggatccat
     5881 ttttttaatt aaataaagga attaatattg atttgataga gcatgtaatc aataacttct
     5941 atgaaaatgt tgaaaaacaa tacacggaaa cacttaactt acaattaaat tgttaaagga
     6001 gatgatgata agaatggtca gtcaccagat aaaatgatct ctggtcaatt ttaggaaagc
     6061 tgaaaaaacc tgaccaaatg cgtcgtaaat tctatgctta gaaagactcg gtgccagtgt
     6121 aatacctaag atatggtttt tatttccata tctgttcgaa aacttagaaa taacaagttc
     6181 aacaataacc agggacttta aatatgccta gatatgctaa ttatcagata aaccccaaac
     6241 agaatattaa aaattcacat gggaaatctt catcgtcaga tttttctagt gggtaccttt
     6301 cattctcaaa taattcgctt gatgaccctt ttattcggca gcaagttaag agagaattta
     6361 tttgggaggg acatatgaag gagattgaag aagcttcaag attaggtaat tttgctgtca
     6421 gttttcgggc tgcgggcggg ccaacactca gagctttggg caaaggtgcg gcagccaagg
     6481 ggcatgatat tttggaaaaa accattaaac ccggctcaat taacaaagct tatcccaaag
     6541 acgaagcttc agatgtaata aagaaagtac aggaagcggg tattgaaggc tatgtaggcc
     6601 attgggataa aaaaactggc cgccttttgg gtatttacat gagtagtggt cacggtttat
     6661 cagatgaaca ggtcaatgga aaaatttatc ctatagactt aaacaatctg gaagcgagtc
     6721 tctcagcctt gaaagcaaaa gagaactggg ctgcactacc ttttactggt gactatgata
     6781 tgcatgatat gattagtttc acaggtcaac ctcattcagt accatccaac tcatcagagg
     6841 aaaggaaaat tatagatcgc attaaccgat tggttgctcg atctgattca aaccggccat
     6901 ttggagatat agagcataat gttatcaggc atggagccca ggtaagctac ccggcttttg
     6961 ctatggataa agaaaaagag gaaataaaaa aacacggggg gattgtcaag gctgttgctg
     7021 aacccggtga atttcctgtc gctattgtta gcaaaggaaa atggacaatt gccaacaaca
     7081 ttgatgaact aaatcagttt tataatagta tcggtgcaaa aatgaaagtg agctggaagc
     7141 cgggtgctga aaatcctgga ttcgtttcta atccacaaag accgggcatg gccagattta
     7201 gccggaaaag atgatatgga ttttcatgtc atcaggagaa tattcaaaat tctgtgtcac
     7261 acaaaatatt ttacagcgta atcacaccat taagaggggc atcaaaataa atggttaact
     7321 gggacaatgt tgaatttcat ttttataagg cattgtccgt attatccacc atccagatca
     7381 acggattcag atggtgtaaa gaaagcatat agctggtagg taaaattaag aagtgtagtt
     7441 ttataaagta ttaatggaga acgatgaatt taaagtaaat ggaggaaggt tagtttcact
     7501 atcaaattac aggaccaaaa atatggagta ttccatcttc tttggtgaat taagtcttga
     7561 agacttcaac aaatattgcc tggaactatg ggcctgtgaa tggtattgga gtatcattta
     7621 taacgactat ttcgatagga aatttaaagt cttgttgaaa atgactaatc gtctaaaagt
     7681 atgtctggag aaataggttt aatctctata tttaacggtt ttattttcat ctatttacta
     7741 atggtaaatt tttttactct ttgaatatat tggtgagttt gttatcccca ttagttacca
     7801 gggtattatt aatgagtgaa attcaatttt attgatatta aagtcaaatt tacaaatgat
     7861 gactttatta ttttttattt attaatttta aattattttt tgttaatctt tactataaat
     7921 gaattttttg cttgcatgga cttgattttt ttatatataa cattgacaaa tattaattca
     7981 tatatatgat tgttatagtg agttatttaa ttgattcgac taacaatttc attgtaattt
     8041 ttcaagatag cagtcaattg ctataacaag catctttctc gtcaaaggaa aatgtgtatg
     8101 gcctataagc agcaacttga aagatgaagg atataatgat gattaactta acggagagta
     8161 gatattagaa gtagtagaag gacaatttaa gactttatac ccattaaaac aaaggggtaa
     8221 aataatgatg tttgatgaaa atttagaatg tgttaatcac gaaattatca atgaaaaatt
     8281 agatacgaaa attcaccttg ctaatcctta tgccttttgg gggggaaggg taaatgagaa
     8341 tataaatggg ttaattaaac aacattcttt aagaggaact gactttaata aaatttttaa
     8401 ccggaagata aatttttttg taaatggaat aaataattgc ccccgaaaaa ctcggaatat
     8461 aaaaccccct aattaattat ttaaaggaat aagagtttat ttgctcgtag agtaattatg
     8521 ttccattaat atgctaaatt gctcagtaaa gttattaact ttttttcaac gccagtgaat
     8581 aagtctgttt tattaaataa ggagttcagg tgtttatttc aaaagaatta tcaagcttta
     8641 ttgctgtagc taaaaataaa tcaataaata aagcaacaac ggaacttttt attacacagt
     8701 caccgatttg ccgaagctta aaaaaactgg aattttcatt aggtgtaaaa ctctttgtaa
     8761 gaaaaagcca gggattggct ttaacagaag aaggagaatg cttatataat aaagttttgt
     8821 caatttgtga acggcttcaa gaaatagaag gtgactacaa gaatgaaaaa tcaacataca
     8881 atgatctata tcaaaaaaat atatgaggtt ctaatataat aagcggttct agataactaa
     8941 agtcatctat taccaatatc tgtatactca gtgaaagttt tgtcttctag gtaagttttc
     9001 ataatagtga cataccttat tttttcatct gggtgtctct catcctgaag aatgggtgat
     9061 atagttgaaa taactcagtt cgttttgtgg tttacg
//
