# Supplementary material for: Programmable protein delivery with a bacterial contractile injection system
Source: Nature. 2023 Mar 29;616(7956):357–64. doi: 10.1038/s41586-023-05870-7 (PMC10097599; doi:10.1038/s41586-023-05870-7)
Supplement: Supplementary file 3 — Annotated sequence files for plasmids listed in Supplementary Table 7. [file 41586_2023_5870_MOESM3_ESM.zip › Supplementary Data 1 - Annotated Plasmid Maps/pAWP78-PVCpnf_pvc13-CD4DARPin.gb]

LOCUS       pAWP78-PVCpnf_pvc13-CD4DARPin       25632 bp ds-DNA     circular     15-FEB-2023
DEFINITION  .
ACCESSION   urn.local...w-faw2k9e
VERSION     urn.local...w-faw2k9e
KEYWORDS    .
SOURCE      
  ORGANISM  .
FEATURES             Location/Qualifiers
     misc_feature    complement(817..1188)
                     /label="traJ"
     oriT            1221..1330
                     /label="incP origin of transfer"
     rep_origin      1483..2114
                     /label="oriV"
     rep_origin      2423..3011
                     /label="ori"
     misc_feature    3551..17952
                     /label="PVC"
     misc_feature    3551..4000
                     /label="pvc1 tail protein CDS"
     misc_feature    4039..5106
                     /label="pvc2 tail sheath protein"
     misc_feature    5130..6452
                     /label="pvc3 tail sheath protein"
     misc_feature    6481..7755
                     /label="pvc4 tail sheath protein"
     misc_feature    7771..8229
                     /label="pvc5 initiator tube"
     misc_feature    8226..8408
                     /label="pvc6 initiator tube"
     misc_feature    8405..9094
                     /label="pvc7 initiator tube"
     CRISPR          9058..9080
                     /label="VgrG CRISPR target F"
     misc_feature    9091..10707
                     /label="pvc8 vgrG tail spike"
     misc_feature    10721..11143
                     /label="pvc9 tail lysozyme"
     misc_feature    11140..11565
                     /label="pvc10 PAAR domain"
     misc_feature    11657..13843
                     /label="pvc11 baseplate"
     misc_feature    13836..16688
                     /label="pvc12 baseplate"
     CRISPR          16716..16738
                     /label="Tail fiber CRISPR guide F"
     misc_feature    16747..18582
                     /label="Translation 16747-18582"
     misc_feature    16747..17952
                     /label="pvc13 tail fiber"
     misc_feature    17953..17982
                     /label="3xGGSGG"
     misc_feature    17968..18007
                     /label="Gibson"
     misc_feature    17983..18453
                     /label="D27.2"
     misc_feature    18429..18468
                     /label="Gibson"
     misc_feature    18454..18483
                     /label="2xGGSGG"
     misc_feature    18484..23451
                     /label="PVC"
     misc_feature    18484..18582
                     /label="pvc13 tail fiber"
     misc_feature    18639..20354
                     /label="pvc14 tape measure protein"
     misc_feature    20390..22486
                     /label="pvc15 ATPase"
     misc_feature    22570..23451
                     /label="pvc16 sheath/tube cap"
     misc_feature    complement(23910..24725)
                     /label="KanR"
     misc_feature    complement(25029..545)
                     /label="trfA"
ORIGIN      
        1 ttgttgacgt ggaaaatgac cttgttttgc agcgcctcgc gcgggatttt cttgttgcgc
       61 gtggtgaaca gggcagagcg ggccgtgtcg tttggcatcg ctcgcatcgt gtccggccac
      121 ggcgcaatat cgaacaagga aagctgcatt tccttgatct gctgcttcgt gtgtttcagc
      181 aacgcggcct gcttggcctc gctgacctgt tttgccaggt cctcgccggc ggtttttcgc
      241 ttcttggtcg tcatagttcc tcgcgtgtcg atggtcatcg acttcgccaa acctgccgcc
      301 tcctgttcga gacgacgcga acgctccacg gcggccgatg gcgcgggcag ggcaggggga
      361 gccagttgca cgctgtcgcg ctcgatcttg gccgtagctt gctggaccat cgagccgacg
      421 gactggaagg tttcgcgggg cgcacgcatg acggtgcggc ttgcgatggt ttcggcatcc
      481 tcggcggaaa accccgcgtc gatcagttct tgcctgtatg ccttccggtc aaacgtccga
      541 ttcattcacc ctccttgcgg gattgccccg actcacgccg gggcaatgtg cccttattcc
      601 tgatttgacc cgcctggtgc cttggtgtcc agataatcca ccttatcggc aatgaagtcg
      661 gtcccgtaga ccgtctggcc gtccttctcg tacttggtat tccgaatctt gccctgcacg
      721 aataccagct ccgcgaagtc gctcttcttg atggagcgca tggggacgtg cttggcaatc
      781 acgcgcaccc cccggccgtt ttagcggcta aaaaagtcat ggctctgccc tcgggcggac
      841 cacgcccatc atgaccttgc caagctcgtc ctgcttctct tcgatcttcg ccagcagggc
      901 gaggatcgtg gcatcaccga accgcgccgt gcgcgggtcg tcggtgagcc agagtttcag
      961 caggccgccc aggcggccca ggtcgccatt gatgcgggcc agctcgcgga cgtgctcata
     1021 gtccacgacg cccgtgattt tgtagccctg gccgacggcc agcaggtagg cctacaggct
     1081 catgccggcc gccgccgcct tttcctcaat cgctcttcgt tcgtctggaa ggcagtacac
     1141 cttgataggt gggctgccct tcctggttgg cttggtttca tcagccatcc gcttgccctc
     1201 atctgttacg ccggcggtag ccggccagcc tcgcagagca ggattcccgt tgagcaccgc
     1261 caggtgcgaa taagggacag tgaagaagga acacccgctc gcgggtgggc ctacttcacc
     1321 tatcctgccc ggctgacgcc gttggataca ccaaggaaag tctacacgaa ccctttggca
     1381 aaatcctgta tatcgtgcga aaaaggatgg atataccgaa aaaatcgcta taatgacccc
     1441 gaagcagggt tatgcagcgg aaaagatccg tcgacccttt ccgacgctca ccgggctggt
     1501 tgccctcgcc gctgggctgg cggccgtcta tggccctgca aacgcgccag aaacgccgtc
     1561 gaagccgtgt gcgagacacc gcggccgccg gcgttgtgga tacctcgcgg aaaacttggc
     1621 cctcactgac agatgagggg cggacgttga cacttgaggg gccgactcac ccggcgcggc
     1681 gttgacagat gaggggcagg ctcgatttcg gccggcgacg tggagctggc cagcctcgca
     1741 aatcggcgaa aacgcctgat tttacgcgag tttcccacag atgatgtgga caagcctggg
     1801 gataagtgcc ctgcggtatt gacacttgag gggcgcgact actgacagat gaggggcgcg
     1861 atccttgaca cttgaggggc agagtgctga cagatgaggg gcgcacctat tgacatttga
     1921 ggggctgtcc acaggcagaa aatccagcat ttgcaagggt ttccgcccgt ttttcggcca
     1981 ccgctaacct gtcttttaac ctgcttttaa accaatattt ataaaccttg tttttaacca
     2041 gggctgcgcc ctgtgcgcgt gaccgcgcac gccgaagggg ggtgcccccc cttctcgaac
     2101 cctcccggcc cgctaacgcg ggcctcccat ccccccaggg gctgcgcccc tcggccgcga
     2161 acggcctcac cccaaaaatg gcagccaagc tgacccgcta gggacgtgaa gtcgattcct
     2221 tcgatggtta gcaatcaaag actcagagtg ctgtctggag cgtgaatcta acggtacgta
     2281 tctcgattgc tcggtcgcta ttcgcactct gcgaaagttc gtaccgctca ttcactaggt
     2341 tgcgaatcat gaccaaaatc ccttaacgtg agttttcgtt ccactgagcg tcagaccccg
     2401 tagaaaagat caaaggatct tcttgagatc ctttttttct gcgcgtaatc tgctgcttgc
     2461 aaacaaaaaa accaccgcta ccagcggtgg tttgtttgcc ggatcaagag ctaccaactc
     2521 tttttccgaa ggtaactggc ttcagcagag cgcagatacc aaatactgtt cttctagtgt
     2581 agccgtagtt aggccaccac ttcaagaact ctgtagcacc gcctacatac ctcgctctgc
     2641 taatcctgtt accagtggct gctgccagtg gcgataagtc gtgtcttacc gggttggact
     2701 caagacgata gttaccggat aaggcgcagc ggtcgggctg aacggggggt tcgtgcacac
     2761 agcccagctt ggagcgaacg acctacaccg aactgagata cctacagcgt gagctatgag
     2821 aaagcgccac gcttcccgaa gggagaaagg cggacaggta tccggtaagc ggcagggtcg
     2881 gaacaggaga gcgcacgagg gagcttccag ggggaaacgc ctggtatctt tatagtcctg
     2941 tcgggtttcg ccacctctga cttgagcgtc gatttttgtg atgctcgtca ggggggcgga
     3001 gcctatggaa aaacgccagc aacgcggcct ttttacggtt cctggccttt tgctggcctt
     3061 ttgctcacat gttctttcct gcgttatccc ctgattctgt ggataaccgt attaccgcct
     3121 ttgagtgagc tgtcgcgaat gcatctagat ataattacat cttcatcatt cggtatttta
     3181 aatgacatat atcctccttc cgaatagttt taatggtgat gttcgattgg acagtgtttt
     3241 ccattattaa aattttaagt atcacatcat gtttaatgaa ggattgatgt ttattagaat
     3301 attcataata gctttgtctt tgcctctatg taaatgaaat tgcataaaaa gcaaattgca
     3361 ttattggcaa tgtacttatt ctggattttt cggcacgata aattattggt gtaagtttta
     3421 tatcatgagt aaaaattcgg aatgatattc ctgtcatttt gtggcggtag cgttactcaa
     3481 gatattatcc tacatcatat gttgattatt gtaatcaatc gagctatttt ttgtctaaaa
     3541 aggggctttt atgtctacaa gtacatctca aattgcggtt gaatatccta ttcctgtcta
     3601 tcgctttatt gtttctgtcg gagatgagaa aattccattt aatagtgttt caggattaga
     3661 tattagttat gacaccattg aataccgaga tggtgttggt aattggttca aaatgccggg
     3721 tcagagtcag agcactaata tcaccttgcg taaaggcgtt ttcccgggga aaacagaact
     3781 gtttgattgg attaactcta ttcagcttaa tcaggtagag aaaaaggata ttaccatcag
     3841 tttaactaat gatgcaggta ccgaattatt aatgacctgg aatgtttcta atgcttttcc
     3901 cacttcattg acttcacctt catttgatgc caccagtaat gatattgcag tacaggaaat
     3961 tacgctgatg gcagatcggg tgattatgca ggctgtttga agcattgata tttaatcatc
     4021 tcatataagg gaacttttat gacaaccgtt accagttatc ctggcgttta tattgaagaa
     4081 ttaaatagcc tggccttgtc agtttcaaat agcgccacag cggttcctgt ttttgctgtg
     4141 gacgaacaaa accaatatat tagtgaagat aatgcaatcc gtattaattc gtggatggat
     4201 tatcttaatc tgattggcaa ttttaataat gaagacaaat tagatgtttc tgtgcgtgct
     4261 tattttgcca atggaggtgg atattgttat ctcgtcaaaa caacgagttt agaaaaaatt
     4321 attccaacct tggatgatgt aaccttattg gttgctgcgg gcgaagatat taaaacgaca
     4381 gtagatgttt tatgtcagcc aggaaaaggg ttattcgcag tctttgatgg ccctgaaaca
     4441 gagttgacta tcaacggtgc ggaagaggca aaacaagcct ataccgccac accattcgct
     4501 gcggtttatt atccttggtt gaaagcggat tgggctaaca tagatattcc acccagtgca
     4561 gtgatggcgg gagtttatgc atcggtggat ttatcccgtg gtgtatggaa agcgcctgcc
     4621 aatgttgcgt tgaaaggggg cctggaacct aaatttttag tcacggatga attgcagggt
     4681 gaatataaca ctggccgcgc tatcaatatg attcgtaatt tcagtaacac aggtactacg
     4741 gtttggggtg caagaaccct ggaagataaa gacaattggc gttatgttcc agtgcgacgc
     4801 ttgtttaatt ctgtggagcg ggatatcaag cgtgccatga gctttgctat gttcgagcct
     4861 aataatcagc ctacttggga gcgggtacgg gcggcgatta gcaactacct ttatagcctg
     4921 tggcaacagg ggggattagc tggcagcaaa gaagaagacg cttattttgt gcaaattggt
     4981 aaaggtataa cgatgacaca ggagcagatt gatgcagggc aaatgattgt taaagtcggt
     5041 ttggctgctg tacggcctgc ggaatttatc attctccagt ttacgcaaga tgtagaacag
     5101 cgttaatcat atgattatga ggagttatca tgtctgctat tctgaaagcg cctggcgttt
     5161 atattgaaga agacgcttcc ctagcgttgt ctgtcagtaa cagcgcgact gccgtgcctg
     5221 tttttatcgg aaaatttact ccgacagtgg ttgattcaat ccaagtctgt acccgtatca
     5281 gcaactggct tgaattcact tcctcttttt ccctagctcc aacagttgag attgttgtcc
     5341 aatctaacac tgaatctgaa tctgaatctg aaacttacca ctatattgag acaatcaatt
     5401 tatctccagc tgtggaagca ttgcgactct attttcaaaa tggcggagga gcttgctata
     5461 tctacccatt aaatgatgct gaagatgaat tggttctggc ggccatacca gaagtcattg
     5521 aacagaaagg tgatattact ctgttggttt gcccggaact cgatctggat tacaaaacta
     5581 agatctatgg cgcagtgagc tcactgttga atgataacaa agtgggctat ttcctgattg
     5641 cggatagcaa tgatggagaa tctgtgtcag gagtatggaa tagtgctaag gccgccgcct
     5701 attatcccca gttggaaact aacctaaaat tttccacgtt gcctggggat aaggacattc
     5761 gtatcagcgg ttatcaggat gatgatgaaa cacataaacc gaaaaacttg gatgagctca
     5821 ggacaatcaa cgaggcgttg gcacaggata ttgatgcaag attgctcgag gagaaacaac
     5881 gtgctgtcat cattccgcca agtgctgcca ttgcgggcat ttattgccaa acggataatc
     5941 gtcgcggtgt ttggaaagcg ccagccaacg ttgcgctcac agggatcggg agtttgcttg
     6001 ataaggtaga cgatgaacgg cagggagaga tgaatgacaa gggaatcaat gtcatccgtt
     6061 catttaccga ccgtggtttt atggtctggg gagcccgtac ttgtgtggac gctgccaaca
     6121 tcagctggcg ttatattcct gttcgtcgcc tgttcaattc cgttgaacga gatatccgcc
     6181 aggcgctgcg cgctgtgttg tttgaaacta atagtcagcc tacctgggta cgtgctaagg
     6241 ctgccgttga tcaatatctt tatacccttt ggcagaaaaa tgcattgatg ggtgctcgcc
     6301 cggaagaagc ttattttgtg caaattggtc aggatatcac catgtccgag gctgatatta
     6361 aacagggtaa gatgatcatg actgttggtt tggcagcagt gcggccagct gagttcatca
     6421 ttctgcaatt tacgcaggat gttgttcagt aatctccatg actaaacgcc aggcactgta
     6481 ttgacagtgc ctactctaac catcttggag gaggtgatga tgatggagag actccaaccg
     6541 ggtgtgactt taacagaaag tataatcacg atgggtcagc aagagatacc cagtgctgtg
     6601 ccggtgttta ttggttacac cgttcgttat ccggaacaat cggaagcatc agtccgtatc
     6661 gacagtttgg ccgagtatac cagcctgttt ggtgacgacc atgtgatgat gtttgctgtc
     6721 aggcactatt ttgataatgg cgggcaacag gcatttgttt tacccctgaa ggacaatatg
     6781 ccatcagtgg agatgaccac agctgaagcg gaaaatctga tagccgcatt gcgctctgct
     6841 acggttagcg aagccattgg tgggcatagt cagattacac tgattttggt accggatatg
     6901 gctcggctta atgacagtga tattgatgac tcctcaaccc aggtaagcct gtggtcccaa
     6961 ggctgggagg cgctgctgca attgagtcag gttaggccca acctctttgt gctgttagat
     7021 gcgccggata atgttgaaca ggcgcagaag tgtatgacaa cgctatcgtc agattatcgt
     7081 caatgggggg cagcatattg gcctcgtctg gaaactacct atcagaaaga aatatctggc
     7141 aaggacaatg aatctcaggg aattttccag gggactgttc tgtcacccac agccgcggtc
     7201 gcagcggtaa ttcaacgcac ggataacgac gcgggtgttt ggaaagcacc ggccaatatt
     7261 gccttatccc aggttattcg acctgttaaa tcttatcttc agggaagtgt actgtttaac
     7321 agcagcggca cttcgctcaa tgtgatccgc agtttcccag gtaagggcat acgggtatgg
     7381 ggatgccgca ctctggaaaa cacggataat acgcagtggc gctatctgca aacacgtcgg
     7441 ctggtttcct atgtaacagc gcatttgacc caattggctc gcatgtatgt ctttgagcca
     7501 aataatgaac ttacctggat gaagttaaaa ggacaaagtt acaactggtt acggcaatta
     7561 tggttgcagg gtggcttgta tggttcacag gaggatgagg catttaacat tctgttaggc
     7621 gtaaacgaga cgatgactga ggatgatgtt cgtgcaggaa aaatgatcat gaaagttgag
     7681 ttggctgtgt tgtttcctgc cgaatttatt gagatcagtt tggtgtttaa tacccaaaca
     7741 gaggcgctgt cttaagaagg aaaaagtacg atgaacgatt attacacacc cgtggtatcc
     7801 catcgtttta tggcgagttt tatttttaac cgcattcccg atccgctgga tattcgtttt
     7861 cagcgtatct ctggccttag tcgggaacta caggtgactc agtacagtga gggaggagaa
     7921 aatgcccgta ataactattt agctgagaaa atccaacacg gtacgttgac tttggaacgg
     7981 ggcgtgatga cagtctcgcc attgacctgg atgtttgatc gggtattgag tggtgaaaaa
     8041 atcgcttatg ccgatgtggt ggtgatgcta ctgaatgaaa attcactgcc attgtccagt
     8101 tggacgttga gcaatgcgct gccggtacgc tggcaaacca gcgactttga cgctaacagc
     8161 aatgccatat tggtgaatac ccttgaattg cgttaccagg atatgcgctg gcttggagtc
     8221 aaaatatgac agtagaaatc agagagttac ttatccaggc aaaggtagtg ccatcaacac
     8281 gaccgactga atcagaacgg caaaaccatt ctttgataca ggaaagtctg gatgaggcga
     8341 cttgggtgga aacgataaaa cgcgaagtgt tggccgcatt acgcgatgag gaagggtggc
     8401 gtccatgagt ctgattgaac gtggtttagc taagctgaca attaatgctt ataaggatag
     8461 ggaagggaag atacgggcag gaacgttgca ggccatgtat aaccctgact ccttgcaact
     8521 ggattaccaa acggattatc agcaatccca agcgattaat agcgaaaagc aaagtagcat
     8581 ttatgtacag gccaagcccg cagggttatc acttgaatta atttttgatg ccacgatgcc
     8641 gggtaacaaa acccccattg aagagcagct catgcagctc aagcaactgt gcagtgtgga
     8701 tgcaaccagt aacgagacgc gattcctgca agttaaatgg ggcaaaatgc gttgggaaag
     8761 tcggggttac tttgctggca gggccaagag tttgtctgtg aattacactt tgtttgatcg
     8821 tgatgcgact cccttgaggg tacgggtaat attggcatta gtggctgatg aaagtctggt
     8881 gttgcaggag actgaacaaa atctgcaatc tccggcaaaa atcgcattac gcatacagga
     8941 tggggtatct ctggctctga tggcagccag tacggcatca acattgtcag gcggtgtgga
     9001 ttatctgacg ctggcctggc aaaacggtct ggataatctc aatgggttcg ttccgggtga
     9061 aatattgcag gccaccaggg gagacgaatc atgagccacc aactgaaaat tattgcagat
     9121 ggtaaggcac tgtcactttt ggccgcggta gatgtggaca cctgttatcg ggttaacagt
     9181 ataccttctg cgacattgaa actgagcgta ccggataggc cactctcttc tttcagtcag
     9241 acggatgttc agacagaact ggcccactgt caggtaggga aaaccctgcg tctggaattg
     9301 attgatggta gcaaaaaatg ggtgctgttt aatggtctta ttacccgtaa ggctctgaga
     9361 attaagaata agcaattatt gctcactctg gttgtcaagc atcggttgca actgatggtg
     9421 gatacccagc attcacagct gtttaaagac aaaagcgaaa aagcgatctt aagcacgcta
     9481 ttgaatcaga ccggaatcaa tgctcgcttc ggaaagatag cggcgttaga tcaaaagcat
     9541 gaacagatgg tgcaatttcg ttgttcagac tggcattttc tgttgtgccg actgtcggca
     9601 accggtgcat ggttgttacc tgccatagaa gacgttcagt ttgttcaacc tgatgctctg
     9661 aaatcaaact cagcctatac cttgaagagc aggggggatg agaacaaaga catcgttgtc
     9721 aaggatgctt actggcagtt tgacaatcaa atcaaccccg ctttgctgga agtcagtggc
     9781 tgggatatca gtaagcagca ggtacaatca ggcggtcgct acggaaaaat cgcgttgggt
     9841 aaggcggcac tctctcctga tggattggca tcccttaata aaacgggttg ggacatttgt
     9901 tatagcagtc cgttaacaac ccaggaaagc ggttatctgg cacagggatt attgcttaac
     9961 cagcgcattt ctggggtgac aggagaattt ttgctcaaag gagatgggcg ttaccagttg
    10021 ggagacaaca ttcagctgac tggatttggt tcacagttag atggtacggc aagcattact
    10081 gaggttcgcc accgtcttaa tcggcgaatt gattgggaaa ccacggtgag cattggttta
    10141 caacatgaat atttgccgat attacctgat gctcccgaac tacatattgc gacagtagcg
    10201 aaatatcagc aggacagtgc ggtgttaaac cgtatcccca ttattctgcc ggtactgaat
    10261 cgtcccaatg aatttttgtg ggccagattg gggaaacctt atgctagcca tgaaagcggt
    10321 ttctgttttt acccagagcc aggtgacgaa gttattattg gtttttttga aaatgatccg
    10381 cgttatccag ttattttagg tgctatgcat aatccgaaaa ataaggcccc ttttgaacca
    10441 acccaagata atagggaaaa agtattgatc gttaaaaaag gtgaagcgca acaacaatta
    10501 gtcattgatg gcaaagagaa aatgatccga attaatgcgg gtgaaaatca aataatgctt
    10561 cagcaagata aagacatttc tctgtcaacg aaaaaagaat taacactgaa agcgcagaca
    10621 atgaatgcca cgatggataa atcattggca atgtccggga aaaacagtgt tgaaatcaaa
    10681 ggcgcaaaaa ttaatcttac ccaatgaaag gtgacgatga atggaaaatc aaatactgac
    10741 acaactctat ggtcgtggtt gggcttttcc tccggtcttt tcccttgaaa agggggtaga
    10801 gatggctgaa ggggcggaag atgtgagaca aagtttgcag attctgttta gtactgagcc
    10861 gggggaacgt cttatgcgtg aaaattatgg ctgcggatta aatgatttta tgtttgaaaa
    10921 tatccgcaat gaacttattg ctgaaattga atcccatatc catgacaacg tattacgata
    10981 tgaaccccgg gctgatatga ctgatattca ggttcgtcaa tcccctggca tggggaatac
    11041 tttgcaagtg caggtcatgt atcgcctgag agggagtgat atcaatcaac aaatccaggg
    11101 agtacttgca ctgagtgaag gccgggtgac ggaggtagta tgagtgaagc gattgtggtg
    11161 gatggtgacg tgttacagtt tgatcccaac tttggcaatc ggcaggtgac ggttcccagc
    11221 ccaggaaaaa ttagcggcac aggacatgcg caggtaagtg gaaaaaaagt gtgtattctg
    11281 ggggatgaga aacaggtcag ggtttctgca acctatatta caacaacaca tactacgccg
    11341 ggaacaggaa ccattactat cagtgctctg gatgctggcc agcaggccct tcagtgtacc
    11401 agtggggcgg ctttaattat caaggggcag caatttacgg cgatgtttac gcctgaattg
    11461 ccagccatga ataatacagt gactccgcca caaccggatg ttacgacacc ttcatcagga
    11521 aaaggacgtt ttatcactca acaaaatttt gctaccgtaa attagagtat tgactgaatt
    11581 aaatagaatt aacgaaggtg taaataatta tttatttgct gacgaatcgc tgtgacaaat
    11641 aaacacaggt gatgttatgg aattaaatga gttaactaac aaattgtcaa atttggtgcc
    11701 aatgaccgat tttaaattag ataatcgagc cagtttgcaa ttgcttaaat atattgaagc
    11761 gtatacgaag ataataccct ttaattctgg cgataaatat tggaatgact ttttctttat
    11821 gtcaggaaat acgccagaga aacttgcaaa attatatcag aaagaaatag aacccaatgg
    11881 ggagttatta cctcagcagg cttttttgtt ggcggttttg cgtttattgg aaacaccaat
    11941 atccttatta aatgtattac ctgctgctca tcgtgagctc tattatcggg agcttttagg
    12001 cttgtcttcc catgcggcac agcctgatca ggttgcttta tctatggaac tgaattcgac
    12061 agtgatggaa cagctgctcc ctgaaggaac cctgtttgag gctggtcagg atgaacaagg
    12121 caatgcattg caatatgccc tggatgccag tttgctggct aatcgtggat atatcagtga
    12181 cttgcgctgg ttacggaatg acggggaaaa gcaatgggtt acttctgctc catgggattt
    12241 acaggcacag gtgtcactgc cgtctgatgg gatacgatta tttggtaaga caaatagtga
    12301 tcagcaggta tttggtgggg tgttgataac gtcatcactt ctggcgatgg aagcggggat
    12361 aaggaagatc attgttactt ttgagcagga gatgaacacc caagaactgg tggcacaggt
    12421 cagcagtgga aatcaatggc taacattgac gtctgaggta aataagaaag aggtcacact
    12481 gacactgtca gacaaagaac cggcaatcag tgcgccagag gatctggata atctcttttt
    12541 cacgcaaccg gtactcaggc tacagggaaa ggatagtcag gcactgccgg aggtgacggg
    12601 tatcagcgtt tcggaaaagg atgatactaa ggatacctct tttgagatgt atcacttaac
    12661 accatttggt tatagcagtg atatagagcc attggaggaa aatccagcgt tatatttagg
    12721 ctttactgat gtaaagccag ggcaaacact ggcgctgtat tggaaattaa aatccccgca
    12781 gcaaccaacc gtttcctggt attacctgga tcaacataat caatgggctg aattggattc
    12841 atgggtcagt gatggaaccc agaatctgta tcaggatggt acttggcacg ttgagttgcc
    12901 tgtggatgca tccaatcagg cagagcagat gccagttgga cgctattggt tgcgggcagt
    12961 ggtggaggta cccgctcatg agggggcgtt ggggaaggct ccttggctat atggtctaat
    13021 ctataacgcc atgacggcaa ccttggttaa tgtagatagc atcagtgaca gccatttctt
    13081 aacccctttg cctgccagca gcatacagcg gcccgttgaa cccatcattg tgttggcatc
    13141 ggtcaaccag ccttgggcat catggggtgg acgtatacct gaatcctaca gtgccttttt
    13201 tgaacggata gctcaaaacc tgtctcatcg aaaccggtcc ttaacctggg gaaatatggt
    13261 gacattactc aaagagcgtt atgtcagcat ctttgatgtt aagtatccag gtaatgatga
    13321 actcaccaga gtgccagcat tggagcagca gcaactaaca gtgattccag caaaccggta
    13381 caacgatagc gatgattctc tgcgtccggt actgaatcct gctcgtctgc aagagatggc
    13441 tgattggttg cagcagaaag actctccctg ggcctctatt gaggtcagga atccagaata
    13501 cttggatgtg aaaatccatt acgaggtgat ttttaaacct gatgtgaacg aagattttgg
    13561 ctatcgccag ctacagcagc aactgtgtga ggtgtatatg ccttggagca tagatgagca
    13621 gcggcccgtt gtattgaata acagcattaa ttatttccag ttgttagcca ctattcaaca
    13681 gcaaccgctg gttgagcgag tcactcgtct gacactacat cgggctgatt cttctgatga
    13741 gagtgatggt acagcatctg tggaagccaa agataatgaa gtgcttattt tagtctggga
    13801 agaggacgat aatctgcaat accgaggaaa tgactatgag taatcaggat gcactgtttc
    13861 atagcgttaa agacgatatt cactttgata ccttgctgga acaagctcat caggtgattg
    13921 aaaaacaggc tgaaaaactg tggagtgata cggcagagca tgatccgggt atcacatttt
    13981 tgcagggaat cagttacggt gtgtcagatt tggcttaccg acatacatta cccctgaaag
    14041 atttactgac tccggcgccg gatgagcagc agcaagaggg aatttttcct gccgaatttg
    14101 gcccgcataa tacactgact tgtgggccgg tgacagcgga tgattatcgc aaggcattgt
    14161 tagatctaca cagcagcgac agcctggatg gtactcagca ggatgagggg gattttctgt
    14221 tccggagtgt gcaactggtg cgtgaaccgg aaaaacagcg ttatacctat tggtatgatg
    14281 caaccaagag ggaatatagc tttgtcaaca gtgaaggggc taaagagttt accttgcggg
    14341 ggaattactg gttgtatctg gaaccaaccc gttggactca gggtaatatt gccgctgcta
    14401 ccagacaact gacagaattt ttgactaaaa atcgcaatat tggtgaatct gtcagcaaca
    14461 ttatctggct acaaccggtt gatctgccac tgttgctgga tgttgaactg gatgatgatg
    14521 taggtgcaca ggatgtcccc ggtatttttg cggcggtgta tagcaccgca gagcagtatc
    14581 tgatgcctgg agcacagcgt taccgtacgg aagtactgca aaatgctggg atgagcaatg
    14641 atcaaatctt cgaaggtcca ttattggaac atggctggat accagagctg ccggcagccc
    14701 gtgattatac tcaaaggctc actctcaatc ttagccggtt ggtaaatagt ctgcttgaga
    14761 ttgagggcat taaacatgtg aatcgtcttc gtctggatga tagcttcgat aaaactgcta
    14821 ttgaacccgt taagggggat acctggtcgt ggtcgatcaa agagggctat tatccacgtc
    14881 tttggggaga agacccactt aaccaattgg cgcaacaaaa tggcccgctt agggtgatag
    14941 ccaaaggagg gattagcgtc agtgtgagta aagagcaaat ccaggccagt ttacccagtc
    15001 aatcactgat tcaaaatgag ccggtaatat tggcttacgg ccagcaccgt gacgttggca
    15061 gctattatcc cgtcagtgat actttgccgc cttgctatgg actacaacat tctttgtctg
    15121 aaagtgaaca cttattgcca cttcatcaat ttatgttgcc atttgaacaa ttattggcct
    15181 gtggttgtca acagatagcc atgctcccgc ggttactggc ttttcagcgc gaaggttatg
    15241 aggtttgggg tgatcagtgg ccctttaagt caggctcagt gaatgatgac gcccatcaag
    15301 attatgcccc tgcattaaag gatttgttag gacagattgc gctggatagt gatcatgaat
    15361 tggatattat taattacttg ctgggttact ttggcacaca gcgggcaccg cgtaccttta
    15421 cgacacaact cgatgatttt cgtgcggtcc aacagggtta tctggcccag caaccgacat
    15481 tgacttacca ccgctccaat attcgtatcg atcaggtatc gtcgctacaa aaacgtattg
    15541 ctgctcgcat ggggctgggc ggtgagttgt ttaaacctca accggatctg agccaactgc
    15601 ctttttattt gattgaacat cgagcgttgc tgccagtcaa acccaatagt cagtttgata
    15661 aggaacagaa accagcctcg gtgacagagg aggggggcag ccaaacaggt caacattatg
    15721 tggtcattga acagaagggc attgatggca agctgacaca ggggcaagtg atcaatttaa
    15781 ttctgtatga aggagagcag ggagaaaccc aatttacgat acgcggtcag atggtattca
    15841 aaaccgaggg ggataagttt tggttggatg tgaataatag tgcgcaactg gaatataatc
    15901 tggcgcgggt aatgacagca gccaaggcga gtaaactctt ttggcaaaac agcccggtat
    15961 ggatggagga tatgggctat cgtctggcct atgctagtga ccaatcctca ttgcctgtga
    16021 atcaacggcg cttgacccgc acagtgcaaa ctccattccc gccgatggtt gttgtaggta
    16081 gcgaaatcac cctgttaaag caggtgggga tagtcaattt aaaaaaagcg gagtcagaaa
    16141 aactttatgc aaaagttgtt agctttgatc gcattgaagg gaccttgatt attgagcgtt
    16201 tgggtaattc cactctggct tttcctacct cggaagaggc gtggcggtat agttggtatt
    16261 tttcggggga gaaatatgaa aggactgacc gcttttcatt tgtgattagc gtagtagtga
    16321 acagtgactt aattaaattg cccggtgttg atccctataa attggaagaa tgggtgaaag
    16381 aaacgattct taccgaattt ccagctcata tttctatgat tatccattgg atggatcggg
    16441 aagccttttt aaatttcgcc aatacctatc agcgttggca aaataatggt acgccactgg
    16501 gggatgcggc ttattccatt ctagaaagtt tgacacttgg taaattgcca tctgccttaa
    16561 aaggtgttgg cacaatgcgt attgccacat ctagtcaaag agaagaagtg gtgggtagta
    16621 atggtgatca atggaataca gatggaataa cccagaatga attattctat gttcctaaag
    16681 agagctagga aaaataaata tctgccacta atgatgttga attaaatatg ttttctggag
    16741 ttaatcatga acgaaactcg ttataatgca actgtacaag aacaacaaac attatctaat
    16801 ccaaaagctg ttggacctga catcgataaa ttaaaggata aatttaaaga gggcagtatt
    16861 cccctgcaaa ccgatttcaa tgagttaatt gatattgccg atattggacg taaagcctgt
    16921 ggtcaagcgc cacaacaaaa tggcccagga gaaggattga aattggctga tgacggtacg
    16981 cttaatttaa aaataggcac tttttccaat aaagactttt ctccattaat attaaaagat
    17041 gatgttttat ctgtagatct tggtagtggt ctgactaatg aaaccaatgg aatctgtgtc
    17101 ggtcagggcg atggtattac agttaacact agcaatgtag ctgtaaaaca aggtaacgga
    17161 attagcgtta ctagtagtgg tggtgttgcc gttaaagtta gtgctaataa gggacttagc
    17221 gttgatagta gtggtgttgc agttaaagtt aatactgata agggaattag cgttgatggt
    17281 aatggtgttg cagttaaagt taatactagt aaaggaatta gcgttgataa tacaggtgtt
    17341 gcagttatag ctaatgctag taagggaatt agcgttgatg gtagtggtgt tgcagttata
    17401 gctaatacta gtaaaggaat tagcgttgat ggtagtggtg ttgcagttat agctaatact
    17461 agtaaaggaa ttagcgttga taatacaggt gttgcagtta tagctaatgc tagtaaggga
    17521 attagcgttg atggtagtgg tgttgcagtt atagctaata ctagtaaagg aattagcgtt
    17581 gatggtagtg gtgttgcagt tatagctaat actagtaaag gaattagcgt tgatagtagt
    17641 ggtgttgcag ttaaagttaa agctaatggc ggaattaaag tagatgctaa tggtgttgca
    17701 attgatccta ataatgtact ccccaaggga gtgattgtaa tgttctctgg cagtactgca
    17761 ccaactggtt gggcgttatg tgatggcaat aatggtacac caaatttaat cgatcgattt
    17821 attttaggtg ggaaagggac tgatattaat ggagtgagta ctaatacagc ttcaggtact
    17881 aaaaatagta agttattcga tttcagttct gatgaagcta cattaactat tgatggtaaa
    17941 acactgggga gaggcggttc tggcggcggt ggttctggcg gtgatctggg taaacgtctg
    18001 ctggaagcag cacgtgcagg tcaggatgat gaagttcgta ttctgatggc aaatggtgca
    18061 gatgttaatg ccaaagatga tgagggtcgt accagcctgc atctggcagc ccgtgaaggt
    18121 catctggaaa ttgttgaagt tctgctgaaa catggtgccg atgtgaacgc acaggattgg
    18181 tatggtagca caccgctgca tttagcagca gcatggggtc atttagaaat cgtggaagtg
    18241 ttactgaaaa atgtggcgga tgtgaatgca atggatggtg atggcagtac tccgctgcat
    18301 cttgccgcac attatgcaca tctggaagtg gtggaagtgc tgttaaagaa cggtgccgac
    18361 gttaatgcgc aggataaatt tggtaaaacc gcctttgata tcagcatcga taatggcaat
    18421 gaagatctgg cagaaatcct gcagaaactg aatggtggct ctggtggtgg tggttcaggt
    18481 ggtcacgatc atgatattaa gataacgggc acaggaaaac attctcacaa aaacaaagta
    18541 acagtccctt attatattct ggctttcatc ataaagcttt aatatatatg aaaaattgaa
    18601 aatataaatt atccattaat aataaagagg atattagcat gacttcggag ccaaatctgt
    18661 taaaccggat tacaattact attgaagcta ataatcaaca agtagctaga aaagtattgc
    18721 atggctcctt gcttaatcaa gctaatataa ataaattatt taattcatac tttaatgaat
    18781 atgaaattaa taggggtgtt tatttagaaa cattaatcct gaatcttggt acgataaatt
    18841 tccatgattt taattcattg tttcctactc tcctaaaagc tgcattgaat aaagaattca
    18901 gtcaatatca gataaacaac catagggaag aaatgctatt taatgagaca atatcaaatc
    18961 aagctactga taagtcttac atatttggcg ataacaaatt aattgatgca gagaatttca
    19021 ttcacttttt atatcaaaag cattccacat taaatctagt agaagcaatg ggaaataatg
    19081 gtattgaaaa attaacaaat cagttaacac aaatagaaaa taaatttgcg ttattattgg
    19141 caaaaagttg tttgtctgag gaaggcttaa aacgactctt ggctatcaaa caacccgatt
    19201 tattaatcgc tatcaatcgc agattatctg aaagaataaa tagaccacaa tatcaggaga
    19261 agcttgtttc ctgcggacaa ctgatattta gtgctctggg atatatacaa cagtacaata
    19321 tacaggaaat tcctaaaccg gatgaaaaag ttattgcacg cataacaact gaacttaata
    19381 ataatggttt gcttaataca atacctatta ttacactatt tcgtcagagt gggattaacg
    19441 attcatcact aaatgattgg ctaaagaaaa tctggcaggt gagatcaatt tcacagttat
    19501 gcagaaagta tctttctgct aaggaatacc aatatctgtc agaacatttt gtttcaaaga
    19561 gcgtcgataa aaatagatat gatgaagagc ccgtaaatca gagcatatta tcaaggttga
    19621 ataataattc cattaaagaa ggaaataatc acagtcaact ctgtactctc agtagactat
    19681 attctgaacc cgttgtatta cctgaacaaa ccattctacg tcaggttagt aatacagtag
    19741 atcagagcat attatcaagg ttgaataatg cctccattaa agaaggaaat aaccaaagtc
    19801 aacttcgcac tctcagtaga ctatattctg agcccgttgc attacctgaa caaaccattc
    19861 cacgtcaggt tagtaataca ggtatattaa ttctatggcc aatgctacct acactattta
    19921 accagcttgg tctacttgag aaaaagaaat ttatccatcg tcaggcccag tttaatgccg
    19981 ttgattttct tgattacctg atttggggaa ccgaagatgt gaaagtggaa cgaaaggttt
    20041 tgaataatgt tctatgtggg ttaatggctg atgaaattac tgaaccaatg cctattgaac
    20101 cagaaaaaca atggataata attcaatggc tggacgctat tatctcccaa ctttctggct
    20161 ggaaaaagtt aagtcgtaat gacgtccgtc aattatttct acaacgacca ggagaattac
    20221 tgatcaatga acaggaaatt aaaatcacaa tacagcaaca accatttgat gctctgttaa
    20281 ctgattggcc gtggccaatg aatatggctt gttttagctg gttgagtcaa ccattaacca
    20341 ttacgtggtt ataaccattg accacaatga cttagtctga gtaaaaaata tgaatatatc
    20401 gcctgttttt tatgattcat tgaatcagga taacgaccgt gatctatcgt ttttatttag
    20461 cgaactggaa cgaatagatc tcgctcttca acaccatttt tattgtgtag aaagtcagcg
    20521 aagtgagctc ctggatgagt ttctgctcac tgaggcggaa gtggtgacca ggctggataa
    20581 gccacttggt aaacctcatt ggataaatga tgattatctg gcgatatcgc aaaagggcaa
    20641 tgtaagccta atggcagcgt ccagattaat ggatctgatc gaacgctttg aactgactga
    20701 ttttgagcgc gatgttttac tattaggctt attgccccat tttgatagcc gctattatcg
    20761 actgttttcg ctgattcaag ggggacaaca gggtcgatta ccttcttttg cgctggcatt
    20821 ggaactgttt tgccactcgg cgctggagaa acaggtacag caagcgagtt ttctgcaccg
    20881 ggcacctttg atgggttgcc agctattatc catcgatact agtcaaaaaa cgctggcctg
    20941 gctccagact ccctttatta ctgacagcgg ggtatatcac tttttactgg ggcatcacta
    21001 cattatgccg gctttagaac attgtgctga gtggttaaca ccgacaggga ttggctgtta
    21061 tcctgaagga ttaaaacaag tactgggtaa cgtattgtta tctgacaacg ataatattag
    21121 accgattgtc ttattacggg gaatggccgg cagtgccaga gcttatacca ttactaatat
    21181 gatggcttca gaagggaagc aaacactgct ggtagatata tccaaacttg ctgatagcga
    21241 tgaaaaaaac attattcttc agataaagca tattttgcgg gaaacccgca tgcatggagc
    21301 atgtttatta ttacggaatt tttgcttgtt agtggaacag aataaacaac tattggactc
    21361 cctgtcagag ttattgaatc aacctgaatt aagaattgtt tgcctgattg agccttattc
    21421 cccattggta tggctgaaaa agataccggt attactgatt gagatgccac ttttaacgcc
    21481 tgcggaaaaa gccagattgt taattgccag cttaccggat aattgttccg aggatattga
    21541 tacgataact ttaagccagc gttacacttt taacccagaa accctgccat tgattttgca
    21601 agaggcccag ctttatcaac agcagcgaga tccgctggat atcttgcagc aatgcgatat
    21661 acgccaggca ttaaatttgc gtgctcaaca aaatttcggt caattggcac agcggattat
    21721 tcctaagcgc tcattaaagg atttattggt atccgatgag attgctcagc agttacggga
    21781 aatactcata gcaattaagt atcgggaaca ggttctggcg ggagggttta aagataaaat
    21841 tgcctatggc actggtatca gcgccctgtt ttatggtgat tcaggcactg gaaaaaccat
    21901 ggcagcagaa gtgattgctg accacattgg cgttgactta ataaaagtgg atttatctac
    21961 agtagtgaat aaatacatcg gtgaaacaga aaaaaactta tcccgtattt tcgatttggc
    22021 ggaacaggat gcaggggtat tattctttga tgaagctgac gcactgtttg gtaaacgcag
    22081 tgaaactaaa gattcccagg acagacatgc caatattgaa gtttcttact tattacagcg
    22141 cctggagaat tacccgggtc tggtcatttt atccaccaat aatcgtggtc atttagacag
    22201 tgcttttaat cgtcgtttta ctttcattac ccgttttact tacccggatg aaaaaatccg
    22261 taaaaaaatg tggcaggaaa tttggcctag aaatataaaa atatcggaag atatcgattt
    22321 taacgaatta gctcaacgaa caagcgtgac tggcgcgaat atccgcaata ttgctttatt
    22381 gtcttcattc tttgcttcag agcaggggaa tgatgaagtc agtaatgaaa atattgaaat
    22441 tgcattgaag cgtgaattag ctaaagtcgg acgattaaca ttttaaaagt tatcacaatg
    22501 aaagtattga aatattaaat aaatttatta ccaaaaagtt atcacgatat aatttaagag
    22561 aggtttttta tgttaaacac gcaaactatt attgatgtca ataaggcaat ggatgccatg
    22621 ctgcgcgcat atctgaatca agatattgcc attcgttttg atctacctga attggatact
    22681 atgcaatctg atgcgatggt aagtatcttt ctttatgaca ttcatgaaga tttacagctt
    22741 cgctcggcag aatcaagagg gtttgatgtt tatgccggga ggttattgcc tggttgggta
    22801 aatattaaat gtaactatct gattacctat tgggaagctt ctaagccagc gactgatgcc
    22861 agcagtccgg atagccaacc tgataaccag gcaatacaag tgatgtcaca agtattaaat
    22921 gccttgatta ataatcgtca attggcaggt attcctggtg cttatactca ggttgtaccg
    22981 cctaaagaga gtttaaatag cctggggaat ttctggcaat cactgggtaa tcgcccacgg
    23041 ctttctctca attattcagt gacagtacct gttagcctaa acgatggtca ggatagcgcg
    23101 actccggtta ccgcggtttc ttctacagtg gaacaaacgg catcgctcag tcaagaagtg
    23161 gttagtcatg ctttacgcga attactcatt acggaattag gaggaggaga ggataaccgg
    23221 ttggtactga gtaaagttga attatccgca gtgaaagaga cgatgactca agacagtccg
    23281 gctcagatga ttatattgtt gtctgtttca ggcattacac gacaggaata tttgaaggaa
    23341 attgataata tctttgatcg ttgggtaaat aatgctgaag ttattaccac tattgatgat
    23401 tgtgggatta gaattgaaag tataacgaaa gataatcttg taggaattta aattttttta
    23461 attaaataaa ggaattaata ttgatttgat agagcatgta atcaataact tctatgaaaa
    23521 tgttgaaaaa caatacacgg aaacacttaa cttacaatta aattgttaaa ggagatgatg
    23581 ataagaatgg tcagtcacca gataaaatga tctctggtca attttaggaa agctgaaaaa
    23641 acctgaccaa atgcgtcgta aattctatgc ttagaaagac tcggtgccag tgtaatacct
    23701 aagatatggt ttttatttcc atatctgttc gaaaacttag aaataacaag ttcaacaata
    23761 accagggact ttaaatatcg gatccttgtc gggaagatgc gtgatctgat ccttcaactc
    23821 agcaaaagtt cgatttattc aacaaagccg ccgtcccgtc aagtcagcgt aatgctctgc
    23881 cagtgttaca accaattaac caattctgat tagaaaaact catcgagcat caaatgaaac
    23941 tgcaatttat tcatatcagg attatcaata ccatattttt gaaaaagccg tttctgtaat
    24001 gaaggagaaa actcaccgag gcagttccat aggatggcaa gatcctggta tcggtctgcg
    24061 attccgactc gtccaacatc aatacaacct attaatttcc cctcgtcaaa aataaggtta
    24121 tcaagtgaga aatcaccatg agtgacgact gaatccggtg agaatggcaa aagcttatgc
    24181 atttctttcc agacttgttc aacaggccag ccattacgct cgtcatcaaa atcactcgca
    24241 tcaaccaaac cgttattcat tcgtgattgc gcctgagcga gacgaaatac gcgatcgctg
    24301 ttaaaaggac aattacaaac aggaatcgaa tgcaaccggc gcaggaacac tgccagcgca
    24361 tcaacaatat tttcacctga atcaggatat tcttctaata cctggaatgc tgttttcccg
    24421 gggatcgcag tggtgagtaa ccatgcatca tcaggagtac ggataaaatg cttgatggtc
    24481 ggaagaggca taaattccgt cagccagttt agtctgacca tctcatctgt aacatcattg
    24541 gcaacgctac ctttgccatg tttcagaaac aactctggcg catcgggctt cccatacaat
    24601 cgatagattg tcgcacctga ttgcccgaca ttatcgcgag cccatttata cccatataaa
    24661 tcagcatcca tgttggaatt taatcgcggc ctcgagcaag acgtttcccg ttgaatatgg
    24721 ctcataacac cccttgtatt actgtttatg taagcagaca gttttattgt tcatgatgat
    24781 atatttttat cttgtgcaat gtaacatcag agattttgag acacaacgtg gctttcgact
    24841 tccggcaagc tatacgcgcc ctagaattgt caattttaat cctctgttta tcggcagttc
    24901 gtagagcgcg ccgtgcgtcc cgagcgatac tgagcgaagc aagtgcgtcg agcagtgccc
    24961 gcttgttcct gaaatgccag taaagcgctg gctgctgaac ccccagccgg aactgacccc
    25021 acaaggccct agcgtttgca atgcaccagg tcatcattga cccaggcgtg ttccaccagg
    25081 ccgctgcctc gcaactcttc gcaggcttcg ccgacctgct cgcgccactt cttcacgcgg
    25141 gtggaatccg atccgcacat gaggcggaag gtttccagct tgagcgggta cggctcccgg
    25201 tgcgagctga aatagtcgaa catccgtcgg gccgtcggcg acagcttgcg gtacttctcc
    25261 catatgaatt tcgtgtagtg gtcgccagca aacagcacga cgatttcctc gtcgatcagg
    25321 acctggcaac gggacgtttt cttgccacgg tccaggacgc ggaagcggtg cagcagcgac
    25381 accgattcca ggtgcccaac gcggtcggac gtgaagccca tcgccgtcgc ctgtaggcgc
    25441 gacaggcatt cctcggcctt cgtgtaatac cggccattga tcgaccagcc caggtcctgg
    25501 caaagctcgt agaacgtgaa ggtgatcggc tcgccgatag gggtgcgctt cgcgtactcc
    25561 aacacctgct gccacaccag ttcgtcatcg tcggcccgca gctcgacgcc ggtgtaggtg
    25621 atcttcacgt cc
//
