# Supplementary material for: Programmable protein delivery with a bacterial contractile injection system
Source: Nature. 2023 Mar 29;616(7956):357–64. doi: 10.1038/s41586-023-05870-7 (PMC10097599; doi:10.1038/s41586-023-05870-7)
Supplement: Supplementary file 3 — Annotated sequence files for plasmids listed in Supplementary Table 7. [file 41586_2023_5870_MOESM3_ESM.zip › Supplementary Data 1 - Annotated Plasmid Maps/pHCMV-SS-antiMoonTagNb-TM.gb]

LOCUS       pHCMV-SS-antiMoonTagNb-TM        5472 bp ds-DNA     circular     15-FEB-2023
DEFINITION  .
ACCESSION   urn.local...34r-ex9rk9w
VERSION     urn.local...34r-ex9rk9w
KEYWORDS    .
SOURCE      
  ORGANISM  .
FEATURES             Location/Qualifiers
     promoter        87..105
     enhancer        226..605
     promoter        606..809
     intron          921..1493
     misc_feature    1554..2264
                     /created_by="jkreitz"
                     /label="ORF"
     misc_feature    1554..1601
                     /label="SignalSequence"
     misc_feature    1608..1985
                     /label="2H10 antiMoonTag Nb"
     misc_feature    1686..1709
                     /label="CDR1"
     misc_feature    1764..1784
                     /label="CDR2"
     misc_feature    1902..1943
                     /label="CDR3"
     misc_feature    2070..2111
                     /label="MembraneProximal"
     misc_feature    2112..2171
                     /label="Transmembrane"
     polyA_site      2371..2426
                     /label="polyA_site"
     protein_bind    2808..2824
                     /label="protein_bind"
     promoter        complement(2832..2862)
     protein_bind    2877..2898
                     /label="protein_bind"
     rep_origin      complement(3186..3774)
                     /label="rep_origin"
     misc_feature    4104..4106
                     /label="misc_feature"
     CDS             complement(4243..4621)
     promoter        complement(4806..4910)
     rep_origin      complement(4936..5391)
                     /label="rep_origin"
ORIGIN      
        1 ggggatgtgc tgcaaggcga ttaagttggg taacgccagg gttttcccag tcacgacgtt
       61 gtaaaacgac ggccagtgag cgcgcgtaat acgactcact atagggcgaa ttggagctcc
      121 accgcggtgg cggccgctct agagagcttg gcccattgca tacgttgtat ccatatcata
      181 atatgtacat ttatattggc tcatgtccaa cattaccgcc atgttgacat tgattattga
      241 ctagttatta atagtaatca attacggggt cattagttca tagcccatat atggagttcc
      301 gcgttacata acttacggta aatggcccgc ctggctgacc gcccaacgac ccccgcccat
      361 tgacgtcaat aatgacgtat gttcccatag taacgccaat agggactttc cattgacgtc
      421 aatgggtgga gtatttacgg taaactgccc acttggcagt acatcaagtg tatcatatgc
      481 caagtacgcc ccctattgac gtcaatgacg gtaaatggcc cgcctggcat tatgcccagt
      541 acatgacctt atgggacttt cctacttggc agtacatcta cgtattagtc atcgctatta
      601 ccatggtgat gcggttttgg cagtacatca atgggcgtgg atagcggttt gactcacggg
      661 gatttccaag tctccacccc attgacgtca atgggagttt gttttggcac caaaatcaac
      721 gggactttcc aaaatgtcgt aacaactccg ccccattgac gcaaatgggc ggtaggcgtg
      781 tacggtggga ggtctatata agcagagctc gtttagtgaa ccgtcagatc gcctggacac
      841 gccatccacg ctgttttgac ctccatagat gacaccggga ccgatccagc ctccggtcga
      901 ccgatcctga gaacttcagg gtgagtttgg ggacccttga ttgttctttc tttttcgcta
      961 ttgtaaaatt catgttatat ggagggggca aagttttcag ggtgttgttt agaatgggaa
     1021 gatgtccctt gtatcaccat ggaccctcat gataattttg tttctttcac tttctactct
     1081 gttgacaacc attgtctcct cttattttct tttcattttc tgtaactttt tcgttaaact
     1141 ttagcttgca tttgtaacga atttttaaat tcacttttgt ttatttgtca gattgtaagt
     1201 actttctcta atcacttttt tttcaaggca atcagggtat attatattgt acttcagcac
     1261 agttttagag aacaattgtt ataattaaat gataaggtag aatatttctg catataaatt
     1321 ctggctggcg tggaaatatt cttattggta gaaacaacta caccctggtc atcatcctgc
     1381 ctttctcttt atggttacaa tgatatacac tgtttgagat gaggataaaa tactctgagt
     1441 ccaaaccggg cccctctgct aaccatgttc atgccttctt ctctttccta cagctcctgg
     1501 gcaacgtgct ggttgttgtg ctgtctcatc attttggcaa agaattcgcc accatgaagt
     1561 gccttttgta cttagccttt ttattcattg gggtgaattg cggtaccatg gaagtgcagc
     1621 tggtggaatc tggcggagga ctggttcaac ctggcggctc tctgagactg tcttgtgccg
     1681 cctctggcag catcagctcc gtggatgtga tgagctggta cagacaggcc cctggcaagc
     1741 agagagagct ggtcgccttc atcaccgaca gaggccggac caactacaag gtgtccgtga
     1801 agggcagatt caccatcagc cgggacaaca gcaagaacat ggtgtacctg cagatgaaca
     1861 gcctgaagcc tgaggacacc gccgactacc tgtgtagagc cgagagcaga acctcttgga
     1921 gcagcccctc tcctctggat gtgtggggca gaggaaccca agtgaccgtg tctagcctgg
     1981 atcctggagg cggaggttct gggggaggag gtagtggcgg tggtggttca ggaggcggcg
     2041 gaagcggtgg aggtggaagc ggtggtacca atccaatcga gcttgtagaa ggttggttca
     2101 gtagttggaa aagctctatt gcctcttttt tctttatcat agggttaatc attggactat
     2161 tcttggttct ccgagttggt atccatcttt gcattaaatt aaagcacacc aagaaaagac
     2221 agatttatac agacatagag atgaaccgac ttggaaaggt ctgatgtctt cctggagctc
     2281 cagtcattga ctataacgtc tcagatcttt ttccctctgc caaaaattat ggggacatca
     2341 tgaagcccct tgagcatctg acttctggct aataaaggaa atttattttc attgcaatag
     2401 tgtgttggaa ttttttgtgt ctctcactcg gaaggacata tgggagggca aatcatttaa
     2461 aacatcagaa tgagtatttg gtttagagtt tggcaacata tgcccatatg ctggctgcca
     2521 tgaacaaagg ttggctataa agaggtcatc agtatatgaa acagccccct gctgtccatt
     2581 ccttattcca tagaaaagcc ttgacttgag gttagatttt ttttatattt tgttttgtgt
     2641 tatttttttc tttaacatcc ctaaaatttt ccttacatgt tttactagcc agatttttcc
     2701 tcctctcctg actactccca gtcatagctg tccctcttct cttatggaga tccctcgacg
     2761 gatcggccgc aattcgtaat catgtcatag ctgtttcctg tgtgaaattg ttatccgctc
     2821 acaattccac acaacatacg agccggaagc ataaagtgta aagcctgggg tgcctaatga
     2881 gtgagctaac tcacattaat tgcgttgcgc tcactgcccg ctttccagtc gggaaacctg
     2941 tcgtgccagc tgcattaatg aatcggccaa cgcgcgggga gaggcggttt gcgtattggg
     3001 cgctcttccg cttcctcgct cactgactcg ctgcgctcgg tcgttcggct gcggcgagcg
     3061 gtatcagctc actcaaaggc ggtaatacgg ttatccacag aatcagggga taacgcagga
     3121 aagaacatgt gagcaaaagg ccagcaaaag gccaggaacc gtaaaaaggc cgcgttgctg
     3181 gcgtttttcc ataggctccg cccccctgac gagcatcaca aaaatcgacg ctcaagtcag
     3241 aggtggcgaa acccgacagg actataaaga taccaggcgt ttccccctgg aagctccctc
     3301 gtgcgctctc ctgttccgac cctgccgctt accggatacc tgtccgcctt tctcccttcg
     3361 ggaagcgtgg cgctttctca tagctcacgc tgtaggtatc tcagttcggt gtaggtcgtt
     3421 cgctccaagc tgggctgtgt gcacgaaccc cccgttcagc ccgaccgctg cgccttatcc
     3481 ggtaactatc gtcttgagtc caacccggta agacacgact tatcgccact ggcagcagcc
     3541 actggtaaca ggattagcag agcgaggtat gtaggcggtg ctacagagtt cttgaagtgg
     3601 tggcctaact acggctacac tagaagaaca gtatttggta tctgcgctct gctgaagcca
     3661 gttaccttcg gaaaaagagt tggtagctct tgatccggca aacaaaccac cgctggtagc
     3721 ggtggttttt ttgtttgcaa gcagcagatt acgcgcagaa aaaaaggatc tcaagaagat
     3781 cctttgatct tttctacggg gtctgacgct cagtggaacg aaaactcacg ttaagggatt
     3841 ttggtcatga gattatcaaa aaggatcttc acctagatcc ttttaaatta aaaatgaagt
     3901 tttaaatcaa tctaaagtat atatgagtaa acttggtctg acagttacca atgcttaatc
     3961 agtgaggcac ctatctcagc gatctgtcta tttcgttcat ccatagttgc ctgactcccc
     4021 gtcgtgtaga taactacgat acgggagggc ttaccatctg gccccagtgc tgcaatgata
     4081 ccgcgagacc cacgctcacc ggctgcagat ttatcagcaa taaaccagcc agccggaagg
     4141 gcagagcgca gaagtggtcc tgcaacttta tccgcctcca tccagtctat taattgttgc
     4201 cgggaagcta gagtaagtag ttcgccagtt aatagtttgc gcaacgttgt tgccattgct
     4261 acaggcatcg tggtgtcacg ctcgtcgttt ggtatggctt cattcagctc cggttcccaa
     4321 cgatcaaggc gagttacatg atcccccatg ttgtgcaaaa aagcggttag ctccttcggt
     4381 cctccgatcg ttgtcagaag taagttggcc gcagtgttat cactcatggt tatggcagca
     4441 ctgcataatt ctcttactgt catgccatcc gtaagatgct tttctgtgac tggtgagtac
     4501 tcaaccaagt cattctgaga atagtgtatg cggcgaccga gttgctcttg cccggcgtca
     4561 atacgggata ataccgcgcc acatagcaga actttaaaag tgctcatcat tggaaaacgt
     4621 tcttcggggc gaaaactctc aaggatctta ccgctgttga gatccagttc gatgtaaccc
     4681 actcgtgcac ccaactgatc ttcagcatct tttactttca ccagcgtttc tgggtgagca
     4741 aaaacaggaa ggcaaaatgc cgcaaaaaag ggaataaggg cgacacggaa atgttgaata
     4801 ctcatactct tcctttttca atattattga agcatttatc agggttattg tctcatgagc
     4861 ggatacatat ttgaatgtat ttagaaaaat aaacaaatag gggttccgcg cacatttccc
     4921 cgaaaagtgc cacctaaatt gtaagcgtta atattttgtt aaaattcgcg ttaaattttt
     4981 gttaaatcag ctcatttttt aaccaatagg ccgaaatcgg caaaatccct tataaatcaa
     5041 aagaatagac cgagataggg ttgagtgttg ttccagtttg gaacaagagt ccactattaa
     5101 agaacgtgga ctccaacgtc aaagggcgaa aaaccgtcta tcagggcgat ggcccactac
     5161 gtgaaccatc accctaatca agttttttgg ggtcgaggtg ccgtaaagca ctaaatcgga
     5221 accctaaagg gagcccccga tttagagctt gacggggaaa gccggcgaac gtggcgagaa
     5281 aggaagggaa gaaagcgaaa ggagcgggcg ctagggcgct ggcaagtgta gcggtcacgc
     5341 tgcgcgtaac caccacaccc gccgcgctta atgcgccgct acagggcgcg tcccattcgc
     5401 cattcaggct gcgcaactgt tgggaagggc gatcggtgcg ggcctcttcg ctattacgcc
     5461 agctggcgaa ag
//
