# Supplementary material for: Programmable protein delivery with a bacterial contractile injection system
Source: Nature. 2023 Mar 29;616(7956):357–64. doi: 10.1038/s41586-023-05870-7 (PMC10097599; doi:10.1038/s41586-023-05870-7)
Supplement: Supplementary file 3 — Annotated sequence files for plasmids listed in Supplementary Table 7. [file 41586_2023_5870_MOESM3_ESM.zip › Supplementary Data 1 - Annotated Plasmid Maps/pBR322-Pdp1_NTD-GFP-HiBiT.gb]

LOCUS       pBR322-Pdp1_NTD-GFP-HiBiT        9081 bp ds-DNA     circular     15-FEB-2023
DEFINITION  .
ACCESSION   urn.local...20-f9c0gf0
VERSION     urn.local...20-f9c0gf0
KEYWORDS    .
SOURCE      
  ORGANISM  .
FEATURES             Location/Qualifiers
     misc_feature    295..546
                     /label="PAU_RS16565"
     misc_feature    680..976
                     /label="PAU_RS16560"
     misc_feature    1214..1420
                     /label="PAU_RS24015"
     misc_feature    1483..2505
                     /label="pvc21 effector - pnf"
     RBS             4208..4212
                     /label="rop RBS"
     misc_feature    4218..4409
                     /label="rop CDS"
     rep_origin      complement(4837..5425)
                     /label="pMB1 origin of replication
                     (counter-clockwise)(RNAII -35 to RNA/DNA switch point)"
     misc_feature    complement(5596..6456)
                     /label="bla CDS"
     misc_feature    complement(6457..6561)
                     /label="AmpR promoter"
     RBS             complement(6464..6468)
                     /label="bla RBS"
     misc_feature    6674..6702
                     /label="Tet promoter"
     misc_feature    6750..6752
                     /label="TetR start codon"
     misc_feature    7370..7570
                     /label="pvc17 effector - sepC"
     misc_feature    7571..7600
                     /label="2xGGSGG"
     misc_feature    7601..8317
                     /created_by="jkreitz"
                     /label="GFP"
     misc_feature    8318..8365
                     /label="pvc17 effector - sepC"
     misc_feature    8318..8329
                     /label="GSSG linker"
     misc_feature    8330..8362
                     /label="HiBiT"
     misc_feature    8605..8847
                     /label="PAU_RS16570"
ORIGIN      
        1 cttgcatgga cttgattttt ttatatataa cattgacaaa tattaattca tatatatgat
       61 tgttatagtg agttatttaa ttgattcgac taacaatttc attgtaattt ttcaagatag
      121 cagtcaattg ctataacaag catctttctc gtcaaaggaa aatgtgtatg gcctataagc
      181 agcaacttga aagatgaagg atataatgat gattaactta acggagagta gatattagaa
      241 gtagtagaag gacaatttaa gactttatac ccattaaaac aaaggggtaa aataatgatg
      301 tttgatgaaa atttagaatg tgttaatcac gaaattatca atgaaaaatt agatacgaaa
      361 attcaccttg ctaatcctta tgccttttgg gggggaaggg taaatgagaa tataaatggg
      421 ttaattaaac aacattcttt aagaggaact gactttaata aaatttttaa ccggaagata
      481 aatttttttg taaatggaat aaataattgc ccccgaaaaa ctcggaatat aaaaccccct
      541 aattaattat ttaaaggaat aagagtttat ttgctcgtag agtaattatg ttccattaat
      601 atgctaaatt gctcagtaaa gttattaact ttttttcaac gccagtgaat aagtctgttt
      661 tattaaataa ggagttcagg tgtttatttc aaaagaatta tcaagcttta ttgctgtagc
      721 taaaaataaa tcaataaata aagcaacaac ggaacttttt attacacagt caccgatttg
      781 ccgaagctta aaaaaactgg aattttcatt aggtgtaaaa ctctttgtaa gaaaaagcca
      841 gggattggct ttaacagaag aaggagaatg cttatataat aaagttttgt caatttgtga
      901 acggcttcaa gaaatagaag gtgactacaa gaatgaaaaa tcaacataca atgatctata
      961 tcaaaaaaat atatgaggtt ctaatataat aagcggttct agataactaa agtcatctat
     1021 taccaatatc tgtatactca gtgaaagttt tgtcttctag gtaagttttc ataatagtga
     1081 cataccttat tttttcatct gggtgtctct catcctgaag aatgggtgat atagttgaaa
     1141 taactcagtt cgttttgtgg tttacgattt ttggcggatc acaaaaatag ggctgagtcc
     1201 cttcaagtga gttttgaaat atacaattat acccttcatc ctttaagttg ttgctttgtt
     1261 ggctgttttc attcacctca gtcacatagt tatctatgct cctgaggatt cgttcacttg
     1321 ccgtcgtgct gcaactcgaa atctattggg tatatatgta attttcatat tctgtttcat
     1381 tttaacggta ttatttaaat atttatattt agaacattag gttattagaa tagataattt
     1441 taggtaaatg taattaattc aaccatcacg gagagtttat caatgttaaa atatgctaat
     1501 cctcagaccg tagccacaca acgtactaaa aatactgcga agaaaccgcc atcatcaacc
     1561 tcttttgatg ggcaccttga actttcaaat ggtgaaaacc agccttacga aggccataag
     1621 attaggaaaa tcaaaggatt gagacaacat cttgcggata ggagtcttaa taaagggcat
     1681 atttccccgt tgatgaataa gggattatta gtaggtagta aggatgtgtc aattgacatc
     1741 ccagttatag ctcatcgtta tgacagcagc catcaactta cagatgcgga gcctttgaaa
     1801 gctgatagtc actccaatca tctagaccct ttttatggtg ttattgcagg atttcgtggt
     1861 gatcaggtga catcatcaga gtcgggttca ggatcaatag gcgtacattg ggggaaaaat
     1921 acgctggatt ccaatattat gggtgttaat gtggttaatg gtgcatcggg aaccgtggga
     1981 ataagaattg ctttgaagga tattcagcat gggtccccgg ttattgtcac gtctggagca
     2041 ttgagcggtt gtactatggt atattcggtg aaaaatggct atttttttgc ctatcatacg
     2101 gggcagaaac cgggtaataa tgaatggaaa acaggcaggc agggtgttgt tgctacctat
     2161 ctgagccatc aagccctttc gccggatagt gaacctatga cggttggtga acagaataac
     2221 gatttagtga atatttttgc aaattatgat cagagtgtta ttacctatat gggaaaaccg
     2281 ggagtgctga ttgataaaat ggcagaaaat gttggtgttt ttaattatga cgaaattaag
     2341 cctgaaaaac ctgctattag agctggctac agttatgcgt tgctggctaa ggacgataaa
     2401 ggaaaggtga acgttaaggt actatcggaa gatgttatcg tttcatcagg taagcaggga
     2461 aatactgtta aggccattaa ttcacttaaa aaacggttgt tataattttg cccaatgagg
     2521 gcaggaggta cggattttca ttagcactta tcgaagcgga tatatgtttg tgactacatt
     2581 gtcagaaaat ttcattcatc aacttgaatt agaacagtgt ccatataact tatttagaat
     2641 aaaggaagga aattaatctt agatacaatg ataagggaaa taaaatagaa agtagagtta
     2701 attgtattaa taaggtgctg gagctttact tacaaaatat caatgatttt tggtttcgta
     2761 taagtaatta atttagagta atgaaaaatt atttgtgggt taaattttat ttattgaaaa
     2821 ttcattggtt tattttatga aataggaagg taatagcggt attattcggt tgaaataacc
     2881 gtatagataa atagtaggat ttagataaat tatttcatat atgacaattt ttactattat
     2941 atggggtttg taagtcgacc gatgcccttg agagccttca acccagtcag ctccttccgg
     3001 tgggcgcggg gcatgactat cgtcgccgca cttatgactg tcttctttat catgcaactc
     3061 gtaggacagg tgccggcagc gctctgggtc attttcggcg aggaccgctt tcgctggagc
     3121 gcgacgatga tcggcctgtc gcttgcggta ttcggaatct tgcacgccct cgctcaagcc
     3181 ttcgtcactg gtcccgccac caaacgtttc ggcgagaagc aggccattat cgccggcatg
     3241 gcggccgacg cgctgggcta cgtcttgctg gcgttcgcga cgcgaggctg gatggccttc
     3301 cccattatga ttcttctcgc ttccggcggc atcgggatgc ccgcgttgca ggccatgctg
     3361 tccaggcagg tagatgacga ccatcaggga cagcttcaag gatcgctcgc ggctcttacc
     3421 agcctaactt cgatcattgg accgctgatc gtcacggcga tttatgccgc ctcggcgagc
     3481 acatggaacg ggttggcatg gattgtaggc gccgccctat accttgtctg cctccccgcg
     3541 ttgcgtcgcg gtgcatggag ccgggccacc tcgacctgaa tggaagccgg cggcacctcg
     3601 ctaacggatt caccactcca agaattggag ccaatcaatt cttgcggaga actgtgaatg
     3661 cgcaaaccaa cccttggcag aacatatcca tcgcgtccgc catctccagc agccgcacgc
     3721 ggcgcatctc gggcagcgtt gggtcctggc cacgggtgcg catgatcgtg ctcctgtcgt
     3781 tgaggacccg gctaggctgg cggggttgcc ttactggtta gcagaatgaa tcaccgatac
     3841 gcgagcgaac gtgaagcgac tgctgctgca aaacgtctgc gacctgagca acaacatgaa
     3901 tggtcttcgg tttccgtgtt tcgtaaagtc tggaaacgcg gaagtcagcg ccctgcacca
     3961 ttatgttccg gatctgcatc gcaggatgct gctggctacc ctgtggaaca cctacatctg
     4021 tattaacgaa gcgctggcat tgaccctgag tgatttttct ctggtcccgc cgcatccata
     4081 ccgccagttg tttaccctca caacgttcca gtaaccgggc atgttcatca tcagtaaccc
     4141 gtatcgtgag catcctctct cgtttcatcg gtatcattac ccccatgaac agaaatcccc
     4201 cttacacgga ggcatcagtg accaaacagg aaaaaaccgc ccttaacatg gcccgcttta
     4261 tcagaagcca gacattaacg cttctggaga aactcaacga gctggacgcg gatgaacagg
     4321 cagacatctg tgaatcgctt cacgaccacg ctgatgagct ttaccgcagc tgcctcgcgc
     4381 gtttcggtga tgacggtgaa aacctctgac acatgcagct cccggagacg gtcacagctt
     4441 gtctgtaagc ggatgccggg agcagacaag cccgtcaggg cgcgtcagcg ggtgttggcg
     4501 ggtgtcgggg cgcagccatg acccagtcac gtagcgatag cggagtgtat actggcttaa
     4561 ctatgcggca tcagagcaga ttgtactgag agtgcaccat atgcggtgtg aaataccgca
     4621 cagatgcgta aggagaaaat accgcatcag gcgctcttcc gcttcctcgc tcactgactc
     4681 gctgcgctcg gtcgttcggc tgcggcgagc ggtatcagct cactcaaagg cggtaatacg
     4741 gttatccaca gaatcagggg ataacgcagg aaagaacatg tgagcaaaag gccagcaaaa
     4801 ggccaggaac cgtaaaaagg ccgcgttgct ggcgtttttc cataggctcc gcccccctga
     4861 cgagcatcac aaaaatcgac gctcaagtca gaggtggcga aacccgacag gactataaag
     4921 ataccaggcg tttccccctg gaagctccct cgtgcgctct cctgttccga ccctgccgct
     4981 taccggatac ctgtccgcct ttctcccttc gggaagcgtg gcgctttctc atagctcacg
     5041 ctgtaggtat ctcagttcgg tgtaggtcgt tcgctccaag ctgggctgtg tgcacgaacc
     5101 ccccgttcag cccgaccgct gcgccttatc cggtaactat cgtcttgagt ccaacccggt
     5161 aagacacgac ttatcgccac tggcagcagc cactggtaac aggattagca gagcgaggta
     5221 tgtaggcggt gctacagagt tcttgaagtg gtggcctaac tacggctaca ctagaaggac
     5281 agtatttggt atctgcgctc tgctgaagcc agttaccttc ggaaaaagag ttggtagctc
     5341 ttgatccggc aaacaaacca ccgctggtag cggtggtttt tttgtttgca agcagcagat
     5401 tacgcgcaga aaaaaaggat ctcaagaaga tcctttgatc ttttctacgg ggtctgacgc
     5461 tcagtggaac gaaaactcac gttaagggat tttggtcatg agattatcaa aaaggatctt
     5521 cacctagatc cttttaaatt aaaaatgaag ttttaaatca atctaaagta tatatgagta
     5581 aacttggtct gacagttacc aatgcttaat cagtgaggca cctatctcag cgatctgtct
     5641 atttcgttca tccatagttg cctgactccc cgtcgtgtag ataactacga tacgggaggg
     5701 cttaccatct ggccccagtg ctgcaatgat accgcgagac ccacgctcac cggctccaga
     5761 tttatcagca ataaaccagc cagccggaag ggccgagcgc agaagtggtc ctgcaacttt
     5821 atccgcctcc atccagtcta ttaattgttg ccgggaagct agagtaagta gttcgccagt
     5881 taatagtttg cgcaacgttg ttgccattgc tgcaggcatc gtggtgtcac gctcgtcgtt
     5941 tggtatggct tcattcagct ccggttccca acgatcaagg cgagttacat gatcccccat
     6001 gttgtgcaaa aaagcggtta gctccttcgg tcctccgatc gttgtcagaa gtaagttggc
     6061 cgcagtgtta tcactcatgg ttatggcagc actgcataat tctcttactg tcatgccatc
     6121 cgtaagatgc ttttctgtga ctggtgagta ctcaaccaag tcattctgag aatagtgtat
     6181 gcggcgaccg agttgctctt gcccggcgtc aacacgggat aataccgcgc cacatagcag
     6241 aactttaaaa gtgctcatca ttggaaaacg ttcttcgggg cgaaaactct caaggatctt
     6301 accgctgttg agatccagtt cgatgtaacc cactcgtgca cccaactgat cttcagcatc
     6361 ttttactttc accagcgttt ctgggtgagc aaaaacagga aggcaaaatg ccgcaaaaaa
     6421 gggaataagg gcgacacgga aatgttgaat actcatactc ttcctttttc aatattattg
     6481 aagcatttat cagggttatt gtctcatgag cggatacata tttgaatgta tttagaaaaa
     6541 taaacaaata ggggttccgc gcacatttcc ccgaaaagtg ccacctgacg tctaagaaac
     6601 cattattatc atgacattaa cctataaaaa taggcgtatc acgaggccct ttcgtcttca
     6661 agaattctca tgtttgacag cttatcatcg ataagcttta atgcggtagt ttatcacagt
     6721 taaattgcta acgcagtcag gcaccgtgta tgaaatctaa caatgcgctc atcgtcatcc
     6781 tcggcaccgt caccctggat gctgtaggca taggcttggt tatgccggta ctgccgggcc
     6841 tcttgcggga tatcgtccat tccgacagca tcgccagtca ctatggcgtg ctgctagcgc
     6901 tatatgcgtt gatgcaattt ctatgcgcac ccgttctcgg agcactgtcc gaccgctttg
     6961 gccgccgccc agtcctgctc gcttcgctac ttggagccac tatcgactac gcgatcatgg
     7021 cgaccacacc cgtcctgtgg atccattttt ttaattaaat aaaggaatta atattgattt
     7081 gatagagcat gtaatcaata acttctatga aaatgttgaa aaacaataca cggaaacact
     7141 taacttacaa ttaaattgtt aaaggagatg atgataagaa tggtcagtca ccagataaaa
     7201 tgatctctgg tcaattttag gaaagctgaa aaaacctgac caaatgcgtc gtaaattcta
     7261 tgcttagaaa gactcggtgc cagtgtaata cctaagatat ggtttttatt tccatatctg
     7321 ttcgaaaact tagaaataac aagttcaaca ataaccaggg actttaaata tgcctagata
     7381 tgctaattat cagataaacc ccaaacagaa tattaaaaat tcacatggga aatcttcatc
     7441 gtcagatttt tctagtgggt acctttcatt ctcaaataat tcgcttgatg acccttttat
     7501 tcggcagcaa gttaagagag aatttatttg ggagggacat atgaaggaga ttgaagaagc
     7561 ttcaagatta ggtggctctg gtggtggcgg ttctggcggc atggtgagca aaggtgaaga
     7621 actgtttacc ggtgttgttc cgattctggt tgaactggat ggtgatgtta atggccacaa
     7681 attttcagtt agcggtgaag gcgaaggtga tgcaacctat ggtaaactga ccctgaaatt
     7741 tatctgtacc accggcaaac tgccggttcc gtggccgaca ctggttacca cactgaccta
     7801 tggtgttcag tgttttagcc gttatccgga tcatatgaaa cagcacgatt ttttcaaaag
     7861 cgcaatgccg gaaggttatg ttcaagaacg taccatcttc ttcaaagatg acggcaacta
     7921 taaaacccgt gccgaagtta aatttgaagg tgataccctg gtgaatcgca ttgaactgaa
     7981 aggcatcgat tttaaagagg atggtaatat cctgggccac aaactggaat ataattataa
     8041 tagccacaac gtgtacatca tggccgacaa acagaaaaat ggcatcaaag tgaacttcaa
     8101 gatccgccat aatattgaag atggttcagt tcagctggcc gatcattatc agcagaatac
     8161 cccgattggt gatggtccgg ttctgctgcc ggataatcat tatctgagca cccagagcgc
     8221 actgagcaaa gatccgaatg aaaaacgtga tcacatggtg ctgctggaat ttgttaccgc
     8281 agcaggtatt accttaggta tggatgaact gtacaaaggg agctccggtg tgagcggctg
     8341 gcggctgttc aagaagatta gctgatatgg attttcatgt catcaggaga atattcaaaa
     8401 ttctgtgtca cacaaaatat tttacagcgt aatcacacca ttaagagggg catcaaaata
     8461 aatggttaac tgggacaatg ttgaatttca tttttataag gcattgtccg tattatccac
     8521 catccagatc aacggattca gatggtgtaa agaaagcata tagctggtag gtaaaattaa
     8581 gaagtgtagt tttataaagt attaatggag aacgatgaat ttaaagtaaa tggaggaagg
     8641 ttagtttcac tatcaaatta caggaccaaa aatatggagt attccatctt ctttggtgaa
     8701 ttaagtcttg aagacttcaa caaatattgc ctggaactat gggcctgtga atggtattgg
     8761 agtatcattt ataacgacta tttcgatagg aaatttaaag tcttgttgaa aatgactaat
     8821 cgtctaaaag tatgtctgga gaaataggtt taatctctat atttaacggt tttattttca
     8881 tctatttact aatggtaaat ttttttactc tttgaatata ttggtgagtt tgttatcccc
     8941 attagttacc agggtattat taatgagtga aattcaattt tattgatatt aaagtcaaat
     9001 ttacaaatga tgactttatt attttttatt tattaatttt aaattatttt ttgttaatct
     9061 ttactataaa tgaatttttt g
//
