# Supplementary material for: Programmable protein delivery with a bacterial contractile injection system
Source: Nature. 2023 Mar 29;616(7956):357–64. doi: 10.1038/s41586-023-05870-7 (PMC10097599; doi:10.1038/s41586-023-05870-7)
Supplement: Supplementary file 3 — Annotated sequence files for plasmids listed in Supplementary Table 7. [file 41586_2023_5870_MOESM3_ESM.zip › Supplementary Data 1 - Annotated Plasmid Maps/pBR322-Pdp1_aa1-289-HiBiT.gb]

LOCUS       pBR322-Pdp1_aa1-289-HiBiT        8973 bp ds-DNA     circular     06-OCT-2022
DEFINITION  .
ACCESSION   urn.local...khz-exrwm6t
VERSION     urn.local...khz-exrwm6t
KEYWORDS    .
SOURCE      
  ORGANISM  .
FEATURES             Location/Qualifiers
     misc_feature    1..12
                     /ApEinfo_revcolor="#7ea7d8"
                     /ApEinfo_fwdcolor="#7ea7d8"
                     /label="GSSG linker"
     misc_feature    13..45
                     /ApEinfo_revcolor="#7ea7d8"
                     /ApEinfo_fwdcolor="#7ea7d8"
                     /label="HiBiT"
     misc_feature    288..530
                     /ApEinfo_revcolor="#b4abac"
                     /ApEinfo_fwdcolor="#b4abac"
                     /label="PAU_RS16570"
     misc_feature    1059..1310
                     /ApEinfo_revcolor="#d6b295"
                     /ApEinfo_fwdcolor="#d6b295"
                     /label="PAU_RS16565"
     misc_feature    1444..1740
                     /ApEinfo_revcolor="#faac61"
                     /ApEinfo_fwdcolor="#faac61"
                     /label="PAU_RS16560"
     misc_feature    1978..2184
                     /ApEinfo_revcolor="#c6c9d1"
                     /ApEinfo_fwdcolor="#c6c9d1"
                     /label="PAU_RS24015"
     misc_feature    2247..3269
                     /ApEinfo_revcolor="#84b0dc"
                     /ApEinfo_fwdcolor="#84b0dc"
                     /modified_by="jkreitz"
                     /label="pvc22 payload - Pnf"
     RBS             4972..4976
                     /ApEinfo_revcolor="#c6c9d1"
                     /ApEinfo_fwdcolor="#c6c9d1"
                     /label="rop RBS"
     misc_feature    4982..5173
                     /ApEinfo_revcolor="#9eafd2"
                     /ApEinfo_fwdcolor="#9eafd2"
                     /label="rop CDS"
     rep_origin      complement(5601..6189)
                     /ApEinfo_revcolor="#d6b295"
                     /ApEinfo_fwdcolor="#d6b295"
                     /label="pMB1 origin of replication
                     (counter-clockwise)(RNAII -35 to RNA/DNA switch point)"
     misc_RNA        complement(5601..6153)
                     /ApEinfo_revcolor="#d6b295"
                     /ApEinfo_fwdcolor="#d6b295"
                     /label="RNAII transcript (complementary strand)"
     misc_RNA        6043..6150
                     /ApEinfo_revcolor="#b7e6d7"
                     /ApEinfo_fwdcolor="#b7e6d7"
                     /label="RNAI transcript"
     misc_feature    complement(6360..7220)
                     /ApEinfo_revcolor="#f8d3a9"
                     /ApEinfo_fwdcolor="#f8d3a9"
                     /label="bla CDS"
     sig_peptide     complement(7152..7220)
                     /ApEinfo_revcolor="#9eafd2"
                     /ApEinfo_fwdcolor="#9eafd2"
                     /label="bla sig_peptide"
     misc_feature    complement(7221..7325)
                     /ApEinfo_revcolor="#c7b0e3"
                     /ApEinfo_fwdcolor="#c7b0e3"
                     /label="AmpR promoter"
     RBS             complement(7228..7232)
                     /ApEinfo_revcolor="#ffef86"
                     /ApEinfo_fwdcolor="#ffef86"
                     /label="bla RBS"
     misc_feature    7438..7466
                     /ApEinfo_revcolor="#ffef86"
                     /ApEinfo_fwdcolor="#ffef86"
                     /label="Tet promoter"
     misc_feature    7514..7516
                     /ApEinfo_revcolor="#d6b295"
                     /ApEinfo_fwdcolor="#d6b295"
                     /label="TetR start codon"
     misc_feature    8134..8973
                     /ApEinfo_revcolor="#c7b0e3"
                     /ApEinfo_fwdcolor="#c7b0e3"
                     /modified_by="jkreitz"
                     /label="pvc17 payload - Pdp1"
ORIGIN      
        1 gggagctccg gtgtgagcgg ctggcggctg ttcaagaaga ttagctgata tggattttca
       61 tgtcatcagg agaatattca aaattctgtg tcacacaaaa tattttacag cgtaatcaca
      121 ccattaagag gggcatcaaa ataaatggtt aactgggaca atgttgaatt tcatttttat
      181 aaggcattgt ccgtattatc caccatccag atcaacggat tcagatggtg taaagaaagc
      241 atatagctgg taggtaaaat taagaagtgt agttttataa agtattaatg gagaacgatg
      301 aatttaaagt aaatggagga aggttagttt cactatcaaa ttacaggacc aaaaatatgg
      361 agtattccat cttctttggt gaattaagtc ttgaagactt caacaaatat tgcctggaac
      421 tatgggcctg tgaatggtat tggagtatca tttataacga ctatttcgat aggaaattta
      481 aagtcttgtt gaaaatgact aatcgtctaa aagtatgtct ggagaaatag gtttaatctc
      541 tatatttaac ggttttattt tcatctattt actaatggta aattttttta ctctttgaat
      601 atattggtga gtttgttatc cccattagtt accagggtat tattaatgag tgaaattcaa
      661 ttttattgat attaaagtca aatttacaaa tgatgacttt attatttttt atttattaat
      721 tttaaattat tttttgttaa tctttactat aaatgaattt tttgcttgca tggacttgat
      781 ttttttatat ataacattga caaatattaa ttcatatata tgattgttat agtgagttat
      841 ttaattgatt cgactaacaa tttcattgta atttttcaag atagcagtca attgctataa
      901 caagcatctt tctcgtcaaa ggaaaatgtg tatggcctat aagcagcaac ttgaaagatg
      961 aaggatataa tgatgattaa cttaacggag agtagatatt agaagtagta gaaggacaat
     1021 ttaagacttt atacccatta aaacaaaggg gtaaaataat gatgtttgat gaaaatttag
     1081 aatgtgttaa tcacgaaatt atcaatgaaa aattagatac gaaaattcac cttgctaatc
     1141 cttatgcctt ttggggggga agggtaaatg agaatataaa tgggttaatt aaacaacatt
     1201 ctttaagagg aactgacttt aataaaattt ttaaccggaa gataaatttt tttgtaaatg
     1261 gaataaataa ttgcccccga aaaactcgga atataaaacc ccctaattaa ttatttaaag
     1321 gaataagagt ttatttgctc gtagagtaat tatgttccat taatatgcta aattgctcag
     1381 taaagttatt aacttttttt caacgccagt gaataagtct gttttattaa ataaggagtt
     1441 caggtgttta tttcaaaaga attatcaagc tttattgctg tagctaaaaa taaatcaata
     1501 aataaagcaa caacggaact ttttattaca cagtcaccga tttgccgaag cttaaaaaaa
     1561 ctggaatttt cattaggtgt aaaactcttt gtaagaaaaa gccagggatt ggctttaaca
     1621 gaagaaggag aatgcttata taataaagtt ttgtcaattt gtgaacggct tcaagaaata
     1681 gaaggtgact acaagaatga aaaatcaaca tacaatgatc tatatcaaaa aaatatatga
     1741 ggttctaata taataagcgg ttctagataa ctaaagtcat ctattaccaa tatctgtata
     1801 ctcagtgaaa gttttgtctt ctaggtaagt tttcataata gtgacatacc ttattttttc
     1861 atctgggtgt ctctcatcct gaagaatggg tgatatagtt gaaataactc agttcgtttt
     1921 gtggtttacg atttttggcg gatcacaaaa atagggctga gtcccttcaa gtgagttttg
     1981 aaatatacaa ttataccctt catcctttaa gttgttgctt tgttggctgt tttcattcac
     2041 ctcagtcaca tagttatcta tgctcctgag gattcgttca cttgccgtcg tgctgcaact
     2101 cgaaatctat tgggtatata tgtaattttc atattctgtt tcattttaac ggtattattt
     2161 aaatatttat atttagaaca ttaggttatt agaatagata attttaggta aatgtaatta
     2221 attcaaccat cacggagagt ttatcaatgt taaaatatgc taatcctcag accgtagcca
     2281 cacaacgtac taaaaatact gcgaagaaac cgccatcatc aacctctttt gatgggcacc
     2341 ttgaactttc aaatggtgaa aaccagcctt acgaaggcca taagattagg aaaatcaaag
     2401 gattgagaca acatcttgcg gataggagtc ttaataaagg gcatatttcc ccgttgatga
     2461 ataagggatt attagtaggt agtaaggatg tgtcaattga catcccagtt atagctcatc
     2521 gttatgacag cagccatcaa cttacagatg cggagccttt gaaagctgat agtcactcca
     2581 atcatctaga ccctttttat ggtgttattg caggatttcg tggtgatcag gtgacatcat
     2641 cagagtcggg ttcaggatca ataggcgtac attgggggaa aaatacgctg gattccaata
     2701 ttatgggtgt taatgtggtt aatggtgcat cgggaaccgt gggaataaga attgctttga
     2761 aggatattca gcatgggtcc ccggttattg tcacgtctgg agcattgagc ggttgtacta
     2821 tggtatattc ggtgaaaaat ggctattttt ttgcctatca tacggggcag aaaccgggta
     2881 ataatgaatg gaaaacaggc aggcagggtg ttgttgctac ctatctgagc catcaagccc
     2941 tttcgccgga tagtgaacct atgacggttg gtgaacagaa taacgattta gtgaatattt
     3001 ttgcaaatta tgatcagagt gttattacct atatgggaaa accgggagtg ctgattgata
     3061 aaatggcaga aaatgttggt gtttttaatt atgacgaaat taagcctgaa aaacctgcta
     3121 ttagagctgg ctacagttat gcgttgctgg ctaaggacga taaaggaaag gtgaacgtta
     3181 aggtactatc ggaagatgtt atcgtttcat caggtaagca gggaaatact gttaaggcca
     3241 ttaattcact taaaaaacgg ttgttataat tttgcccaat gagggcagga ggtacggatt
     3301 ttcattagca cttatcgaag cggatatatg tttgtgacta cattgtcaga aaatttcatt
     3361 catcaacttg aattagaaca gtgtccatat aacttattta gaataaagga aggaaattaa
     3421 tcttagatac aatgataagg gaaataaaat agaaagtaga gttaattgta ttaataaggt
     3481 gctggagctt tacttacaaa atatcaatga tttttggttt cgtataagta attaatttag
     3541 agtaatgaaa aattatttgt gggttaaatt ttatttattg aaaattcatt ggtttatttt
     3601 atgaaatagg aaggtaatag cggtattatt cggttgaaat aaccgtatag ataaatagta
     3661 ggatttagat aaattatttc atatatgaca atttttacta ttatatgggg tttgtaagtc
     3721 gaccgatgcc cttgagagcc ttcaacccag tcagctcctt ccggtgggcg cggggcatga
     3781 ctatcgtcgc cgcacttatg actgtcttct ttatcatgca actcgtagga caggtgccgg
     3841 cagcgctctg ggtcattttc ggcgaggacc gctttcgctg gagcgcgacg atgatcggcc
     3901 tgtcgcttgc ggtattcgga atcttgcacg ccctcgctca agccttcgtc actggtcccg
     3961 ccaccaaacg tttcggcgag aagcaggcca ttatcgccgg catggcggcc gacgcgctgg
     4021 gctacgtctt gctggcgttc gcgacgcgag gctggatggc cttccccatt atgattcttc
     4081 tcgcttccgg cggcatcggg atgcccgcgt tgcaggccat gctgtccagg caggtagatg
     4141 acgaccatca gggacagctt caaggatcgc tcgcggctct taccagccta acttcgatca
     4201 ttggaccgct gatcgtcacg gcgatttatg ccgcctcggc gagcacatgg aacgggttgg
     4261 catggattgt aggcgccgcc ctataccttg tctgcctccc cgcgttgcgt cgcggtgcat
     4321 ggagccgggc cacctcgacc tgaatggaag ccggcggcac ctcgctaacg gattcaccac
     4381 tccaagaatt ggagccaatc aattcttgcg gagaactgtg aatgcgcaaa ccaacccttg
     4441 gcagaacata tccatcgcgt ccgccatctc cagcagccgc acgcggcgca tctcgggcag
     4501 cgttgggtcc tggccacggg tgcgcatgat cgtgctcctg tcgttgagga cccggctagg
     4561 ctggcggggt tgccttactg gttagcagaa tgaatcaccg atacgcgagc gaacgtgaag
     4621 cgactgctgc tgcaaaacgt ctgcgacctg agcaacaaca tgaatggtct tcggtttccg
     4681 tgtttcgtaa agtctggaaa cgcggaagtc agcgccctgc accattatgt tccggatctg
     4741 catcgcagga tgctgctggc taccctgtgg aacacctaca tctgtattaa cgaagcgctg
     4801 gcattgaccc tgagtgattt ttctctggtc ccgccgcatc cataccgcca gttgtttacc
     4861 ctcacaacgt tccagtaacc gggcatgttc atcatcagta acccgtatcg tgagcatcct
     4921 ctctcgtttc atcggtatca ttacccccat gaacagaaat cccccttaca cggaggcatc
     4981 agtgaccaaa caggaaaaaa ccgcccttaa catggcccgc tttatcagaa gccagacatt
     5041 aacgcttctg gagaaactca acgagctgga cgcggatgaa caggcagaca tctgtgaatc
     5101 gcttcacgac cacgctgatg agctttaccg cagctgcctc gcgcgtttcg gtgatgacgg
     5161 tgaaaacctc tgacacatgc agctcccgga gacggtcaca gcttgtctgt aagcggatgc
     5221 cgggagcaga caagcccgtc agggcgcgtc agcgggtgtt ggcgggtgtc ggggcgcagc
     5281 catgacccag tcacgtagcg atagcggagt gtatactggc ttaactatgc ggcatcagag
     5341 cagattgtac tgagagtgca ccatatgcgg tgtgaaatac cgcacagatg cgtaaggaga
     5401 aaataccgca tcaggcgctc ttccgcttcc tcgctcactg actcgctgcg ctcggtcgtt
     5461 cggctgcggc gagcggtatc agctcactca aaggcggtaa tacggttatc cacagaatca
     5521 ggggataacg caggaaagaa catgtgagca aaaggccagc aaaaggccag gaaccgtaaa
     5581 aaggccgcgt tgctggcgtt tttccatagg ctccgccccc ctgacgagca tcacaaaaat
     5641 cgacgctcaa gtcagaggtg gcgaaacccg acaggactat aaagatacca ggcgtttccc
     5701 cctggaagct ccctcgtgcg ctctcctgtt ccgaccctgc cgcttaccgg atacctgtcc
     5761 gcctttctcc cttcgggaag cgtggcgctt tctcatagct cacgctgtag gtatctcagt
     5821 tcggtgtagg tcgttcgctc caagctgggc tgtgtgcacg aaccccccgt tcagcccgac
     5881 cgctgcgcct tatccggtaa ctatcgtctt gagtccaacc cggtaagaca cgacttatcg
     5941 ccactggcag cagccactgg taacaggatt agcagagcga ggtatgtagg cggtgctaca
     6001 gagttcttga agtggtggcc taactacggc tacactagaa ggacagtatt tggtatctgc
     6061 gctctgctga agccagttac cttcggaaaa agagttggta gctcttgatc cggcaaacaa
     6121 accaccgctg gtagcggtgg tttttttgtt tgcaagcagc agattacgcg cagaaaaaaa
     6181 ggatctcaag aagatccttt gatcttttct acggggtctg acgctcagtg gaacgaaaac
     6241 tcacgttaag ggattttggt catgagatta tcaaaaagga tcttcaccta gatcctttta
     6301 aattaaaaat gaagttttaa atcaatctaa agtatatatg agtaaacttg gtctgacagt
     6361 taccaatgct taatcagtga ggcacctatc tcagcgatct gtctatttcg ttcatccata
     6421 gttgcctgac tccccgtcgt gtagataact acgatacggg agggcttacc atctggcccc
     6481 agtgctgcaa tgataccgcg agacccacgc tcaccggctc cagatttatc agcaataaac
     6541 cagccagccg gaagggccga gcgcagaagt ggtcctgcaa ctttatccgc ctccatccag
     6601 tctattaatt gttgccggga agctagagta agtagttcgc cagttaatag tttgcgcaac
     6661 gttgttgcca ttgctgcagg catcgtggtg tcacgctcgt cgtttggtat ggcttcattc
     6721 agctccggtt cccaacgatc aaggcgagtt acatgatccc ccatgttgtg caaaaaagcg
     6781 gttagctcct tcggtcctcc gatcgttgtc agaagtaagt tggccgcagt gttatcactc
     6841 atggttatgg cagcactgca taattctctt actgtcatgc catccgtaag atgcttttct
     6901 gtgactggtg agtactcaac caagtcattc tgagaatagt gtatgcggcg accgagttgc
     6961 tcttgcccgg cgtcaacacg ggataatacc gcgccacata gcagaacttt aaaagtgctc
     7021 atcattggaa aacgttcttc ggggcgaaaa ctctcaagga tcttaccgct gttgagatcc
     7081 agttcgatgt aacccactcg tgcacccaac tgatcttcag catcttttac tttcaccagc
     7141 gtttctgggt gagcaaaaac aggaaggcaa aatgccgcaa aaaagggaat aagggcgaca
     7201 cggaaatgtt gaatactcat actcttcctt tttcaatatt attgaagcat ttatcagggt
     7261 tattgtctca tgagcggata catatttgaa tgtatttaga aaaataaaca aataggggtt
     7321 ccgcgcacat ttccccgaaa agtgccacct gacgtctaag aaaccattat tatcatgaca
     7381 ttaacctata aaaataggcg tatcacgagg ccctttcgtc ttcaagaatt ctcatgtttg
     7441 acagcttatc atcgataagc tttaatgcgg tagtttatca cagttaaatt gctaacgcag
     7501 tcaggcaccg tgtatgaaat ctaacaatgc gctcatcgtc atcctcggca ccgtcaccct
     7561 ggatgctgta ggcataggct tggttatgcc ggtactgccg ggcctcttgc gggatatcgt
     7621 ccattccgac agcatcgcca gtcactatgg cgtgctgcta gcgctatatg cgttgatgca
     7681 atttctatgc gcacccgttc tcggagcact gtccgaccgc tttggccgcc gcccagtcct
     7741 gctcgcttcg ctacttggag ccactatcga ctacgcgatc atggcgacca cacccgtcct
     7801 gtggatccat ttttttaatt aaataaagga attaatattg atttgataga gcatgtaatc
     7861 aataacttct atgaaaatgt tgaaaaacaa tacacggaaa cacttaactt acaattaaat
     7921 tgttaaagga gatgatgata agaatggtca gtcaccagat aaaatgatct ctggtcaatt
     7981 ttaggaaagc tgaaaaaacc tgaccaaatg cgtcgtaaat tctatgctta gaaagactcg
     8041 gtgccagtgt aatacctaag atatggtttt tatttccata tctgttcgaa aacttagaaa
     8101 taacaagttc aacaataacc agggacttta aatatgccta gatatgctaa ttatcagata
     8161 aaccccaaac agaatattaa aaattcacat gggaaatctt catcgtcaga tttttctagt
     8221 gggtaccttt cattctcaaa taattcgctt gatgaccctt ttattcggca gcaagttaag
     8281 agagaattta tttgggaggg acatatgaag gagattgaag aagcttcaag attaggtaat
     8341 tttgctgtca gttttcgggc tgcgggcggg ccaacactca gagctttggg caaaggtgcg
     8401 gcagccaagg ggcatgatat tttggaaaaa accattaaac ccggctcaat taacaaagct
     8461 tatcccaaag acgaagcttc agatgtaata aagaaagtac aggaagcggg tattgaaggc
     8521 tatgtaggcc attgggataa aaaaactggc cgccttttgg gtatttacat gagtagtggt
     8581 cacggtttat cagatgaaca ggtcaatgga aaaatttatc ctatagactt aaacaatctg
     8641 gaagcgagtc tctcagcctt gaaagcaaaa gagaactggg ctgcactacc ttttactggt
     8701 gactatgata tgcatgatat gattagtttc acaggtcaac ctcattcagt accatccaac
     8761 tcatcagagg aaaggaaaat tatagatcgc attaaccgat tggttgctcg atctgattca
     8821 aaccggccat ttggagatat agagcataat gttatcaggc atggagccca ggtaagctac
     8881 ccggcttttg ctatggataa agaaaaagag gaaataaaaa aacacggggg gattgtcaag
     8941 gctgttgctg aacccggtga atttcctgtc gct
//
