# Supplementary material for: Programmable protein delivery with a bacterial contractile injection system
Source: Nature. 2023 Mar 29;616(7956):357–64. doi: 10.1038/s41586-023-05870-7 (PMC10097599; doi:10.1038/s41586-023-05870-7)
Supplement: Supplementary file 3 — Annotated sequence files for plasmids listed in Supplementary Table 7. [file 41586_2023_5870_MOESM3_ESM.zip › Supplementary Data 1 - Annotated Plasmid Maps/pIEx4-Cre.gb]

LOCUS       pIEx4-Cre               4704 bp ds-DNA     circular     15-FEB-2023
DEFINITION  .
ACCESSION   urn.local...d-fav1592
VERSION     urn.local...d-fav1592
KEYWORDS    .
SOURCE      
  ORGANISM  .
FEATURES             Location/Qualifiers
     misc_feature    1..3
                     /label="Start codon"
     misc_feature    4..30
                     /label="FLAG"
     misc_feature    31..51
                     /label="SV40 NLS"
     misc_feature    52..668
                     /label="Cre"
     misc_feature    669
                     /label="fixed AarI"
     misc_feature    670..1077
                     /label="Cre"
     misc_feature    1078..1080
                     /label="Stop codon"
     CDS             1095..1118
                     /label="8xHis"
     terminator      1137..1444
                     /label="IE1 terminator"
     promoter        1474..1578
                     /label="AmpR promoter"
     CDS             1579..1647
                     /label="AmpR"
     CDS             1648..2439
                     /label="AmpR"
     rep_origin      2610..3198
                     /label="ori"
     enhancer        3621..4103
                     /label="hr5 enhancer"
     promoter        4107..4698
                     /label="IE1 promoter"
     misc_feature    4699..4704
                     /label="Kozak"
ORIGIN      
        1 atggattata aggacgatga cgataaggat cccaagaaaa agcgcaaggt atccaattta
       61 ctgaccgtac accaaaattt gcctgcatta ccggtcgatg caacgagtga tgaggttcgc
      121 aagaacctga tggacatgtt cagggatcgc caggcgtttt ctgagcatac ctggaaaatg
      181 cttcagtccg tttgccggtc gtgggcggca tggtgcaagt tgaataaccg gaaatggttt
      241 cccgcagaac ctgaagatgt tcgcgattat cttctatatc ttcaggcgcg cggtctggca
      301 gtaaaaacta tccagcaaca tttgggccag ctaaacatgc ttcatcgtcg gtccgggctg
      361 ccacgaccaa gtgacagcaa tgctgtttca ctggttatgc ggcggatccg aaaagaaaac
      421 gttgatgccg gtgaacgtgc aaaacaggct ctagcgttcg aacgcactga tttcgaccag
      481 gttcgttcac tcatggaaaa tagcgatcgc tgccaggata tacgtaatct ggcatttctg
      541 gggattgctt ataacaccct gttacgtata gccgaaattg ccaggatcag ggttaaagat
      601 atctcacgta ctgacggtgg gagaatgtta atccatattg gcagaacgaa aacgctggtt
      661 agcaccgctg gtgtagagaa ggcacttagc ctgggggtaa ctaaactggt cgagcgatgg
      721 atttccgtct ctggtgtagc tgatgatccg aataactacc tgttttgccg ggtcagaaaa
      781 aatggtgttg ccgcgccatc tgccaccagc cagctatcaa ctcgcgccct ggaagggatt
      841 tttgaagcaa ctcatcgatt gatttacggc gctaaggatg actctggtca gagatacctg
      901 gcctggtctg gacacagtgc ccgtgtcgga gccgcgcgag atatggcccg cgctggagtt
      961 tcaataccgg agatcatgca agctggtggc tggaccaatg taaatattgt catgaactat
     1021 atccgtaacc tggatagtga aacaggggca atggtgcgcc tgctggaaga tggcgattaa
     1081 cttctggcct cgagcaccac catcaccatc accatcacta agtgattaac ctcaggttat
     1141 acatatattt tgaatttaat taattataca tatattttat attatttttg tcttttatta
     1201 tcgaggggcc gttgttggtg tggggttttg catagaaata acaatgggag ttggcgacgt
     1261 tgctgcgcca acaccacctc ccttccctcc tttcatcatg tatctgtaga taaaataaaa
     1321 tattaaacct aaaaacaaga ccgcgcctat caacaaaatg ataggcatta acttgccgct
     1381 gacgctgtca ctaacgttgg acgatttgcc gactaaacct tcatcgccca gtaaccaatc
     1441 tagacgtcag gtggcacttt tcggggaaat gtgcgcggaa cccctatttg tttatttttc
     1501 taaatacatt caaatatgta tccgctcatg agacaataac cctgataaat gcttcaataa
     1561 tattgaaaaa ggaagagtat gagtattcaa catttccgtg tcgcccttat tccctttttt
     1621 gcggcatttt gccttcctgt ttttgctcac ccagaaacgc tggtgaaagt aaaagatgct
     1681 gaagatcagt tgggtgcacg agtgggttac atcgaactgg atctcaacag cggtaagatc
     1741 cttgagagtt ttcgccccga agaacgtttt ccaatgatga gcacttttaa agttctgcta
     1801 tgtggcgcgg tattatcccg tattgacgcc gggcaagagc aactcggtcg ccgcatacac
     1861 tattctcaga atgacttggt tgagtactca ccagtcacag aaaagcatct tacggatggc
     1921 atgacagtaa gagaattatg cagtgctgcc ataaccatga gtgataacac tgcggccaac
     1981 ttacttctga caacgatcgg aggaccgaag gagctaaccg cttttttgca caacatgggg
     2041 gatcatgtaa ctcgccttga tcgttgggaa ccggagctga atgaagccat accaaacgac
     2101 gagcgtgaca ccacgatgcc tgtagcaatg gcaacaacgt tgcgcaaact attaactggc
     2161 gaactactta ctctagcttc ccggcaacaa ttaatagact ggatggaggc ggataaagtt
     2221 gcaggaccac ttctgcgctc ggcccttccg gctggctggt ttattgctga taaatctgga
     2281 gccggtgagc gtgggtctcg cggtatcatt gcagcactgg ggccagatgg taagccctcc
     2341 cgtatcgtag ttatctacac gacggggagt caggcaacta tggatgaacg aaatagacag
     2401 atcgctgaga taggtgcctc actgattaag cattggtaac tgtcagacca agtttactca
     2461 tatatacttt agattgattt aaaacttcat ttttaattta aaaggatcta ggtgaagatc
     2521 ctttttgata atctcatgac caaaatccct taacgtgagt tttcgttcca ctgagcgtca
     2581 gaccccgtag aaaagatcaa aggatcttct tgagatcctt tttttctgcg cgtaatctgc
     2641 tgcttgcaaa caaaaaaacc accgctacca gcggtggttt gtttgccgga tcaagagcta
     2701 ccaactcttt ttccgaaggt aactggcttc agcagagcgc agataccaaa tactgtcctt
     2761 ctagtgtagc cgtagttagg ccaccacttc aagaactctg tagcaccgcc tacatacctc
     2821 gctctgctaa tcctgttacc agtggctgct gccagtggcg ataagtcgtg tcttaccggg
     2881 ttggactcaa gacgatagtt accggataag gcgcagcggt cgggctgaac ggggggttcg
     2941 tgcacacagc ccagcttgga gcgaacgacc tacaccgaac tgagatacct acagcgtgag
     3001 ctatgagaaa gcgccacgct tcccgaaggg agaaaggcgg acaggtatcc ggtaagcggc
     3061 agggtcggaa caggagagcg cacgagggag cttccagggg gaaacgcctg gtatctttat
     3121 agtcctgtcg ggtttcgcca cctctgactt gagcgtcgat ttttgtgatg ctcgtcaggg
     3181 gggcggagcc tatggaaaaa cgccagcaac gcggcctttt tacggttcct ggccttttgc
     3241 tggccttttg ctcacatgtt ctttcctgcg ttatcccctg attctgtgga taaccgtatt
     3301 accgcctttg agtgagctga taccgctcgc cgcagccgaa cgaccgagcg cagcgagtca
     3361 gtgagcgagg aagcggaaga gcgcccaata cgcaaaccgc ctctccccgc gcgttggccg
     3421 attcattaat gcagctggca cgacaggttt cccgactgga aagcgggcag tgagcgcaac
     3481 gcaattaatg tgagttagct cactcattag gcaccccagg ctttacactt tatgcttccg
     3541 gctcgtatgt tgtgtggaat tgtgagcgga taacaatttc acacaggaaa cagctatgac
     3601 catgattacg aattcccggg cgcgtaaaac acaatcaagt atgagtcata agctgatgtc
     3661 atgttttgca cacggctcat aaccgaactg gctttacgag tagaattcta cttgtaacgc
     3721 acgatcagtg gatgatgtca tttgtttttc aaatcgagat gatgtcatgt tttgcacacg
     3781 gctcataaac tcgctttacg agtagaattc tacgtgtaac gcacgatcga ttgatgagtc
     3841 atttgttttg caatatgata tcatacaata tgactcattt gtttttcaaa accgaacttg
     3901 atttacgggt agaattctac ttgtaaagca caatcaaaaa gatgatgtca tttgtttttc
     3961 aaaactgaac tcgctttacg agtagaattc tacgtgtaaa acacaatcaa gaaatgatgt
     4021 catttgttat aaaaataaaa gctgatgtca tgttttgcac atggctcata actaaactcg
     4081 ctttacgggt agaattctac gcgcgtcgat gtctttgtga tgcgcgcgac atttttgtag
     4141 gttattgata aaatgaacgg atacgttgcc cgacattatc attaaatcct tggcgtagaa
     4201 tttgtcgggt ccattgtccg tgtgcgctag catgcccgta acggacctcg tacttttggc
     4261 ttcaaaggtt ttgcgcacag acaaaatgtg ccacacttgc agctctgcat gtgtgcgcgt
     4321 taccacaaat cccaacggcg cagtgtactt gttgtatgca aataaatctc gataaaggcg
     4381 cggcgcgcga atgcagctga tcacgtacgc tcctcgtgtt ccgttcaagg acggtgttat
     4441 cgacctcaga ttaatgttta tcggccgact gttttcgtat ccgctcacca aacgcgtttt
     4501 tgcattaaca ttgtatgtcg gcggatgttc tatatctaat ttgaataaat aaacgataac
     4561 cgcgttggtt ttagagggca taataaaaga aatattgtta tcgtgttcgc cattagggca
     4621 gtataaattg acgttcatgt tggatattgt ttcagttgca agttgacact ggcggcgaca
     4681 agatcgtgaa caaccaaggc cacc
//
