# Supplementary material for: Programmable protein delivery with a bacterial contractile injection system
Source: Nature. 2023 Mar 29;616(7956):357–64. doi: 10.1038/s41586-023-05870-7 (PMC10097599; doi:10.1038/s41586-023-05870-7)
Supplement: Supplementary file 3 — Annotated sequence files for plasmids listed in Supplementary Table 7. [file 41586_2023_5870_MOESM3_ESM.zip › Supplementary Data 1 - Annotated Plasmid Maps/pBR322-Pdp1_aa39-331-HiBiT.gb]

LOCUS       pBR322-Pdp1_aa39-331-HiBiT        9030 bp ds-DNA     circular     06-OCT-2022
DEFINITION  .
ACCESSION   urn.local...km1-exrwxj1
VERSION     urn.local...km1-exrwxj1
KEYWORDS    .
SOURCE      
  ORGANISM  .
FEATURES             Location/Qualifiers
     misc_feature    130..372
                     /ApEinfo_revcolor="#b4abac"
                     /ApEinfo_fwdcolor="#b4abac"
                     /label="PAU_RS16570"
     misc_feature    901..1152
                     /ApEinfo_revcolor="#d6b295"
                     /ApEinfo_fwdcolor="#d6b295"
                     /label="PAU_RS16565"
     misc_feature    1286..1582
                     /ApEinfo_revcolor="#faac61"
                     /ApEinfo_fwdcolor="#faac61"
                     /label="PAU_RS16560"
     misc_feature    1820..2026
                     /ApEinfo_revcolor="#c6c9d1"
                     /ApEinfo_fwdcolor="#c6c9d1"
                     /label="PAU_RS24015"
     misc_feature    2089..3111
                     /ApEinfo_revcolor="#84b0dc"
                     /ApEinfo_fwdcolor="#84b0dc"
                     /modified_by="jkreitz"
                     /label="pvc22 payload - Pnf"
     RBS             4814..4818
                     /ApEinfo_revcolor="#c6c9d1"
                     /ApEinfo_fwdcolor="#c6c9d1"
                     /label="rop RBS"
     misc_feature    4824..5015
                     /ApEinfo_revcolor="#9eafd2"
                     /ApEinfo_fwdcolor="#9eafd2"
                     /label="rop CDS"
     rep_origin      complement(5443..6031)
                     /ApEinfo_revcolor="#d6b295"
                     /ApEinfo_fwdcolor="#d6b295"
                     /label="pMB1 origin of replication
                     (counter-clockwise)(RNAII -35 to RNA/DNA switch point)"
     misc_RNA        complement(5443..5995)
                     /ApEinfo_revcolor="#d6b295"
                     /ApEinfo_fwdcolor="#d6b295"
                     /label="RNAII transcript (complementary strand)"
     misc_RNA        5885..5992
                     /ApEinfo_revcolor="#b7e6d7"
                     /ApEinfo_fwdcolor="#b7e6d7"
                     /label="RNAI transcript"
     misc_feature    complement(6202..7062)
                     /ApEinfo_revcolor="#f8d3a9"
                     /ApEinfo_fwdcolor="#f8d3a9"
                     /label="bla CDS"
     sig_peptide     complement(6994..7062)
                     /ApEinfo_revcolor="#9eafd2"
                     /ApEinfo_fwdcolor="#9eafd2"
                     /label="bla sig_peptide"
     misc_feature    complement(7063..7167)
                     /ApEinfo_revcolor="#c7b0e3"
                     /ApEinfo_fwdcolor="#c7b0e3"
                     /label="AmpR promoter"
     RBS             complement(7070..7074)
                     /ApEinfo_revcolor="#ffef86"
                     /ApEinfo_fwdcolor="#ffef86"
                     /label="bla RBS"
     misc_feature    7280..7308
                     /ApEinfo_revcolor="#ffef86"
                     /ApEinfo_fwdcolor="#ffef86"
                     /label="Tet promoter"
     misc_feature    7356..7358
                     /ApEinfo_revcolor="#d6b295"
                     /ApEinfo_fwdcolor="#d6b295"
                     /label="TetR start codon"
     misc_feature    7976..7978
                     /ApEinfo_revcolor="#c7b0e3"
                     /ApEinfo_fwdcolor="#c7b0e3"
                     /modified_by="jkreitz"
                     /label="pvc17 payload - Pdp1"
     misc_feature    7979..8920
                     /ApEinfo_revcolor="#c7b0e3"
                     /ApEinfo_fwdcolor="#c7b0e3"
                     /modified_by="jkreitz"
                     /label="pvc17 payload - Pdp1"
     misc_feature    8873..8884
                     /ApEinfo_revcolor="#7ea7d8"
                     /ApEinfo_fwdcolor="#7ea7d8"
                     /label="GSSG linker"
     misc_feature    8885..8917
                     /ApEinfo_revcolor="#7ea7d8"
                     /ApEinfo_fwdcolor="#7ea7d8"
                     /label="HiBiT"
ORIGIN      
        1 caatgttgaa tttcattttt ataaggcatt gtccgtatta tccaccatcc agatcaacgg
       61 attcagatgg tgtaaagaaa gcatatagct ggtaggtaaa attaagaagt gtagttttat
      121 aaagtattaa tggagaacga tgaatttaaa gtaaatggag gaaggttagt ttcactatca
      181 aattacagga ccaaaaatat ggagtattcc atcttctttg gtgaattaag tcttgaagac
      241 ttcaacaaat attgcctgga actatgggcc tgtgaatggt attggagtat catttataac
      301 gactatttcg ataggaaatt taaagtcttg ttgaaaatga ctaatcgtct aaaagtatgt
      361 ctggagaaat aggtttaatc tctatattta acggttttat tttcatctat ttactaatgg
      421 taaatttttt tactctttga atatattggt gagtttgtta tccccattag ttaccagggt
      481 attattaatg agtgaaattc aattttattg atattaaagt caaatttaca aatgatgact
      541 ttattatttt ttatttatta attttaaatt attttttgtt aatctttact ataaatgaat
      601 tttttgcttg catggacttg atttttttat atataacatt gacaaatatt aattcatata
      661 tatgattgtt atagtgagtt atttaattga ttcgactaac aatttcattg taatttttca
      721 agatagcagt caattgctat aacaagcatc tttctcgtca aaggaaaatg tgtatggcct
      781 ataagcagca acttgaaaga tgaaggatat aatgatgatt aacttaacgg agagtagata
      841 ttagaagtag tagaaggaca atttaagact ttatacccat taaaacaaag gggtaaaata
      901 atgatgtttg atgaaaattt agaatgtgtt aatcacgaaa ttatcaatga aaaattagat
      961 acgaaaattc accttgctaa tccttatgcc ttttgggggg gaagggtaaa tgagaatata
     1021 aatgggttaa ttaaacaaca ttctttaaga ggaactgact ttaataaaat ttttaaccgg
     1081 aagataaatt tttttgtaaa tggaataaat aattgccccc gaaaaactcg gaatataaaa
     1141 ccccctaatt aattatttaa aggaataaga gtttatttgc tcgtagagta attatgttcc
     1201 attaatatgc taaattgctc agtaaagtta ttaacttttt ttcaacgcca gtgaataagt
     1261 ctgttttatt aaataaggag ttcaggtgtt tatttcaaaa gaattatcaa gctttattgc
     1321 tgtagctaaa aataaatcaa taaataaagc aacaacggaa ctttttatta cacagtcacc
     1381 gatttgccga agcttaaaaa aactggaatt ttcattaggt gtaaaactct ttgtaagaaa
     1441 aagccaggga ttggctttaa cagaagaagg agaatgctta tataataaag ttttgtcaat
     1501 ttgtgaacgg cttcaagaaa tagaaggtga ctacaagaat gaaaaatcaa catacaatga
     1561 tctatatcaa aaaaatatat gaggttctaa tataataagc ggttctagat aactaaagtc
     1621 atctattacc aatatctgta tactcagtga aagttttgtc ttctaggtaa gttttcataa
     1681 tagtgacata ccttattttt tcatctgggt gtctctcatc ctgaagaatg ggtgatatag
     1741 ttgaaataac tcagttcgtt ttgtggttta cgatttttgg cggatcacaa aaatagggct
     1801 gagtcccttc aagtgagttt tgaaatatac aattataccc ttcatccttt aagttgttgc
     1861 tttgttggct gttttcattc acctcagtca catagttatc tatgctcctg aggattcgtt
     1921 cacttgccgt cgtgctgcaa ctcgaaatct attgggtata tatgtaattt tcatattctg
     1981 tttcatttta acggtattat ttaaatattt atatttagaa cattaggtta ttagaataga
     2041 taattttagg taaatgtaat taattcaacc atcacggaga gtttatcaat gttaaaatat
     2101 gctaatcctc agaccgtagc cacacaacgt actaaaaata ctgcgaagaa accgccatca
     2161 tcaacctctt ttgatgggca ccttgaactt tcaaatggtg aaaaccagcc ttacgaaggc
     2221 cataagatta ggaaaatcaa aggattgaga caacatcttg cggataggag tcttaataaa
     2281 gggcatattt ccccgttgat gaataaggga ttattagtag gtagtaagga tgtgtcaatt
     2341 gacatcccag ttatagctca tcgttatgac agcagccatc aacttacaga tgcggagcct
     2401 ttgaaagctg atagtcactc caatcatcta gacccttttt atggtgttat tgcaggattt
     2461 cgtggtgatc aggtgacatc atcagagtcg ggttcaggat caataggcgt acattggggg
     2521 aaaaatacgc tggattccaa tattatgggt gttaatgtgg ttaatggtgc atcgggaacc
     2581 gtgggaataa gaattgcttt gaaggatatt cagcatgggt ccccggttat tgtcacgtct
     2641 ggagcattga gcggttgtac tatggtatat tcggtgaaaa atggctattt ttttgcctat
     2701 catacggggc agaaaccggg taataatgaa tggaaaacag gcaggcaggg tgttgttgct
     2761 acctatctga gccatcaagc cctttcgccg gatagtgaac ctatgacggt tggtgaacag
     2821 aataacgatt tagtgaatat ttttgcaaat tatgatcaga gtgttattac ctatatggga
     2881 aaaccgggag tgctgattga taaaatggca gaaaatgttg gtgtttttaa ttatgacgaa
     2941 attaagcctg aaaaacctgc tattagagct ggctacagtt atgcgttgct ggctaaggac
     3001 gataaaggaa aggtgaacgt taaggtacta tcggaagatg ttatcgtttc atcaggtaag
     3061 cagggaaata ctgttaaggc cattaattca cttaaaaaac ggttgttata attttgccca
     3121 atgagggcag gaggtacgga ttttcattag cacttatcga agcggatata tgtttgtgac
     3181 tacattgtca gaaaatttca ttcatcaact tgaattagaa cagtgtccat ataacttatt
     3241 tagaataaag gaaggaaatt aatcttagat acaatgataa gggaaataaa atagaaagta
     3301 gagttaattg tattaataag gtgctggagc tttacttaca aaatatcaat gatttttggt
     3361 ttcgtataag taattaattt agagtaatga aaaattattt gtgggttaaa ttttatttat
     3421 tgaaaattca ttggtttatt ttatgaaata ggaaggtaat agcggtatta ttcggttgaa
     3481 ataaccgtat agataaatag taggatttag ataaattatt tcatatatga caatttttac
     3541 tattatatgg ggtttgtaag tcgaccgatg cccttgagag ccttcaaccc agtcagctcc
     3601 ttccggtggg cgcggggcat gactatcgtc gccgcactta tgactgtctt ctttatcatg
     3661 caactcgtag gacaggtgcc ggcagcgctc tgggtcattt tcggcgagga ccgctttcgc
     3721 tggagcgcga cgatgatcgg cctgtcgctt gcggtattcg gaatcttgca cgccctcgct
     3781 caagccttcg tcactggtcc cgccaccaaa cgtttcggcg agaagcaggc cattatcgcc
     3841 ggcatggcgg ccgacgcgct gggctacgtc ttgctggcgt tcgcgacgcg aggctggatg
     3901 gccttcccca ttatgattct tctcgcttcc ggcggcatcg ggatgcccgc gttgcaggcc
     3961 atgctgtcca ggcaggtaga tgacgaccat cagggacagc ttcaaggatc gctcgcggct
     4021 cttaccagcc taacttcgat cattggaccg ctgatcgtca cggcgattta tgccgcctcg
     4081 gcgagcacat ggaacgggtt ggcatggatt gtaggcgccg ccctatacct tgtctgcctc
     4141 cccgcgttgc gtcgcggtgc atggagccgg gccacctcga cctgaatgga agccggcggc
     4201 acctcgctaa cggattcacc actccaagaa ttggagccaa tcaattcttg cggagaactg
     4261 tgaatgcgca aaccaaccct tggcagaaca tatccatcgc gtccgccatc tccagcagcc
     4321 gcacgcggcg catctcgggc agcgttgggt cctggccacg ggtgcgcatg atcgtgctcc
     4381 tgtcgttgag gacccggcta ggctggcggg gttgccttac tggttagcag aatgaatcac
     4441 cgatacgcga gcgaacgtga agcgactgct gctgcaaaac gtctgcgacc tgagcaacaa
     4501 catgaatggt cttcggtttc cgtgtttcgt aaagtctgga aacgcggaag tcagcgccct
     4561 gcaccattat gttccggatc tgcatcgcag gatgctgctg gctaccctgt ggaacaccta
     4621 catctgtatt aacgaagcgc tggcattgac cctgagtgat ttttctctgg tcccgccgca
     4681 tccataccgc cagttgttta ccctcacaac gttccagtaa ccgggcatgt tcatcatcag
     4741 taacccgtat cgtgagcatc ctctctcgtt tcatcggtat cattaccccc atgaacagaa
     4801 atccccctta cacggaggca tcagtgacca aacaggaaaa aaccgccctt aacatggccc
     4861 gctttatcag aagccagaca ttaacgcttc tggagaaact caacgagctg gacgcggatg
     4921 aacaggcaga catctgtgaa tcgcttcacg accacgctga tgagctttac cgcagctgcc
     4981 tcgcgcgttt cggtgatgac ggtgaaaacc tctgacacat gcagctcccg gagacggtca
     5041 cagcttgtct gtaagcggat gccgggagca gacaagcccg tcagggcgcg tcagcgggtg
     5101 ttggcgggtg tcggggcgca gccatgaccc agtcacgtag cgatagcgga gtgtatactg
     5161 gcttaactat gcggcatcag agcagattgt actgagagtg caccatatgc ggtgtgaaat
     5221 accgcacaga tgcgtaagga gaaaataccg catcaggcgc tcttccgctt cctcgctcac
     5281 tgactcgctg cgctcggtcg ttcggctgcg gcgagcggta tcagctcact caaaggcggt
     5341 aatacggtta tccacagaat caggggataa cgcaggaaag aacatgtgag caaaaggcca
     5401 gcaaaaggcc aggaaccgta aaaaggccgc gttgctggcg tttttccata ggctccgccc
     5461 ccctgacgag catcacaaaa atcgacgctc aagtcagagg tggcgaaacc cgacaggact
     5521 ataaagatac caggcgtttc cccctggaag ctccctcgtg cgctctcctg ttccgaccct
     5581 gccgcttacc ggatacctgt ccgcctttct cccttcggga agcgtggcgc tttctcatag
     5641 ctcacgctgt aggtatctca gttcggtgta ggtcgttcgc tccaagctgg gctgtgtgca
     5701 cgaacccccc gttcagcccg accgctgcgc cttatccggt aactatcgtc ttgagtccaa
     5761 cccggtaaga cacgacttat cgccactggc agcagccact ggtaacagga ttagcagagc
     5821 gaggtatgta ggcggtgcta cagagttctt gaagtggtgg cctaactacg gctacactag
     5881 aaggacagta tttggtatct gcgctctgct gaagccagtt accttcggaa aaagagttgg
     5941 tagctcttga tccggcaaac aaaccaccgc tggtagcggt ggtttttttg tttgcaagca
     6001 gcagattacg cgcagaaaaa aaggatctca agaagatcct ttgatctttt ctacggggtc
     6061 tgacgctcag tggaacgaaa actcacgtta agggattttg gtcatgagat tatcaaaaag
     6121 gatcttcacc tagatccttt taaattaaaa atgaagtttt aaatcaatct aaagtatata
     6181 tgagtaaact tggtctgaca gttaccaatg cttaatcagt gaggcaccta tctcagcgat
     6241 ctgtctattt cgttcatcca tagttgcctg actccccgtc gtgtagataa ctacgatacg
     6301 ggagggctta ccatctggcc ccagtgctgc aatgataccg cgagacccac gctcaccggc
     6361 tccagattta tcagcaataa accagccagc cggaagggcc gagcgcagaa gtggtcctgc
     6421 aactttatcc gcctccatcc agtctattaa ttgttgccgg gaagctagag taagtagttc
     6481 gccagttaat agtttgcgca acgttgttgc cattgctgca ggcatcgtgg tgtcacgctc
     6541 gtcgtttggt atggcttcat tcagctccgg ttcccaacga tcaaggcgag ttacatgatc
     6601 ccccatgttg tgcaaaaaag cggttagctc cttcggtcct ccgatcgttg tcagaagtaa
     6661 gttggccgca gtgttatcac tcatggttat ggcagcactg cataattctc ttactgtcat
     6721 gccatccgta agatgctttt ctgtgactgg tgagtactca accaagtcat tctgagaata
     6781 gtgtatgcgg cgaccgagtt gctcttgccc ggcgtcaaca cgggataata ccgcgccaca
     6841 tagcagaact ttaaaagtgc tcatcattgg aaaacgttct tcggggcgaa aactctcaag
     6901 gatcttaccg ctgttgagat ccagttcgat gtaacccact cgtgcaccca actgatcttc
     6961 agcatctttt actttcacca gcgtttctgg gtgagcaaaa acaggaaggc aaaatgccgc
     7021 aaaaaaggga ataagggcga cacggaaatg ttgaatactc atactcttcc tttttcaata
     7081 ttattgaagc atttatcagg gttattgtct catgagcgga tacatatttg aatgtattta
     7141 gaaaaataaa caaatagggg ttccgcgcac atttccccga aaagtgccac ctgacgtcta
     7201 agaaaccatt attatcatga cattaaccta taaaaatagg cgtatcacga ggccctttcg
     7261 tcttcaagaa ttctcatgtt tgacagctta tcatcgataa gctttaatgc ggtagtttat
     7321 cacagttaaa ttgctaacgc agtcaggcac cgtgtatgaa atctaacaat gcgctcatcg
     7381 tcatcctcgg caccgtcacc ctggatgctg taggcatagg cttggttatg ccggtactgc
     7441 cgggcctctt gcgggatatc gtccattccg acagcatcgc cagtcactat ggcgtgctgc
     7501 tagcgctata tgcgttgatg caatttctat gcgcacccgt tctcggagca ctgtccgacc
     7561 gctttggccg ccgcccagtc ctgctcgctt cgctacttgg agccactatc gactacgcga
     7621 tcatggcgac cacacccgtc ctgtggatcc atttttttaa ttaaataaag gaattaatat
     7681 tgatttgata gagcatgtaa tcaataactt ctatgaaaat gttgaaaaac aatacacgga
     7741 aacacttaac ttacaattaa attgttaaag gagatgatga taagaatggt cagtcaccag
     7801 ataaaatgat ctctggtcaa ttttaggaaa gctgaaaaaa cctgaccaaa tgcgtcgtaa
     7861 attctatgct tagaaagact cggtgccagt gtaataccta agatatggtt tttatttcca
     7921 tatctgttcg aaaacttaga aataacaagt tcaacaataa ccagggactt taaatatgct
     7981 tgatgaccct tttattcggc agcaagttaa gagagaattt atttgggagg gacatatgaa
     8041 ggagattgaa gaagcttcaa gattaggtaa ttttgctgtc agttttcggg ctgcgggcgg
     8101 gccaacactc agagctttgg gcaaaggtgc ggcagccaag gggcatgata ttttggaaaa
     8161 aaccattaaa cccggctcaa ttaacaaagc ttatcccaaa gacgaagctt cagatgtaat
     8221 aaagaaagta caggaagcgg gtattgaagg ctatgtaggc cattgggata aaaaaactgg
     8281 ccgccttttg ggtatttaca tgagtagtgg tcacggttta tcagatgaac aggtcaatgg
     8341 aaaaatttat cctatagact taaacaatct ggaagcgagt ctctcagcct tgaaagcaaa
     8401 agagaactgg gctgcactac cttttactgg tgactatgat atgcatgata tgattagttt
     8461 cacaggtcaa cctcattcag taccatccaa ctcatcagag gaaaggaaaa ttatagatcg
     8521 cattaaccga ttggttgctc gatctgattc aaaccggcca tttggagata tagagcataa
     8581 tgttatcagg catggagccc aggtaagcta cccggctttt gctatggata aagaaaaaga
     8641 ggaaataaaa aaacacgggg ggattgtcaa ggctgttgct gaacccggtg aatttcctgt
     8701 cgctattgtt agcaaaggaa aatggacaat tgccaacaac attgatgaac taaatcagtt
     8761 ttataatagt atcggtgcaa aaatgaaagt gagctggaag ccgggtgctg aaaatcctgg
     8821 attcgtttct aatccacaaa gaccgggcat ggccagattt agccggaaaa gagggagctc
     8881 cggtgtgagc ggctggcggc tgttcaagaa gattagctga tatggatttt catgtcatca
     8941 ggagaatatt caaaattctg tgtcacacaa aatattttac agcgtaatca caccattaag
     9001 aggggcatca aaataaatgg ttaactggga
//
