# Supplementary material for: Programmable protein delivery with a bacterial contractile injection system
Source: Nature. 2023 Mar 29;616(7956):357–64. doi: 10.1038/s41586-023-05870-7 (PMC10097599; doi:10.1038/s41586-023-05870-7)
Supplement: Supplementary file 3 — Annotated sequence files for plasmids listed in Supplementary Table 7. [file 41586_2023_5870_MOESM3_ESM.zip › Supplementary Data 1 - Annotated Plasmid Maps/pAWP78-PVCpnf_antiHistoneNb.gb]

LOCUS       pAWP78-PVCpnf_antiHistoneNb       25611 bp ds-DNA     circular     15-FEB-2023
DEFINITION  .
ACCESSION   urn.local...342-ex9rk9u
VERSION     urn.local...342-ex9rk9u
KEYWORDS    .
SOURCE      
  ORGANISM  .
FEATURES             Location/Qualifiers
     misc_feature    complement(1..1149)
                     /label="trfA"
     misc_feature    complement(1421..1792)
                     /label="traJ"
     oriT            1825..1934
                     /label="incP origin of transfer"
     rep_origin      2087..2718
                     /label="oriV"
     rep_origin      3027..3615
                     /label="ori"
     misc_feature    4155..18556
                     /label="PVC"
     misc_feature    4155..4604
                     /label="pvc1 tail protein CDS"
     misc_feature    4643..5710
                     /label="pvc2 tail sheath protein"
     misc_feature    5734..7056
                     /label="pvc3 tail sheath protein"
     misc_feature    7085..8359
                     /label="pvc4 tail sheath protein"
     misc_feature    8375..8833
                     /label="pvc5 initiator tube"
     misc_feature    8830..9012
                     /label="pvc6 initiator tube"
     misc_feature    9009..9698
                     /label="pvc7 initiator tube"
     misc_feature    9695..11311
                     /label="pvc8 vgrG tail spike"
     misc_feature    11325..11747
                     /label="pvc9 tail lysozyme"
     misc_feature    11744..12169
                     /label="pvc10 PAAR domain"
     misc_feature    12261..14447
                     /label="pvc11 baseplate"
     misc_feature    14440..17292
                     /label="pvc12 baseplate"
     misc_feature    17351..18556
                     /label="pvc13 tail fiber"
     misc_feature    18557..18646
                     /label="6xGGSGG"
     misc_feature    18647..19036
                     /label="Nb"
     misc_feature    19037..19066
                     /label="2xGGSGG"
     misc_feature    19067..24034
                     /label="PVC"
     misc_feature    19067..19165
                     /label="pvc13 tail fiber"
     misc_feature    19222..20937
                     /label="pvc14 tape measure protein"
     misc_feature    20973..23069
                     /label="pvc15 ATPase"
     misc_feature    23153..24034
                     /label="pvc16 sheath/tube cap"
     misc_feature    complement(24493..25308)
                     /label="KanR"
ORIGIN      
        1 ctagcgtttg caatgcacca ggtcatcatt gacccaggcg tgttccacca ggccgctgcc
       61 tcgcaactct tcgcaggctt cgccgacctg ctcgcgccac ttcttcacgc gggtggaatc
      121 cgatccgcac atgaggcgga aggtttccag cttgagcggg tacggctccc ggtgcgagct
      181 gaaatagtcg aacatccgtc gggccgtcgg cgacagcttg cggtacttct cccatatgaa
      241 tttcgtgtag tggtcgccag caaacagcac gacgatttcc tcgtcgatca ggacctggca
      301 acgggacgtt ttcttgccac ggtccaggac gcggaagcgg tgcagcagcg acaccgattc
      361 caggtgccca acgcggtcgg acgtgaagcc catcgccgtc gcctgtaggc gcgacaggca
      421 ttcctcggcc ttcgtgtaat accggccatt gatcgaccag cccaggtcct ggcaaagctc
      481 gtagaacgtg aaggtgatcg gctcgccgat aggggtgcgc ttcgcgtact ccaacacctg
      541 ctgccacacc agttcgtcat cgtcggcccg cagctcgacg ccggtgtagg tgatcttcac
      601 gtccttgttg acgtggaaaa tgaccttgtt ttgcagcgcc tcgcgcggga ttttcttgtt
      661 gcgcgtggtg aacagggcag agcgggccgt gtcgtttggc atcgctcgca tcgtgtccgg
      721 ccacggcgca atatcgaaca aggaaagctg catttccttg atctgctgct tcgtgtgttt
      781 cagcaacgcg gcctgcttgg cctcgctgac ctgttttgcc aggtcctcgc cggcggtttt
      841 tcgcttcttg gtcgtcatag ttcctcgcgt gtcgatggtc atcgacttcg ccaaacctgc
      901 cgcctcctgt tcgagacgac gcgaacgctc cacggcggcc gatggcgcgg gcagggcagg
      961 gggagccagt tgcacgctgt cgcgctcgat cttggccgta gcttgctgga ccatcgagcc
     1021 gacggactgg aaggtttcgc ggggcgcacg catgacggtg cggcttgcga tggtttcggc
     1081 atcctcggcg gaaaaccccg cgtcgatcag ttcttgcctg tatgccttcc ggtcaaacgt
     1141 ccgattcatt caccctcctt gcgggattgc cccgactcac gccggggcaa tgtgccctta
     1201 ttcctgattt gacccgcctg gtgccttggt gtccagataa tccaccttat cggcaatgaa
     1261 gtcggtcccg tagaccgtct ggccgtcctt ctcgtacttg gtattccgaa tcttgccctg
     1321 cacgaatacc agctccgcga agtcgctctt cttgatggag cgcatgggga cgtgcttggc
     1381 aatcacgcgc accccccggc cgttttagcg gctaaaaaag tcatggctct gccctcgggc
     1441 ggaccacgcc catcatgacc ttgccaagct cgtcctgctt ctcttcgatc ttcgccagca
     1501 gggcgaggat cgtggcatca ccgaaccgcg ccgtgcgcgg gtcgtcggtg agccagagtt
     1561 tcagcaggcc gcccaggcgg cccaggtcgc cattgatgcg ggccagctcg cggacgtgct
     1621 catagtccac gacgcccgtg attttgtagc cctggccgac ggccagcagg taggcctaca
     1681 ggctcatgcc ggccgccgcc gccttttcct caatcgctct tcgttcgtct ggaaggcagt
     1741 acaccttgat aggtgggctg cccttcctgg ttggcttggt ttcatcagcc atccgcttgc
     1801 cctcatctgt tacgccggcg gtagccggcc agcctcgcag agcaggattc ccgttgagca
     1861 ccgccaggtg cgaataaggg acagtgaaga aggaacaccc gctcgcgggt gggcctactt
     1921 cacctatcct gcccggctga cgccgttgga tacaccaagg aaagtctaca cgaacccttt
     1981 ggcaaaatcc tgtatatcgt gcgaaaaagg atggatatac cgaaaaaatc gctataatga
     2041 ccccgaagca gggttatgca gcggaaaaga tccgtcgacc ctttccgacg ctcaccgggc
     2101 tggttgccct cgccgctggg ctggcggccg tctatggccc tgcaaacgcg ccagaaacgc
     2161 cgtcgaagcc gtgtgcgaga caccgcggcc gccggcgttg tggatacctc gcggaaaact
     2221 tggccctcac tgacagatga ggggcggacg ttgacacttg aggggccgac tcacccggcg
     2281 cggcgttgac agatgagggg caggctcgat ttcggccggc gacgtggagc tggccagcct
     2341 cgcaaatcgg cgaaaacgcc tgattttacg cgagtttccc acagatgatg tggacaagcc
     2401 tggggataag tgccctgcgg tattgacact tgaggggcgc gactactgac agatgagggg
     2461 cgcgatcctt gacacttgag gggcagagtg ctgacagatg aggggcgcac ctattgacat
     2521 ttgaggggct gtccacaggc agaaaatcca gcatttgcaa gggtttccgc ccgtttttcg
     2581 gccaccgcta acctgtcttt taacctgctt ttaaaccaat atttataaac cttgttttta
     2641 accagggctg cgccctgtgc gcgtgaccgc gcacgccgaa ggggggtgcc cccccttctc
     2701 gaaccctccc ggcccgctaa cgcgggcctc ccatcccccc aggggctgcg cccctcggcc
     2761 gcgaacggcc tcaccccaaa aatggcagcc aagctgaccc gctagggacg tgaagtcgat
     2821 tccttcgatg gttagcaatc aaagactcag agtgctgtct ggagcgtgaa tctaacggta
     2881 cgtatctcga ttgctcggtc gctattcgca ctctgcgaaa gttcgtaccg ctcattcact
     2941 aggttgcgaa tcatgaccaa aatcccttaa cgtgagtttt cgttccactg agcgtcagac
     3001 cccgtagaaa agatcaaagg atcttcttga gatccttttt ttctgcgcgt aatctgctgc
     3061 ttgcaaacaa aaaaaccacc gctaccagcg gtggtttgtt tgccggatca agagctacca
     3121 actctttttc cgaaggtaac tggcttcagc agagcgcaga taccaaatac tgttcttcta
     3181 gtgtagccgt agttaggcca ccacttcaag aactctgtag caccgcctac atacctcgct
     3241 ctgctaatcc tgttaccagt ggctgctgcc agtggcgata agtcgtgtct taccgggttg
     3301 gactcaagac gatagttacc ggataaggcg cagcggtcgg gctgaacggg gggttcgtgc
     3361 acacagccca gcttggagcg aacgacctac accgaactga gatacctaca gcgtgagcta
     3421 tgagaaagcg ccacgcttcc cgaagggaga aaggcggaca ggtatccggt aagcggcagg
     3481 gtcggaacag gagagcgcac gagggagctt ccagggggaa acgcctggta tctttatagt
     3541 cctgtcgggt ttcgccacct ctgacttgag cgtcgatttt tgtgatgctc gtcagggggg
     3601 cggagcctat ggaaaaacgc cagcaacgcg gcctttttac ggttcctggc cttttgctgg
     3661 ccttttgctc acatgttctt tcctgcgtta tcccctgatt ctgtggataa ccgtattacc
     3721 gcctttgagt gagctgtcgc gaatgcatct agatataatt acatcttcat cattcggtat
     3781 tttaaatgac atatatcctc cttccgaata gttttaatgg tgatgttcga ttggacagtg
     3841 ttttccatta ttaaaatttt aagtatcaca tcatgtttaa tgaaggattg atgtttatta
     3901 gaatattcat aatagctttg tctttgcctc tatgtaaatg aaattgcata aaaagcaaat
     3961 tgcattattg gcaatgtact tattctggat ttttcggcac gataaattat tggtgtaagt
     4021 tttatatcat gagtaaaaat tcggaatgat attcctgtca ttttgtggcg gtagcgttac
     4081 tcaagatatt atcctacatc atatgttgat tattgtaatc aatcgagcta ttttttgtct
     4141 aaaaaggggc ttttatgtct acaagtacat ctcaaattgc ggttgaatat cctattcctg
     4201 tctatcgctt tattgtttct gtcggagatg agaaaattcc atttaatagt gtttcaggat
     4261 tagatattag ttatgacacc attgaatacc gagatggtgt tggtaattgg ttcaaaatgc
     4321 cgggtcagag tcagagcact aatatcacct tgcgtaaagg cgttttcccg gggaaaacag
     4381 aactgtttga ttggattaac tctattcagc ttaatcaggt agagaaaaag gatattacca
     4441 tcagtttaac taatgatgca ggtaccgaat tattaatgac ctggaatgtt tctaatgctt
     4501 ttcccacttc attgacttca ccttcatttg atgccaccag taatgatatt gcagtacagg
     4561 aaattacgct gatggcagat cgggtgatta tgcaggctgt ttgaagcatt gatatttaat
     4621 catctcatat aagggaactt ttatgacaac cgttaccagt tatcctggcg tttatattga
     4681 agaattaaat agcctggcct tgtcagtttc aaatagcgcc acagcggttc ctgtttttgc
     4741 tgtggacgaa caaaaccaat atattagtga agataatgca atccgtatta attcgtggat
     4801 ggattatctt aatctgattg gcaattttaa taatgaagac aaattagatg tttctgtgcg
     4861 tgcttatttt gccaatggag gtggatattg ttatctcgtc aaaacaacga gtttagaaaa
     4921 aattattcca accttggatg atgtaacctt attggttgct gcgggcgaag atattaaaac
     4981 gacagtagat gttttatgtc agccaggaaa agggttattc gcagtctttg atggccctga
     5041 aacagagttg actatcaacg gtgcggaaga ggcaaaacaa gcctataccg ccacaccatt
     5101 cgctgcggtt tattatcctt ggttgaaagc ggattgggct aacatagata ttccacccag
     5161 tgcagtgatg gcgggagttt atgcatcggt ggatttatcc cgtggtgtat ggaaagcgcc
     5221 tgccaatgtt gcgttgaaag ggggcctgga acctaaattt ttagtcacgg atgaattgca
     5281 gggtgaatat aacactggcc gcgctatcaa tatgattcgt aatttcagta acacaggtac
     5341 tacggtttgg ggtgcaagaa ccctggaaga taaagacaat tggcgttatg ttccagtgcg
     5401 acgcttgttt aattctgtgg agcgggatat caagcgtgcc atgagctttg ctatgttcga
     5461 gcctaataat cagcctactt gggagcgggt acgggcggcg attagcaact acctttatag
     5521 cctgtggcaa caggggggat tagctggcag caaagaagaa gacgcttatt ttgtgcaaat
     5581 tggtaaaggt ataacgatga cacaggagca gattgatgca gggcaaatga ttgttaaagt
     5641 cggtttggct gctgtacggc ctgcggaatt tatcattctc cagtttacgc aagatgtaga
     5701 acagcgttaa tcatatgatt atgaggagtt atcatgtctg ctattctgaa agcgcctggc
     5761 gtttatattg aagaagacgc ttccctagcg ttgtctgtca gtaacagcgc gactgccgtg
     5821 cctgttttta tcggaaaatt tactccgaca gtggttgatt caatccaagt ctgtacccgt
     5881 atcagcaact ggcttgaatt cacttcctct ttttccctag ctccaacagt tgagattgtt
     5941 gtccaatcta acactgaatc tgaatctgaa tctgaaactt accactatat tgagacaatc
     6001 aatttatctc cagctgtgga agcattgcga ctctattttc aaaatggcgg aggagcttgc
     6061 tatatctacc cattaaatga tgctgaagat gaattggttc tggcggccat accagaagtc
     6121 attgaacaga aaggtgatat tactctgttg gtttgcccgg aactcgatct ggattacaaa
     6181 actaagatct atggcgcagt gagctcactg ttgaatgata acaaagtggg ctatttcctg
     6241 attgcggata gcaatgatgg agaatctgtg tcaggagtat ggaatagtgc taaggccgcc
     6301 gcctattatc cccagttgga aactaaccta aaattttcca cgttgcctgg ggataaggac
     6361 attcgtatca gcggttatca ggatgatgat gaaacacata aaccgaaaaa cttggatgag
     6421 ctcaggacaa tcaacgaggc gttggcacag gatattgatg caagattgct cgaggagaaa
     6481 caacgtgctg tcatcattcc gccaagtgct gccattgcgg gcatttattg ccaaacggat
     6541 aatcgtcgcg gtgtttggaa agcgccagcc aacgttgcgc tcacagggat cgggagtttg
     6601 cttgataagg tagacgatga acggcaggga gagatgaatg acaagggaat caatgtcatc
     6661 cgttcattta ccgaccgtgg ttttatggtc tggggagccc gtacttgtgt ggacgctgcc
     6721 aacatcagct ggcgttatat tcctgttcgt cgcctgttca attccgttga acgagatatc
     6781 cgccaggcgc tgcgcgctgt gttgtttgaa actaatagtc agcctacctg ggtacgtgct
     6841 aaggctgccg ttgatcaata tctttatacc ctttggcaga aaaatgcatt gatgggtgct
     6901 cgcccggaag aagcttattt tgtgcaaatt ggtcaggata tcaccatgtc cgaggctgat
     6961 attaaacagg gtaagatgat catgactgtt ggtttggcag cagtgcggcc agctgagttc
     7021 atcattctgc aatttacgca ggatgttgtt cagtaatctc catgactaaa cgccaggcac
     7081 tgtattgaca gtgcctactc taaccatctt ggaggaggtg atgatgatgg agagactcca
     7141 accgggtgtg actttaacag aaagtataat cacgatgggt cagcaagaga tacccagtgc
     7201 tgtgccggtg tttattggtt acaccgttcg ttatccggaa caatcggaag catcagtccg
     7261 tatcgacagt ttggccgagt ataccagcct gtttggtgac gaccatgtga tgatgtttgc
     7321 tgtcaggcac tattttgata atggcgggca acaggcattt gttttacccc tgaaggacaa
     7381 tatgccatca gtggagatga ccacagctga agcggaaaat ctgatagccg cattgcgctc
     7441 tgctacggtt agcgaagcca ttggtgggca tagtcagatt acactgattt tggtaccgga
     7501 tatggctcgg cttaatgaca gtgatattga tgactcctca acccaggtaa gcctgtggtc
     7561 ccaaggctgg gaggcgctgc tgcaattgag tcaggttagg cccaacctct ttgtgctgtt
     7621 agatgcgccg gataatgttg aacaggcgca gaagtgtatg acaacgctat cgtcagatta
     7681 tcgtcaatgg ggggcagcat attggcctcg tctggaaact acctatcaga aagaaatatc
     7741 tggcaaggac aatgaatctc agggaatttt ccaggggact gttctgtcac ccacagccgc
     7801 ggtcgcagcg gtaattcaac gcacggataa cgacgcgggt gtttggaaag caccggccaa
     7861 tattgcctta tcccaggtta ttcgacctgt taaatcttat cttcagggaa gtgtactgtt
     7921 taacagcagc ggcacttcgc tcaatgtgat ccgcagtttc ccaggtaagg gcatacgggt
     7981 atggggatgc cgcactctgg aaaacacgga taatacgcag tggcgctatc tgcaaacacg
     8041 tcggctggtt tcctatgtaa cagcgcattt gacccaattg gctcgcatgt atgtctttga
     8101 gccaaataat gaacttacct ggatgaagtt aaaaggacaa agttacaact ggttacggca
     8161 attatggttg cagggtggct tgtatggttc acaggaggat gaggcattta acattctgtt
     8221 aggcgtaaac gagacgatga ctgaggatga tgttcgtgca ggaaaaatga tcatgaaagt
     8281 tgagttggct gtgttgtttc ctgccgaatt tattgagatc agtttggtgt ttaataccca
     8341 aacagaggcg ctgtcttaag aaggaaaaag tacgatgaac gattattaca cacccgtggt
     8401 atcccatcgt tttatggcga gttttatttt taaccgcatt cccgatccgc tggatattcg
     8461 ttttcagcgt atctctggcc ttagtcggga actacaggtg actcagtaca gtgagggagg
     8521 agaaaatgcc cgtaataact atttagctga gaaaatccaa cacggtacgt tgactttgga
     8581 acggggcgtg atgacagtct cgccattgac ctggatgttt gatcgggtat tgagtggtga
     8641 aaaaatcgct tatgccgatg tggtggtgat gctactgaat gaaaattcac tgccattgtc
     8701 cagttggacg ttgagcaatg cgctgccggt acgctggcaa accagcgact ttgacgctaa
     8761 cagcaatgcc atattggtga atacccttga attgcgttac caggatatgc gctggcttgg
     8821 agtcaaaata tgacagtaga aatcagagag ttacttatcc aggcaaaggt agtgccatca
     8881 acacgaccga ctgaatcaga acggcaaaac cattctttga tacaggaaag tctggatgag
     8941 gcgacttggg tggaaacgat aaaacgcgaa gtgttggccg cattacgcga tgaggaaggg
     9001 tggcgtccat gagtctgatt gaacgtggtt tagctaagct gacaattaat gcttataagg
     9061 atagggaagg gaagatacgg gcaggaacgt tgcaggccat gtataaccct gactccttgc
     9121 aactggatta ccaaacggat tatcagcaat cccaagcgat taatagcgaa aagcaaagta
     9181 gcatttatgt acaggccaag cccgcagggt tatcacttga attaattttt gatgccacga
     9241 tgccgggtaa caaaaccccc attgaagagc agctcatgca gctcaagcaa ctgtgcagtg
     9301 tggatgcaac cagtaacgag acgcgattcc tgcaagttaa atggggcaaa atgcgttggg
     9361 aaagtcgggg ttactttgct ggcagggcca agagtttgtc tgtgaattac actttgtttg
     9421 atcgtgatgc gactcccttg agggtacggg taatattggc attagtggct gatgaaagtc
     9481 tggtgttgca ggagactgaa caaaatctgc aatctccggc aaaaatcgca ttacgcatac
     9541 aggatggggt atctctggct ctgatggcag ccagtacggc atcaacattg tcaggcggtg
     9601 tggattatct gacgctggcc tggcaaaacg gtctggataa tctcaatggg ttcgttccgg
     9661 gtgaaatatt gcaggccacc aggggagacg aatcatgagc caccaactga aaattattgc
     9721 agatggtaag gcactgtcac ttttggccgc ggtagatgtg gacacctgtt atcgggttaa
     9781 cagtatacct tctgcgacat tgaaactgag cgtaccggat aggccactct cttctttcag
     9841 tcagacggat gttcagacag aactggccca ctgtcaggta gggaaaaccc tgcgtctgga
     9901 attgattgat ggtagcaaaa aatgggtgct gtttaatggt cttattaccc gtaaggctct
     9961 gagaattaag aataagcaat tattgctcac tctggttgtc aagcatcggt tgcaactgat
    10021 ggtggatacc cagcattcac agctgtttaa agacaaaagc gaaaaagcga tcttaagcac
    10081 gctattgaat cagaccggaa tcaatgctcg cttcggaaag atagcggcgt tagatcaaaa
    10141 gcatgaacag atggtgcaat ttcgttgttc agactggcat tttctgttgt gccgactgtc
    10201 ggcaaccggt gcatggttgt tacctgccat agaagacgtt cagtttgttc aacctgatgc
    10261 tctgaaatca aactcagcct ataccttgaa gagcaggggg gatgagaaca aagacatcgt
    10321 tgtcaaggat gcttactggc agtttgacaa tcaaatcaac cccgctttgc tggaagtcag
    10381 tggctgggat atcagtaagc agcaggtaca atcaggcggt cgctacggaa aaatcgcgtt
    10441 gggtaaggcg gcactctctc ctgatggatt ggcatccctt aataaaacgg gttgggacat
    10501 ttgttatagc agtccgttaa caacccagga aagcggttat ctggcacagg gattattgct
    10561 taaccagcgc atttctgggg tgacaggaga atttttgctc aaaggagatg ggcgttacca
    10621 gttgggagac aacattcagc tgactggatt tggttcacag ttagatggta cggcaagcat
    10681 tactgaggtt cgccaccgtc ttaatcggcg aattgattgg gaaaccacgg tgagcattgg
    10741 tttacaacat gaatatttgc cgatattacc tgatgctccc gaactacata ttgcgacagt
    10801 agcgaaatat cagcaggaca gtgcggtgtt aaaccgtatc cccattattc tgccggtact
    10861 gaatcgtccc aatgaatttt tgtgggccag attggggaaa ccttatgcta gccatgaaag
    10921 cggtttctgt ttttacccag agccaggtga cgaagttatt attggttttt ttgaaaatga
    10981 tccgcgttat ccagttattt taggtgctat gcataatccg aaaaataagg ccccttttga
    11041 accaacccaa gataataggg aaaaagtatt gatcgttaaa aaaggtgaag cgcaacaaca
    11101 attagtcatt gatggcaaag agaaaatgat ccgaattaat gcgggtgaaa atcaaataat
    11161 gcttcagcaa gataaagaca tttctctgtc aacgaaaaaa gaattaacac tgaaagcgca
    11221 gacaatgaat gccacgatgg ataaatcatt ggcaatgtcc gggaaaaaca gtgttgaaat
    11281 caaaggcgca aaaattaatc ttacccaatg aaaggtgacg atgaatggaa aatcaaatac
    11341 tgacacaact ctatggtcgt ggttgggctt ttcctccggt cttttccctt gaaaaggggg
    11401 tagagatggc tgaaggggcg gaagatgtga gacaaagttt gcagattctg tttagtactg
    11461 agccggggga acgtcttatg cgtgaaaatt atggctgcgg attaaatgat tttatgtttg
    11521 aaaatatccg caatgaactt attgctgaaa ttgaatccca tatccatgac aacgtattac
    11581 gatatgaacc ccgggctgat atgactgata ttcaggttcg tcaatcccct ggcatgggga
    11641 atactttgca agtgcaggtc atgtatcgcc tgagagggag tgatatcaat caacaaatcc
    11701 agggagtact tgcactgagt gaaggccggg tgacggaggt agtatgagtg aagcgattgt
    11761 ggtggatggt gacgtgttac agtttgatcc caactttggc aatcggcagg tgacggttcc
    11821 cagcccagga aaaattagcg gcacaggaca tgcgcaggta agtggaaaaa aagtgtgtat
    11881 tctgggggat gagaaacagg tcagggtttc tgcaacctat attacaacaa cacatactac
    11941 gccgggaaca ggaaccatta ctatcagtgc tctggatgct ggccagcagg cccttcagtg
    12001 taccagtggg gcggctttaa ttatcaaggg gcagcaattt acggcgatgt ttacgcctga
    12061 attgccagcc atgaataata cagtgactcc gccacaaccg gatgttacga caccttcatc
    12121 aggaaaagga cgttttatca ctcaacaaaa ttttgctacc gtaaattaga gtattgactg
    12181 aattaaatag aattaacgaa ggtgtaaata attatttatt tgctgacgaa tcgctgtgac
    12241 aaataaacac aggtgatgtt atggaattaa atgagttaac taacaaattg tcaaatttgg
    12301 tgccaatgac cgattttaaa ttagataatc gagccagttt gcaattgctt aaatatattg
    12361 aagcgtatac gaagataata ccctttaatt ctggcgataa atattggaat gactttttct
    12421 ttatgtcagg aaatacgcca gagaaacttg caaaattata tcagaaagaa atagaaccca
    12481 atggggagtt attacctcag caggcttttt tgttggcggt tttgcgttta ttggaaacac
    12541 caatatcctt attaaatgta ttacctgctg ctcatcgtga gctctattat cgggagcttt
    12601 taggcttgtc ttcccatgcg gcacagcctg atcaggttgc tttatctatg gaactgaatt
    12661 cgacagtgat ggaacagctg ctccctgaag gaaccctgtt tgaggctggt caggatgaac
    12721 aaggcaatgc attgcaatat gccctggatg ccagtttgct ggctaatcgt ggatatatca
    12781 gtgacttgcg ctggttacgg aatgacgggg aaaagcaatg ggttacttct gctccatggg
    12841 atttacaggc acaggtgtca ctgccgtctg atgggatacg attatttggt aagacaaata
    12901 gtgatcagca ggtatttggt ggggtgttga taacgtcatc acttctggcg atggaagcgg
    12961 ggataaggaa gatcattgtt acttttgagc aggagatgaa cacccaagaa ctggtggcac
    13021 aggtcagcag tggaaatcaa tggctaacat tgacgtctga ggtaaataag aaagaggtca
    13081 cactgacact gtcagacaaa gaaccggcaa tcagtgcgcc agaggatctg gataatctct
    13141 ttttcacgca accggtactc aggctacagg gaaaggatag tcaggcactg ccggaggtga
    13201 cgggtatcag cgtttcggaa aaggatgata ctaaggatac ctcttttgag atgtatcact
    13261 taacaccatt tggttatagc agtgatatag agccattgga ggaaaatcca gcgttatatt
    13321 taggctttac tgatgtaaag ccagggcaaa cactggcgct gtattggaaa ttaaaatccc
    13381 cgcagcaacc aaccgtttcc tggtattacc tggatcaaca taatcaatgg gctgaattgg
    13441 attcatgggt cagtgatgga acccagaatc tgtatcagga tggtacttgg cacgttgagt
    13501 tgcctgtgga tgcatccaat caggcagagc agatgccagt tggacgctat tggttgcggg
    13561 cagtggtgga ggtacccgct catgaggggg cgttggggaa ggctccttgg ctatatggtc
    13621 taatctataa cgccatgacg gcaaccttgg ttaatgtaga tagcatcagt gacagccatt
    13681 tcttaacccc tttgcctgcc agcagcatac agcggcccgt tgaacccatc attgtgttgg
    13741 catcggtcaa ccagccttgg gcatcatggg gtggacgtat acctgaatcc tacagtgcct
    13801 tttttgaacg gatagctcaa aacctgtctc atcgaaaccg gtccttaacc tggggaaata
    13861 tggtgacatt actcaaagag cgttatgtca gcatctttga tgttaagtat ccaggtaatg
    13921 atgaactcac cagagtgcca gcattggagc agcagcaact aacagtgatt ccagcaaacc
    13981 ggtacaacga tagcgatgat tctctgcgtc cggtactgaa tcctgctcgt ctgcaagaga
    14041 tggctgattg gttgcagcag aaagactctc cctgggcctc tattgaggtc aggaatccag
    14101 aatacttgga tgtgaaaatc cattacgagg tgatttttaa acctgatgtg aacgaagatt
    14161 ttggctatcg ccagctacag cagcaactgt gtgaggtgta tatgccttgg agcatagatg
    14221 agcagcggcc cgttgtattg aataacagca ttaattattt ccagttgtta gccactattc
    14281 aacagcaacc gctggttgag cgagtcactc gtctgacact acatcgggct gattcttctg
    14341 atgagagtga tggtacagca tctgtggaag ccaaagataa tgaagtgctt attttagtct
    14401 gggaagagga cgataatctg caataccgag gaaatgacta tgagtaatca ggatgcactg
    14461 tttcatagcg ttaaagacga tattcacttt gataccttgc tggaacaagc tcatcaggtg
    14521 attgaaaaac aggctgaaaa actgtggagt gatacggcag agcatgatcc gggtatcaca
    14581 tttttgcagg gaatcagtta cggtgtgtca gatttggctt accgacatac attacccctg
    14641 aaagatttac tgactccggc gccggatgag cagcagcaag agggaatttt tcctgccgaa
    14701 tttggcccgc ataatacact gacttgtggg ccggtgacag cggatgatta tcgcaaggca
    14761 ttgttagatc tacacagcag cgacagcctg gatggtactc agcaggatga gggggatttt
    14821 ctgttccgga gtgtgcaact ggtgcgtgaa ccggaaaaac agcgttatac ctattggtat
    14881 gatgcaacca agagggaata tagctttgtc aacagtgaag gggctaaaga gtttaccttg
    14941 cgggggaatt actggttgta tctggaacca acccgttgga ctcagggtaa tattgccgct
    15001 gctaccagac aactgacaga atttttgact aaaaatcgca atattggtga atctgtcagc
    15061 aacattatct ggctacaacc ggttgatctg ccactgttgc tggatgttga actggatgat
    15121 gatgtaggtg cacaggatgt ccccggtatt tttgcggcgg tgtatagcac cgcagagcag
    15181 tatctgatgc ctggagcaca gcgttaccgt acggaagtac tgcaaaatgc tgggatgagc
    15241 aatgatcaaa tcttcgaagg tccattattg gaacatggct ggataccaga gctgccggca
    15301 gcccgtgatt atactcaaag gctcactctc aatcttagcc ggttggtaaa tagtctgctt
    15361 gagattgagg gcattaaaca tgtgaatcgt cttcgtctgg atgatagctt cgataaaact
    15421 gctattgaac ccgttaaggg ggatacctgg tcgtggtcga tcaaagaggg ctattatcca
    15481 cgtctttggg gagaagaccc acttaaccaa ttggcgcaac aaaatggccc gcttagggtg
    15541 atagccaaag gagggattag cgtcagtgtg agtaaagagc aaatccaggc cagtttaccc
    15601 agtcaatcac tgattcaaaa tgagccggta atattggctt acggccagca ccgtgacgtt
    15661 ggcagctatt atcccgtcag tgatactttg ccgccttgct atggactaca acattctttg
    15721 tctgaaagtg aacacttatt gccacttcat caatttatgt tgccatttga acaattattg
    15781 gcctgtggtt gtcaacagat agccatgctc ccgcggttac tggcttttca gcgcgaaggt
    15841 tatgaggttt ggggtgatca gtggcccttt aagtcaggct cagtgaatga tgacgcccat
    15901 caagattatg cccctgcatt aaaggatttg ttaggacaga ttgcgctgga tagtgatcat
    15961 gaattggata ttattaatta cttgctgggt tactttggca cacagcgggc accgcgtacc
    16021 tttacgacac aactcgatga ttttcgtgcg gtccaacagg gttatctggc ccagcaaccg
    16081 acattgactt accaccgctc caatattcgt atcgatcagg tatcgtcgct acaaaaacgt
    16141 attgctgctc gcatggggct gggcggtgag ttgtttaaac ctcaaccgga tctgagccaa
    16201 ctgccttttt atttgattga acatcgagcg ttgctgccag tcaaacccaa tagtcagttt
    16261 gataaggaac agaaaccagc ctcggtgaca gaggaggggg gcagccaaac aggtcaacat
    16321 tatgtggtca ttgaacagaa gggcattgat ggcaagctga cacaggggca agtgatcaat
    16381 ttaattctgt atgaaggaga gcagggagaa acccaattta cgatacgcgg tcagatggta
    16441 ttcaaaaccg agggggataa gttttggttg gatgtgaata atagtgcgca actggaatat
    16501 aatctggcgc gggtaatgac agcagccaag gcgagtaaac tcttttggca aaacagcccg
    16561 gtatggatgg aggatatggg ctatcgtctg gcctatgcta gtgaccaatc ctcattgcct
    16621 gtgaatcaac ggcgcttgac ccgcacagtg caaactccat tcccgccgat ggttgttgta
    16681 ggtagcgaaa tcaccctgtt aaagcaggtg gggatagtca atttaaaaaa agcggagtca
    16741 gaaaaacttt atgcaaaagt tgttagcttt gatcgcattg aagggacctt gattattgag
    16801 cgtttgggta attccactct ggcttttcct acctcggaag aggcgtggcg gtatagttgg
    16861 tatttttcgg gggagaaata tgaaaggact gaccgctttt catttgtgat tagcgtagta
    16921 gtgaacagtg acttaattaa attgcccggt gttgatccct ataaattgga agaatgggtg
    16981 aaagaaacga ttcttaccga atttccagct catatttcta tgattatcca ttggatggat
    17041 cgggaagcct ttttaaattt cgccaatacc tatcagcgtt ggcaaaataa tggtacgcca
    17101 ctgggggatg cggcttattc cattctagaa agtttgacac ttggtaaatt gccatctgcc
    17161 ttaaaaggtg ttggcacaat gcgtattgcc acatctagtc aaagagaaga agtggtgggt
    17221 agtaatggtg atcaatggaa tacagatgga ataacccaga atgaattatt ctatgttcct
    17281 aaagagagct aggaaaaata aatatctgcc actaatgatg ttgaattaaa tatgttttct
    17341 ggagttaatc atgaacgaaa ctcgttataa tgcaactgta caagaacaac aaacattatc
    17401 taatccaaaa gctgttggac ctgacatcga taaattaaag gataaattta aagagggcag
    17461 tattcccctg caaaccgatt tcaatgagtt aattgatatt gccgatattg gacgtaaagc
    17521 ctgtggtcaa gcgccacaac aaaatggccc aggagaagga ttgaaattgg ctgatgacgg
    17581 tacgcttaat ttaaaaatag gcactttttc caataaagac ttttctccat taatattaaa
    17641 agatgatgtt ttatctgtag atcttggtag tggtctgact aatgaaacca atggaatctg
    17701 tgtcggtcag ggcgatggta ttacagttaa cactagcaat gtagctgtaa aacaaggtaa
    17761 cggaattagc gttactagta gtggtggtgt tgccgttaaa gttagtgcta ataagggact
    17821 tagcgttgat agtagtggtg ttgcagttaa agttaatact gataagggaa ttagcgttga
    17881 tggtaatggt gttgcagtta aagttaatac tagtaaagga attagcgttg ataatacagg
    17941 tgttgcagtt atagctaatg ctagtaaggg aattagcgtt gatggtagtg gtgttgcagt
    18001 tatagctaat actagtaaag gaattagcgt tgatggtagt ggtgttgcag ttatagctaa
    18061 tactagtaaa ggaattagcg ttgataatac aggtgttgca gttatagcta atgctagtaa
    18121 gggaattagc gttgatggta gtggtgttgc agttatagct aatactagta aaggaattag
    18181 cgttgatggt agtggtgttg cagttatagc taatactagt aaaggaatta gcgttgatag
    18241 tagtggtgtt gcagttaaag ttaaagctaa tggcggaatt aaagtagatg ctaatggtgt
    18301 tgcaattgat cctaataatg tactccccaa gggagtgatt gtaatgttct ctggcagtac
    18361 tgcaccaact ggttgggcgt tatgtgatgg caataatggt acaccaaatt taatcgatcg
    18421 atttatttta ggtgggaaag ggactgatat taatggagtg agtactaata cagcttcagg
    18481 tactaaaaat agtaagttat tcgatttcag ttctgatgaa gctacattaa ctattgatgg
    18541 taaaacactg gggagaggtg gttcaggtgg tggtggtagc ggtggtggcg gttctggcgg
    18601 tggcggtagt ggcggaggtg gaagcggagg cggtggcagt ggtggtatgg cagaagttca
    18661 gctggttgaa agcggtggtg gtctggttca ggcaggcgat agcctgcgtc tgagctgtgc
    18721 aaccagcggt ctgaccttta gccgttatgc aatgggttgg tttcgtcagg caccgggtaa
    18781 tgaacgtgaa tttgttgcag ttattaccgc aagcggtcgt accacactgt atgcagatag
    18841 cgttaaaggt cgttttacca ttagccgtga taatgccaaa aataccgttg cactgcagat
    18901 gcagagcctg aaaccggaag ataccgcagt gtattattgt gcagcagatt atggcaataa
    18961 acgttatacc cgtcgtcaga gcgaatatga atattggggt cagggcaccc aggttaccgt
    19021 tagcagcgca gcagcaggtg gttcaggtgg tggtggtagt ggtggccacg atcatgatat
    19081 taagataacg ggcacaggaa aacattctca caaaaacaaa gtaacagtcc cttattatat
    19141 tctggctttc atcataaagc tttaatatat atgaaaaatt gaaaatataa attatccatt
    19201 aataataaag aggatattag catgacttcg gagccaaatc tgttaaaccg gattacaatt
    19261 actattgaag ctaataatca acaagtagct agaaaagtat tgcatggctc cttgcttaat
    19321 caagctaata taaataaatt atttaattca tactttaatg aatatgaaat taataggggt
    19381 gtttatttag aaacattaat cctgaatctt ggtacgataa atttccatga ttttaattca
    19441 ttgtttccta ctctcctaaa agctgcattg aataaagaat tcagtcaata tcagataaac
    19501 aaccataggg aagaaatgct atttaatgag acaatatcaa atcaagctac tgataagtct
    19561 tacatatttg gcgataacaa attaattgat gcagagaatt tcattcactt tttatatcaa
    19621 aagcattcca cattaaatct agtagaagca atgggaaata atggtattga aaaattaaca
    19681 aatcagttaa cacaaataga aaataaattt gcgttattat tggcaaaaag ttgtttgtct
    19741 gaggaaggct taaaacgact cttggctatc aaacaacccg atttattaat cgctatcaat
    19801 cgcagattat ctgaaagaat aaatagacca caatatcagg agaagcttgt ttcctgcgga
    19861 caactgatat ttagtgctct gggatatata caacagtaca atatacagga aattcctaaa
    19921 ccggatgaaa aagttattgc acgcataaca actgaactta ataataatgg tttgcttaat
    19981 acaataccta ttattacact atttcgtcag agtgggatta acgattcatc actaaatgat
    20041 tggctaaaga aaatctggca ggtgagatca atttcacagt tatgcagaaa gtatctttct
    20101 gctaaggaat accaatatct gtcagaacat tttgtttcaa agagcgtcga taaaaataga
    20161 tatgatgaag agcccgtaaa tcagagcata ttatcaaggt tgaataataa ttccattaaa
    20221 gaaggaaata atcacagtca actctgtact ctcagtagac tatattctga acccgttgta
    20281 ttacctgaac aaaccattct acgtcaggtt agtaatacag tagatcagag catattatca
    20341 aggttgaata atgcctccat taaagaagga aataaccaaa gtcaacttcg cactctcagt
    20401 agactatatt ctgagcccgt tgcattacct gaacaaacca ttccacgtca ggttagtaat
    20461 acaggtatat taattctatg gccaatgcta cctacactat ttaaccagct tggtctactt
    20521 gagaaaaaga aatttatcca tcgtcaggcc cagtttaatg ccgttgattt tcttgattac
    20581 ctgatttggg gaaccgaaga tgtgaaagtg gaacgaaagg ttttgaataa tgttctatgt
    20641 gggttaatgg ctgatgaaat tactgaacca atgcctattg aaccagaaaa acaatggata
    20701 ataattcaat ggctggacgc tattatctcc caactttctg gctggaaaaa gttaagtcgt
    20761 aatgacgtcc gtcaattatt tctacaacga ccaggagaat tactgatcaa tgaacaggaa
    20821 attaaaatca caatacagca acaaccattt gatgctctgt taactgattg gccgtggcca
    20881 atgaatatgg cttgttttag ctggttgagt caaccattaa ccattacgtg gttataacca
    20941 ttgaccacaa tgacttagtc tgagtaaaaa atatgaatat atcgcctgtt ttttatgatt
    21001 cattgaatca ggataacgac cgtgatctat cgtttttatt tagcgaactg gaacgaatag
    21061 atctcgctct tcaacaccat ttttattgtg tagaaagtca gcgaagtgag ctcctggatg
    21121 agtttctgct cactgaggcg gaagtggtga ccaggctgga taagccactt ggtaaacctc
    21181 attggataaa tgatgattat ctggcgatat cgcaaaaggg caatgtaagc ctaatggcag
    21241 cgtccagatt aatggatctg atcgaacgct ttgaactgac tgattttgag cgcgatgttt
    21301 tactattagg cttattgccc cattttgata gccgctatta tcgactgttt tcgctgattc
    21361 aagggggaca acagggtcga ttaccttctt ttgcgctggc attggaactg ttttgccact
    21421 cggcgctgga gaaacaggta cagcaagcga gttttctgca ccgggcacct ttgatgggtt
    21481 gccagctatt atccatcgat actagtcaaa aaacgctggc ctggctccag actcccttta
    21541 ttactgacag cggggtatat cactttttac tggggcatca ctacattatg ccggctttag
    21601 aacattgtgc tgagtggtta acaccgacag ggattggctg ttatcctgaa ggattaaaac
    21661 aagtactggg taacgtattg ttatctgaca acgataatat tagaccgatt gtcttattac
    21721 ggggaatggc cggcagtgcc agagcttata ccattactaa tatgatggct tcagaaggga
    21781 agcaaacact gctggtagat atatccaaac ttgctgatag cgatgaaaaa aacattattc
    21841 ttcagataaa gcatattttg cgggaaaccc gcatgcatgg agcatgttta ttattacgga
    21901 atttttgctt gttagtggaa cagaataaac aactattgga ctccctgtca gagttattga
    21961 atcaacctga attaagaatt gtttgcctga ttgagcctta ttccccattg gtatggctga
    22021 aaaagatacc ggtattactg attgagatgc cacttttaac gcctgcggaa aaagccagat
    22081 tgttaattgc cagcttaccg gataattgtt ccgaggatat tgatacgata actttaagcc
    22141 agcgttacac ttttaaccca gaaaccctgc cattgatttt gcaagaggcc cagctttatc
    22201 aacagcagcg agatccgctg gatatcttgc agcaatgcga tatacgccag gcattaaatt
    22261 tgcgtgctca acaaaatttc ggtcaattgg cacagcggat tattcctaag cgctcattaa
    22321 aggatttatt ggtatccgat gagattgctc agcagttacg ggaaatactc atagcaatta
    22381 agtatcggga acaggttctg gcgggagggt ttaaagataa aattgcctat ggcactggta
    22441 tcagcgccct gttttatggt gattcaggca ctggaaaaac catggcagca gaagtgattg
    22501 ctgaccacat tggcgttgac ttaataaaag tggatttatc tacagtagtg aataaataca
    22561 tcggtgaaac agaaaaaaac ttatcccgta ttttcgattt ggcggaacag gatgcagggg
    22621 tattattctt tgatgaagct gacgcactgt ttggtaaacg cagtgaaact aaagattccc
    22681 aggacagaca tgccaatatt gaagtttctt acttattaca gcgcctggag aattacccgg
    22741 gtctggtcat tttatccacc aataatcgtg gtcatttaga cagtgctttt aatcgtcgtt
    22801 ttactttcat tacccgtttt acttacccgg atgaaaaaat ccgtaaaaaa atgtggcagg
    22861 aaatttggcc tagaaatata aaaatatcgg aagatatcga ttttaacgaa ttagctcaac
    22921 gaacaagcgt gactggcgcg aatatccgca atattgcttt attgtcttca ttctttgctt
    22981 cagagcaggg gaatgatgaa gtcagtaatg aaaatattga aattgcattg aagcgtgaat
    23041 tagctaaagt cggacgatta acattttaaa agttatcaca atgaaagtat tgaaatatta
    23101 aataaattta ttaccaaaaa gttatcacga tataatttaa gagaggtttt ttatgttaaa
    23161 cacgcaaact attattgatg tcaataaggc aatggatgcc atgctgcgcg catatctgaa
    23221 tcaagatatt gccattcgtt ttgatctacc tgaattggat actatgcaat ctgatgcgat
    23281 ggtaagtatc tttctttatg acattcatga agatttacag cttcgctcgg cagaatcaag
    23341 agggtttgat gtttatgccg ggaggttatt gcctggttgg gtaaatatta aatgtaacta
    23401 tctgattacc tattgggaag cttctaagcc agcgactgat gccagcagtc cggatagcca
    23461 acctgataac caggcaatac aagtgatgtc acaagtatta aatgccttga ttaataatcg
    23521 tcaattggca ggtattcctg gtgcttatac tcaggttgta ccgcctaaag agagtttaaa
    23581 tagcctgggg aatttctggc aatcactggg taatcgccca cggctttctc tcaattattc
    23641 agtgacagta cctgttagcc taaacgatgg tcaggatagc gcgactccgg ttaccgcggt
    23701 ttcttctaca gtggaacaaa cggcatcgct cagtcaagaa gtggttagtc atgctttacg
    23761 cgaattactc attacggaat taggaggagg agaggataac cggttggtac tgagtaaagt
    23821 tgaattatcc gcagtgaaag agacgatgac tcaagacagt ccggctcaga tgattatatt
    23881 gttgtctgtt tcaggcatta cacgacagga atatttgaag gaaattgata atatctttga
    23941 tcgttgggta aataatgctg aagttattac cactattgat gattgtggga ttagaattga
    24001 aagtataacg aaagataatc ttgtaggaat ttaaattttt ttaattaaat aaaggaatta
    24061 atattgattt gatagagcat gtaatcaata acttctatga aaatgttgaa aaacaataca
    24121 cggaaacact taacttacaa ttaaattgtt aaaggagatg atgataagaa tggtcagtca
    24181 ccagataaaa tgatctctgg tcaattttag gaaagctgaa aaaacctgac caaatgcgtc
    24241 gtaaattcta tgcttagaaa gactcggtgc cagtgtaata cctaagatat ggtttttatt
    24301 tccatatctg ttcgaaaact tagaaataac aagttcaaca ataaccaggg actttaaata
    24361 tcggatcctt gtcgggaaga tgcgtgatct gatccttcaa ctcagcaaaa gttcgattta
    24421 ttcaacaaag ccgccgtccc gtcaagtcag cgtaatgctc tgccagtgtt acaaccaatt
    24481 aaccaattct gattagaaaa actcatcgag catcaaatga aactgcaatt tattcatatc
    24541 aggattatca ataccatatt tttgaaaaag ccgtttctgt aatgaaggag aaaactcacc
    24601 gaggcagttc cataggatgg caagatcctg gtatcggtct gcgattccga ctcgtccaac
    24661 atcaatacaa cctattaatt tcccctcgtc aaaaataagg ttatcaagtg agaaatcacc
    24721 atgagtgacg actgaatccg gtgagaatgg caaaagctta tgcatttctt tccagacttg
    24781 ttcaacaggc cagccattac gctcgtcatc aaaatcactc gcatcaacca aaccgttatt
    24841 cattcgtgat tgcgcctgag cgagacgaaa tacgcgatcg ctgttaaaag gacaattaca
    24901 aacaggaatc gaatgcaacc ggcgcaggaa cactgccagc gcatcaacaa tattttcacc
    24961 tgaatcagga tattcttcta atacctggaa tgctgttttc ccggggatcg cagtggtgag
    25021 taaccatgca tcatcaggag tacggataaa atgcttgatg gtcggaagag gcataaattc
    25081 cgtcagccag tttagtctga ccatctcatc tgtaacatca ttggcaacgc tacctttgcc
    25141 atgtttcaga aacaactctg gcgcatcggg cttcccatac aatcgataga ttgtcgcacc
    25201 tgattgcccg acattatcgc gagcccattt atacccatat aaatcagcat ccatgttgga
    25261 atttaatcgc ggcctcgagc aagacgtttc ccgttgaata tggctcataa caccccttgt
    25321 attactgttt atgtaagcag acagttttat tgttcatgat gatatatttt tatcttgtgc
    25381 aatgtaacat cagagatttt gagacacaac gtggctttcg acttccggca agctatacgc
    25441 gccctagaat tgtcaatttt aatcctctgt ttatcggcag ttcgtagagc gcgccgtgcg
    25501 tcccgagcga tactgagcga agcaagtgcg tcgagcagtg cccgcttgtt cctgaaatgc
    25561 cagtaaagcg ctggctgctg aacccccagc cggaactgac cccacaaggc c
//
