# Supplementary material for: Programmable protein delivery with a bacterial contractile injection system
Source: Nature. 2023 Mar 29;616(7956):357–64. doi: 10.1038/s41586-023-05870-7 (PMC10097599; doi:10.1038/s41586-023-05870-7)
Supplement: Supplementary file 3 — Annotated sequence files for plasmids listed in Supplementary Table 7. [file 41586_2023_5870_MOESM3_ESM.zip › Supplementary Data 1 - Annotated Plasmid Maps/pHCMV-SS-antiHAscFv-TM.gb]

LOCUS       pHCMV-SS-antiHAscFv-TM        5868 bp ds-DNA     circular     15-FEB-2023
DEFINITION  .
ACCESSION   urn.local...som-beovctt
VERSION     urn.local...som-beovctt
KEYWORDS    .
SOURCE      
  ORGANISM  .
FEATURES             Location/Qualifiers
     promoter        87..105
     enhancer        226..605
     promoter        606..809
     intron          921..1493
     misc_feature    1554..2660
                     /modified_by="jkreitz"
                     /label="ORF"
     misc_feature    1554..1601
                     /label="SignalSequence"
     misc_feature    2466..2507
                     /label="MembraneProximal"
     misc_feature    2508..2567
                     /label="Transmembrane"
     polyA_site      2767..2822
                     /label="polyA_site"
     protein_bind    3204..3220
                     /label="protein_bind"
     promoter        complement(3228..3258)
     protein_bind    3273..3294
                     /label="protein_bind"
     rep_origin      complement(3582..4170)
                     /label="rep_origin"
     misc_feature    4500..4502
                     /label="misc_feature"
     CDS             complement(4639..5017)
     exon            complement(4639..5017)
                     /label="Translation 5017-4639"
     promoter        complement(5202..5306)
     rep_origin      complement(5332..5787)
                     /label="rep_origin"
ORIGIN      
        1 ggggatgtgc tgcaaggcga ttaagttggg taacgccagg gttttcccag tcacgacgtt
       61 gtaaaacgac ggccagtgag cgcgcgtaat acgactcact atagggcgaa ttggagctcc
      121 accgcggtgg cggccgctct agagagcttg gcccattgca tacgttgtat ccatatcata
      181 atatgtacat ttatattggc tcatgtccaa cattaccgcc atgttgacat tgattattga
      241 ctagttatta atagtaatca attacggggt cattagttca tagcccatat atggagttcc
      301 gcgttacata acttacggta aatggcccgc ctggctgacc gcccaacgac ccccgcccat
      361 tgacgtcaat aatgacgtat gttcccatag taacgccaat agggactttc cattgacgtc
      421 aatgggtgga gtatttacgg taaactgccc acttggcagt acatcaagtg tatcatatgc
      481 caagtacgcc ccctattgac gtcaatgacg gtaaatggcc cgcctggcat tatgcccagt
      541 acatgacctt atgggacttt cctacttggc agtacatcta cgtattagtc atcgctatta
      601 ccatggtgat gcggttttgg cagtacatca atgggcgtgg atagcggttt gactcacggg
      661 gatttccaag tctccacccc attgacgtca atgggagttt gttttggcac caaaatcaac
      721 gggactttcc aaaatgtcgt aacaactccg ccccattgac gcaaatgggc ggtaggcgtg
      781 tacggtggga ggtctatata agcagagctc gtttagtgaa ccgtcagatc gcctggacac
      841 gccatccacg ctgttttgac ctccatagat gacaccggga ccgatccagc ctccggtcga
      901 ccgatcctga gaacttcagg gtgagtttgg ggacccttga ttgttctttc tttttcgcta
      961 ttgtaaaatt catgttatat ggagggggca aagttttcag ggtgttgttt agaatgggaa
     1021 gatgtccctt gtatcaccat ggaccctcat gataattttg tttctttcac tttctactct
     1081 gttgacaacc attgtctcct cttattttct tttcattttc tgtaactttt tcgttaaact
     1141 ttagcttgca tttgtaacga atttttaaat tcacttttgt ttatttgtca gattgtaagt
     1201 actttctcta atcacttttt tttcaaggca atcagggtat attatattgt acttcagcac
     1261 agttttagag aacaattgtt ataattaaat gataaggtag aatatttctg catataaatt
     1321 ctggctggcg tggaaatatt cttattggta gaaacaacta caccctggtc atcatcctgc
     1381 ctttctcttt atggttacaa tgatatacac tgtttgagat gaggataaaa tactctgagt
     1441 ccaaaccggg cccctctgct aaccatgttc atgccttctt ctctttccta cagctcctgg
     1501 gcaacgtgct ggttgttgtg ctgtctcatc attttggcaa agaattcgcc accatgaagt
     1561 gccttttgta cttagccttt ttattcattg gggtgaattg cggtaccatg gccgaggtga
     1621 agctggtgga gtctggggga ggcttagtga agcctggagg gtccctgaaa ctctcctgtg
     1681 cagcctctgg attcactttc agtagttatg gcatgtcttg ggttcgccag actccggaga
     1741 agaggctgga gtgggtcgca accattagta gaggtggtag ttatacctac tatccagaca
     1801 gtgtgaaggg gcgattcacc atctccagag acaatgccaa gaacaccctg tacctgcaaa
     1861 tgagcagtct gaggtctgag gacacggcca tatattactg tgcaagacgg gaaacatacg
     1921 atgaaaaggg ctttgcctac tggggccaag gcaccactct cacagtctcc tcaggtggag
     1981 gcggttcagg cggaggtggc tctggcggtg gcggatcgga cattgtgctg acccaatctc
     2041 cagcttcttt gactgtgtct ctagggcaga gggccaccat ctcctgcaag tccagccaaa
     2101 gtcttctgaa tagtggtaat cagaagaact acctcacctg gtaccaacag aaaccaggac
     2161 agccacccaa actcctcatc tattgggcat ccactaggga atctgggatc ccagccaggt
     2221 ttagtggcag tgggtctggg acagacttca ccctcaacat ccatcctgtg gaggaggagg
     2281 atgctgcaac ctattactgt cagaacgata attcccatcc gctcacgttc ggtgctggga
     2341 ccaagctgga aataaaacgg gcggccgcca agggcgaatt cggaggcgga ggttctgggg
     2401 gaggaggtag tggcggtggt ggttcaggag gcggcggaag cggtggaggt ggaagcggtg
     2461 gtaccaatcc aatcgagctt gtagaaggtt ggttcagtag ttggaaaagc tctattgcct
     2521 cttttttctt tatcataggg ttaatcattg gactattctt ggttctccga gttggtatcc
     2581 atctttgcat taaattaaag cacaccaaga aaagacagat ttatacagac atagagatga
     2641 accgacttgg aaaggtctga tgtcttcctg gagctccagt cattgactat aacgtctcag
     2701 atctttttcc ctctgccaaa aattatgggg acatcatgaa gccccttgag catctgactt
     2761 ctggctaata aaggaaattt attttcattg caatagtgtg ttggaatttt ttgtgtctct
     2821 cactcggaag gacatatggg agggcaaatc atttaaaaca tcagaatgag tatttggttt
     2881 agagtttggc aacatatgcc catatgctgg ctgccatgaa caaaggttgg ctataaagag
     2941 gtcatcagta tatgaaacag ccccctgctg tccattcctt attccataga aaagccttga
     3001 cttgaggtta gatttttttt atattttgtt ttgtgttatt tttttcttta acatccctaa
     3061 aattttcctt acatgtttta ctagccagat ttttcctcct ctcctgacta ctcccagtca
     3121 tagctgtccc tcttctctta tggagatccc tcgacggatc ggccgcaatt cgtaatcatg
     3181 tcatagctgt ttcctgtgtg aaattgttat ccgctcacaa ttccacacaa catacgagcc
     3241 ggaagcataa agtgtaaagc ctggggtgcc taatgagtga gctaactcac attaattgcg
     3301 ttgcgctcac tgcccgcttt ccagtcggga aacctgtcgt gccagctgca ttaatgaatc
     3361 ggccaacgcg cggggagagg cggtttgcgt attgggcgct cttccgcttc ctcgctcact
     3421 gactcgctgc gctcggtcgt tcggctgcgg cgagcggtat cagctcactc aaaggcggta
     3481 atacggttat ccacagaatc aggggataac gcaggaaaga acatgtgagc aaaaggccag
     3541 caaaaggcca ggaaccgtaa aaaggccgcg ttgctggcgt ttttccatag gctccgcccc
     3601 cctgacgagc atcacaaaaa tcgacgctca agtcagaggt ggcgaaaccc gacaggacta
     3661 taaagatacc aggcgtttcc ccctggaagc tccctcgtgc gctctcctgt tccgaccctg
     3721 ccgcttaccg gatacctgtc cgcctttctc ccttcgggaa gcgtggcgct ttctcatagc
     3781 tcacgctgta ggtatctcag ttcggtgtag gtcgttcgct ccaagctggg ctgtgtgcac
     3841 gaaccccccg ttcagcccga ccgctgcgcc ttatccggta actatcgtct tgagtccaac
     3901 ccggtaagac acgacttatc gccactggca gcagccactg gtaacaggat tagcagagcg
     3961 aggtatgtag gcggtgctac agagttcttg aagtggtggc ctaactacgg ctacactaga
     4021 agaacagtat ttggtatctg cgctctgctg aagccagtta ccttcggaaa aagagttggt
     4081 agctcttgat ccggcaaaca aaccaccgct ggtagcggtg gtttttttgt ttgcaagcag
     4141 cagattacgc gcagaaaaaa aggatctcaa gaagatcctt tgatcttttc tacggggtct
     4201 gacgctcagt ggaacgaaaa ctcacgttaa gggattttgg tcatgagatt atcaaaaagg
     4261 atcttcacct agatcctttt aaattaaaaa tgaagtttta aatcaatcta aagtatatat
     4321 gagtaaactt ggtctgacag ttaccaatgc ttaatcagtg aggcacctat ctcagcgatc
     4381 tgtctatttc gttcatccat agttgcctga ctccccgtcg tgtagataac tacgatacgg
     4441 gagggcttac catctggccc cagtgctgca atgataccgc gagacccacg ctcaccggct
     4501 gcagatttat cagcaataaa ccagccagcc ggaagggcag agcgcagaag tggtcctgca
     4561 actttatccg cctccatcca gtctattaat tgttgccggg aagctagagt aagtagttcg
     4621 ccagttaata gtttgcgcaa cgttgttgcc attgctacag gcatcgtggt gtcacgctcg
     4681 tcgtttggta tggcttcatt cagctccggt tcccaacgat caaggcgagt tacatgatcc
     4741 cccatgttgt gcaaaaaagc ggttagctcc ttcggtcctc cgatcgttgt cagaagtaag
     4801 ttggccgcag tgttatcact catggttatg gcagcactgc ataattctct tactgtcatg
     4861 ccatccgtaa gatgcttttc tgtgactggt gagtactcaa ccaagtcatt ctgagaatag
     4921 tgtatgcggc gaccgagttg ctcttgcccg gcgtcaatac gggataatac cgcgccacat
     4981 agcagaactt taaaagtgct catcattgga aaacgttctt cggggcgaaa actctcaagg
     5041 atcttaccgc tgttgagatc cagttcgatg taacccactc gtgcacccaa ctgatcttca
     5101 gcatctttta ctttcaccag cgtttctggg tgagcaaaaa caggaaggca aaatgccgca
     5161 aaaaagggaa taagggcgac acggaaatgt tgaatactca tactcttcct ttttcaatat
     5221 tattgaagca tttatcaggg ttattgtctc atgagcggat acatatttga atgtatttag
     5281 aaaaataaac aaataggggt tccgcgcaca tttccccgaa aagtgccacc taaattgtaa
     5341 gcgttaatat tttgttaaaa ttcgcgttaa atttttgtta aatcagctca ttttttaacc
     5401 aataggccga aatcggcaaa atcccttata aatcaaaaga atagaccgag atagggttga
     5461 gtgttgttcc agtttggaac aagagtccac tattaaagaa cgtggactcc aacgtcaaag
     5521 ggcgaaaaac cgtctatcag ggcgatggcc cactacgtga accatcaccc taatcaagtt
     5581 ttttggggtc gaggtgccgt aaagcactaa atcggaaccc taaagggagc ccccgattta
     5641 gagcttgacg gggaaagccg gcgaacgtgg cgagaaagga agggaagaaa gcgaaaggag
     5701 cgggcgctag ggcgctggca agtgtagcgg tcacgctgcg cgtaaccacc acacccgccg
     5761 cgcttaatgc gccgctacag ggcgcgtccc attcgccatt caggctgcgc aactgttggg
     5821 aagggcgatc ggtgcgggcc tcttcgctat tacgccagct ggcgaaag
//
