# Supplementary material for: Programmable protein delivery with a bacterial contractile injection system
Source: Nature. 2023 Mar 29;616(7956):357–64. doi: 10.1038/s41586-023-05870-7 (PMC10097599; doi:10.1038/s41586-023-05870-7)
Supplement: Supplementary file 3 — Annotated sequence files for plasmids listed in Supplementary Table 7. [file 41586_2023_5870_MOESM3_ESM.zip › Supplementary Data 1 - Annotated Plasmid Maps/pAWP78-PVCpnf╬öpvc10.gb]

LOCUS       pAWP78-PVCpnfΔpvc10       25323 bp ds-DNA     circular     16-FEB-2023
DEFINITION  .
ACCESSION   urn.local...d-fwqs718
VERSION     urn.local...d-fwqs718
KEYWORDS    .
SOURCE      
  ORGANISM  .
FEATURES             Location/Qualifiers
     oriT            1..110
                     /label="incP origin of transfer"
     rep_origin      263..894
                     /label="oriV"
     rep_origin      1203..1791
                     /label="ori"
     misc_feature    2331..21922
                     /label="PVC"
     CDS             2331..2780
                     /label="pvc1 tail protein CDS"
     CDS             2819..3886
                     /label="pvc2 tail sheath protein"
     CDS             3910..5232
                     /label="pvc3 tail sheath protein"
     CDS             5261..6535
                     /label="pvc4 tail sheath protein"
     CDS             6551..7009
                     /label="pvc5 initiator tube"
     CDS             7006..7188
                     /label="pvc6 initiator tube"
     CDS             7185..7874
                     /label="pvc7 initiator tube"
     CDS             7871..9487
                     /label="pvc8 vgrG tail spike"
     CDS             9501..9923
                     /label="pvc9 tail lysozyme"
     CDS             9920..10345
                     /label="pvc10 PAAR domain"
     CDS             10437..12623
                     /label="pvc11 baseplate"
     CDS             12616..15468
                     /label="pvc12 baseplate"
     CDS             15527..17053
                     /label="pvc13 tail fiber"
     CDS             17110..18825
                     /label="pvc14 tape measure protein"
     CDS             18861..20957
                     /label="pvc15 ATPase"
     CDS             21041..21922
                     /label="pvc16 sheath/tube cap"
     CDS             complement(22381..23196)
                     /label="KanR"
     CDS             complement(23500..24648)
                     /label="trfA"
     CDS             complement(24920..25291)
                     /label="traJ"
ORIGIN      
        1 ccggccagcc tcgcagagca ggattcccgt tgagcaccgc caggtgcgaa taagggacag
       61 tgaagaagga acacccgctc gcgggtgggc ctacttcacc tatcctgccc ggctgacgcc
      121 gttggataca ccaaggaaag tctacacgaa ccctttggca aaatcctgta tatcgtgcga
      181 aaaaggatgg atataccgaa aaaatcgcta taatgacccc gaagcagggt tatgcagcgg
      241 aaaagatccg tcgacccttt ccgacgctca ccgggctggt tgccctcgcc gctgggctgg
      301 cggccgtcta tggccctgca aacgcgccag aaacgccgtc gaagccgtgt gcgagacacc
      361 gcggccgccg gcgttgtgga tacctcgcgg aaaacttggc cctcactgac agatgagggg
      421 cggacgttga cacttgaggg gccgactcac ccggcgcggc gttgacagat gaggggcagg
      481 ctcgatttcg gccggcgacg tggagctggc cagcctcgca aatcggcgaa aacgcctgat
      541 tttacgcgag tttcccacag atgatgtgga caagcctggg gataagtgcc ctgcggtatt
      601 gacacttgag gggcgcgact actgacagat gaggggcgcg atccttgaca cttgaggggc
      661 agagtgctga cagatgaggg gcgcacctat tgacatttga ggggctgtcc acaggcagaa
      721 aatccagcat ttgcaagggt ttccgcccgt ttttcggcca ccgctaacct gtcttttaac
      781 ctgcttttaa accaatattt ataaaccttg tttttaacca gggctgcgcc ctgtgcgcgt
      841 gaccgcgcac gccgaagggg ggtgcccccc cttctcgaac cctcccggcc cgctaacgcg
      901 ggcctcccat ccccccaggg gctgcgcccc tcggccgcga acggcctcac cccaaaaatg
      961 gcagccaagc tgacccgcta gggacgtgaa gtcgattcct tcgatggtta gcaatcaaag
     1021 actcagagtg ctgtctggag cgtgaatcta acggtacgta tctcgattgc tcggtcgcta
     1081 ttcgcactct gcgaaagttc gtaccgctca ttcactaggt tgcgaatcat gaccaaaatc
     1141 ccttaacgtg agttttcgtt ccactgagcg tcagaccccg tagaaaagat caaaggatct
     1201 tcttgagatc ctttttttct gcgcgtaatc tgctgcttgc aaacaaaaaa accaccgcta
     1261 ccagcggtgg tttgtttgcc ggatcaagag ctaccaactc tttttccgaa ggtaactggc
     1321 ttcagcagag cgcagatacc aaatactgtt cttctagtgt agccgtagtt aggccaccac
     1381 ttcaagaact ctgtagcacc gcctacatac ctcgctctgc taatcctgtt accagtggct
     1441 gctgccagtg gcgataagtc gtgtcttacc gggttggact caagacgata gttaccggat
     1501 aaggcgcagc ggtcgggctg aacggggggt tcgtgcacac agcccagctt ggagcgaacg
     1561 acctacaccg aactgagata cctacagcgt gagctatgag aaagcgccac gcttcccgaa
     1621 gggagaaagg cggacaggta tccggtaagc ggcagggtcg gaacaggaga gcgcacgagg
     1681 gagcttccag ggggaaacgc ctggtatctt tatagtcctg tcgggtttcg ccacctctga
     1741 cttgagcgtc gatttttgtg atgctcgtca ggggggcgga gcctatggaa aaacgccagc
     1801 aacgcggcct ttttacggtt cctggccttt tgctggcctt ttgctcacat gttctttcct
     1861 gcgttatccc ctgattctgt ggataaccgt attaccgcct ttgagtgagc tgtcgcgaat
     1921 gcatctagat ataattacat cttcatcatt cggtatttta aatgacatat atcctccttc
     1981 cgaatagttt taatggtgat gttcgattgg acagtgtttt ccattattaa aattttaagt
     2041 atcacatcat gtttaatgaa ggattgatgt ttattagaat attcataata gctttgtctt
     2101 tgcctctatg taaatgaaat tgcataaaaa gcaaattgca ttattggcaa tgtacttatt
     2161 ctggattttt cggcacgata aattattggt gtaagtttta tatcatgagt aaaaattcgg
     2221 aatgatattc ctgtcatttt gtggcggtag cgttactcaa gatattatcc tacatcatat
     2281 gttgattatt gtaatcaatc gagctatttt ttgtctaaaa aggggctttt atgtctacaa
     2341 gtacatctca aattgcggtt gaatatccta ttcctgtcta tcgctttatt gtttctgtcg
     2401 gagatgagaa aattccattt aatagtgttt caggattaga tattagttat gacaccattg
     2461 aataccgaga tggtgttggt aattggttca aaatgccggg tcagagtcag agcactaata
     2521 tcaccttgcg taaaggcgtt ttcccgggga aaacagaact gtttgattgg attaactcta
     2581 ttcagcttaa tcaggtagag aaaaaggata ttaccatcag tttaactaat gatgcaggta
     2641 ccgaattatt aatgacctgg aatgtttcta atgcttttcc cacttcattg acttcacctt
     2701 catttgatgc caccagtaat gatattgcag tacaggaaat tacgctgatg gcagatcggg
     2761 tgattatgca ggctgtttga agcattgata tttaatcatc tcatataagg gaacttttat
     2821 gacaaccgtt accagttatc ctggcgttta tattgaagaa ttaaatagcc tggccttgtc
     2881 agtttcaaat agcgccacag cggttcctgt ttttgctgtg gacgaacaaa accaatatat
     2941 tagtgaagat aatgcaatcc gtattaattc gtggatggat tatcttaatc tgattggcaa
     3001 ttttaataat gaagacaaat tagatgtttc tgtgcgtgct tattttgcca atggaggtgg
     3061 atattgttat ctcgtcaaaa caacgagttt agaaaaaatt attccaacct tggatgatgt
     3121 aaccttattg gttgctgcgg gcgaagatat taaaacgaca gtagatgttt tatgtcagcc
     3181 aggaaaaggg ttattcgcag tctttgatgg ccctgaaaca gagttgacta tcaacggtgc
     3241 ggaagaggca aaacaagcct ataccgccac accattcgct gcggtttatt atccttggtt
     3301 gaaagcggat tgggctaaca tagatattcc acccagtgca gtgatggcgg gagtttatgc
     3361 atcggtggat ttatcccgtg gtgtatggaa agcgcctgcc aatgttgcgt tgaaaggggg
     3421 cctggaacct aaatttttag tcacggatga attgcagggt gaatataaca ctggccgcgc
     3481 tatcaatatg attcgtaatt tcagtaacac aggtactacg gtttggggtg caagaaccct
     3541 ggaagataaa gacaattggc gttatgttcc agtgcgacgc ttgtttaatt ctgtggagcg
     3601 ggatatcaag cgtgccatga gctttgctat gttcgagcct aataatcagc ctacttggga
     3661 gcgggtacgg gcggcgatta gcaactacct ttatagcctg tggcaacagg ggggattagc
     3721 tggcagcaaa gaagaagacg cttattttgt gcaaattggt aaaggtataa cgatgacaca
     3781 ggagcagatt gatgcagggc aaatgattgt taaagtcggt ttggctgctg tacggcctgc
     3841 ggaatttatc attctccagt ttacgcaaga tgtagaacag cgttaatcat atgattatga
     3901 ggagttatca tgtctgctat tctgaaagcg cctggcgttt atattgaaga agacgcttcc
     3961 ctagcgttgt ctgtcagtaa cagcgcgact gccgtgcctg tttttatcgg aaaatttact
     4021 ccgacagtgg ttgattcaat ccaagtctgt acccgtatca gcaactggct tgaattcact
     4081 tcctcttttt ccctagctcc aacagttgag attgttgtcc aatctaacac tgaatctgaa
     4141 tctgaatctg aaacttacca ctatattgag acaatcaatt tatctccagc tgtggaagca
     4201 ttgcgactct attttcaaaa tggcggagga gcttgctata tctacccatt aaatgatgct
     4261 gaagatgaat tggttctggc ggccatacca gaagtcattg aacagaaagg tgatattact
     4321 ctgttggttt gcccggaact cgatctggat tacaaaacta agatctatgg cgcagtgagc
     4381 tcactgttga atgataacaa agtgggctat ttcctgattg cggatagcaa tgatggagaa
     4441 tctgtgtcag gagtatggaa tagtgctaag gccgccgcct attatcccca gttggaaact
     4501 aacctaaaat tttccacgtt gcctggggat aaggacattc gtatcagcgg ttatcaggat
     4561 gatgatgaaa cacataaacc gaaaaacttg gatgagctca ggacaatcaa cgaggcgttg
     4621 gcacaggata ttgatgcaag attgctcgag gagaaacaac gtgctgtcat cattccgcca
     4681 agtgctgcca ttgcgggcat ttattgccaa acggataatc gtcgcggtgt ttggaaagcg
     4741 ccagccaacg ttgcgctcac agggatcggg agtttgcttg ataaggtaga cgatgaacgg
     4801 cagggagaga tgaatgacaa gggaatcaat gtcatccgtt catttaccga ccgtggtttt
     4861 atggtctggg gagcccgtac ttgtgtggac gctgccaaca tcagctggcg ttatattcct
     4921 gttcgtcgcc tgttcaattc cgttgaacga gatatccgcc aggcgctgcg cgctgtgttg
     4981 tttgaaacta atagtcagcc tacctgggta cgtgctaagg ctgccgttga tcaatatctt
     5041 tatacccttt ggcagaaaaa tgcattgatg ggtgctcgcc cggaagaagc ttattttgtg
     5101 caaattggtc aggatatcac catgtccgag gctgatatta aacagggtaa gatgatcatg
     5161 actgttggtt tggcagcagt gcggccagct gagttcatca ttctgcaatt tacgcaggat
     5221 gttgttcagt aatctccatg actaaacgcc aggcactgta ttgacagtgc ctactctaac
     5281 catcttggag gaggtgatga tgatggagag actccaaccg ggtgtgactt taacagaaag
     5341 tataatcacg atgggtcagc aagagatacc cagtgctgtg ccggtgttta ttggttacac
     5401 cgttcgttat ccggaacaat cggaagcatc agtccgtatc gacagtttgg ccgagtatac
     5461 cagcctgttt ggtgacgacc atgtgatgat gtttgctgtc aggcactatt ttgataatgg
     5521 cgggcaacag gcatttgttt tacccctgaa ggacaatatg ccatcagtgg agatgaccac
     5581 agctgaagcg gaaaatctga tagccgcatt gcgctctgct acggttagcg aagccattgg
     5641 tgggcatagt cagattacac tgattttggt accggatatg gctcggctta atgacagtga
     5701 tattgatgac tcctcaaccc aggtaagcct gtggtcccaa ggctgggagg cgctgctgca
     5761 attgagtcag gttaggccca acctctttgt gctgttagat gcgccggata atgttgaaca
     5821 ggcgcagaag tgtatgacaa cgctatcgtc agattatcgt caatgggggg cagcatattg
     5881 gcctcgtctg gaaactacct atcagaaaga aatatctggc aaggacaatg aatctcaggg
     5941 aattttccag gggactgttc tgtcacccac agccgcggtc gcagcggtaa ttcaacgcac
     6001 ggataacgac gcgggtgttt ggaaagcacc ggccaatatt gccttatccc aggttattcg
     6061 acctgttaaa tcttatcttc agggaagtgt actgtttaac agcagcggca cttcgctcaa
     6121 tgtgatccgc agtttcccag gtaagggcat acgggtatgg ggatgccgca ctctggaaaa
     6181 cacggataat acgcagtggc gctatctgca aacacgtcgg ctggtttcct atgtaacagc
     6241 gcatttgacc caattggctc gcatgtatgt ctttgagcca aataatgaac ttacctggat
     6301 gaagttaaaa ggacaaagtt acaactggtt acggcaatta tggttgcagg gtggcttgta
     6361 tggttcacag gaggatgagg catttaacat tctgttaggc gtaaacgaga cgatgactga
     6421 ggatgatgtt cgtgcaggaa aaatgatcat gaaagttgag ttggctgtgt tgtttcctgc
     6481 cgaatttatt gagatcagtt tggtgtttaa tacccaaaca gaggcgctgt cttaagaagg
     6541 aaaaagtacg atgaacgatt attacacacc cgtggtatcc catcgtttta tggcgagttt
     6601 tatttttaac cgcattcccg atccgctgga tattcgtttt cagcgtatct ctggccttag
     6661 tcgggaacta caggtgactc agtacagtga gggaggagaa aatgcccgta ataactattt
     6721 agctgagaaa atccaacacg gtacgttgac tttggaacgg ggcgtgatga cagtctcgcc
     6781 attgacctgg atgtttgatc gggtattgag tggtgaaaaa atcgcttatg ccgatgtggt
     6841 ggtgatgcta ctgaatgaaa attcactgcc attgtccagt tggacgttga gcaatgcgct
     6901 gccggtacgc tggcaaacca gcgactttga cgctaacagc aatgccatat tggtgaatac
     6961 ccttgaattg cgttaccagg atatgcgctg gcttggagtc aaaatatgac agtagaaatc
     7021 agagagttac ttatccaggc aaaggtagtg ccatcaacac gaccgactga atcagaacgg
     7081 caaaaccatt ctttgataca ggaaagtctg gatgaggcga cttgggtgga aacgataaaa
     7141 cgcgaagtgt tggccgcatt acgcgatgag gaagggtggc gtccatgagt ctgattgaac
     7201 gtggtttagc taagctgaca attaatgctt ataaggatag ggaagggaag atacgggcag
     7261 gaacgttgca ggccatgtat aaccctgact ccttgcaact ggattaccaa acggattatc
     7321 agcaatccca agcgattaat agcgaaaagc aaagtagcat ttatgtacag gccaagcccg
     7381 cagggttatc acttgaatta atttttgatg ccacgatgcc gggtaacaaa acccccattg
     7441 aagagcagct catgcagctc aagcaactgt gcagtgtgga tgcaaccagt aacgagacgc
     7501 gattcctgca agttaaatgg ggcaaaatgc gttgggaaag tcggggttac tttgctggca
     7561 gggccaagag tttgtctgtg aattacactt tgtttgatcg tgatgcgact cccttgaggg
     7621 tacgggtaat attggcatta gtggctgatg aaagtctggt gttgcaggag actgaacaaa
     7681 atctgcaatc tccggcaaaa atcgcattac gcatacagga tggggtatct ctggctctga
     7741 tggcagccag tacggcatca acattgtcag gcggtgtgga ttatctgacg ctggcctggc
     7801 aaaacggtct ggataatctc aatgggttcg ttccgggtga aatattgcag gccaccaggg
     7861 gagacgaatc atgagccacc aactgaaaat tattgcagat ggtaaggcac tgtcactttt
     7921 ggccgcggta gatgtggaca cctgttatcg ggttaacagt ataccttctg cgacattgaa
     7981 actgagcgta ccggataggc cactctcttc tttcagtcag acggatgttc agacagaact
     8041 ggcccactgt caggtaggga aaaccctgcg tctggaattg attgatggta gcaaaaaatg
     8101 ggtgctgttt aatggtctta ttacccgtaa ggctctgaga attaagaata agcaattatt
     8161 gctcactctg gttgtcaagc atcggttgca actgatggtg gatacccagc attcacagct
     8221 gtttaaagac aaaagcgaaa aagcgatctt aagcacgcta ttgaatcaga ccggaatcaa
     8281 tgctcgcttc ggaaagatag cggcgttaga tcaaaagcat gaacagatgg tgcaatttcg
     8341 ttgttcagac tggcattttc tgttgtgccg actgtcggca accggtgcat ggttgttacc
     8401 tgccatagaa gacgttcagt ttgttcaacc tgatgctctg aaatcaaact cagcctatac
     8461 cttgaagagc aggggggatg agaacaaaga catcgttgtc aaggatgctt actggcagtt
     8521 tgacaatcaa atcaaccccg ctttgctgga agtcagtggc tgggatatca gtaagcagca
     8581 ggtacaatca ggcggtcgct acggaaaaat cgcgttgggt aaggcggcac tctctcctga
     8641 tggattggca tcccttaata aaacgggttg ggacatttgt tatagcagtc cgttaacaac
     8701 ccaggaaagc ggttatctgg cacagggatt attgcttaac cagcgcattt ctggggtgac
     8761 aggagaattt ttgctcaaag gagatgggcg ttaccagttg ggagacaaca ttcagctgac
     8821 tggatttggt tcacagttag atggtacggc aagcattact gaggttcgcc accgtcttaa
     8881 tcggcgaatt gattgggaaa ccacggtgag cattggttta caacatgaat atttgccgat
     8941 attacctgat gctcccgaac tacatattgc gacagtagcg aaatatcagc aggacagtgc
     9001 ggtgttaaac cgtatcccca ttattctgcc ggtactgaat cgtcccaatg aatttttgtg
     9061 ggccagattg gggaaacctt atgctagcca tgaaagcggt ttctgttttt acccagagcc
     9121 aggtgacgaa gttattattg gtttttttga aaatgatccg cgttatccag ttattttagg
     9181 tgctatgcat aatccgaaaa ataaggcccc ttttgaacca acccaagata atagggaaaa
     9241 agtattgatc gttaaaaaag gtgaagcgca acaacaatta gtcattgatg gcaaagagaa
     9301 aatgatccga attaatgcgg gtgaaaatca aataatgctt cagcaagata aagacatttc
     9361 tctgtcaacg aaaaaagaat taacactgaa agcgcagaca atgaatgcca cgatggataa
     9421 atcattggca atgtccggga aaaacagtgt tgaaatcaaa ggcgcaaaaa ttaatcttac
     9481 ccaatgaaag gtgacgatga atggaaaatc aaatactgac acaactctat ggtcgtggtt
     9541 gggcttttcc tccggtcttt tcccttgaaa agggggtaga gatggctgaa ggggcggaag
     9601 atgtgagaca aagtttgcag attctgttta gtactgagcc gggggaacgt cttatgcgtg
     9661 aaaattatgg ctgcggatta aatgatttta tgtttgaaaa tatccgcaat gaacttattg
     9721 ctgaaattga atcccatatc catgacaacg tattacgata tgaaccccgg gctgatatga
     9781 ctgatattca ggttcgtcaa tcccctggca tggggaatac tttgcaagtg caggtcatgt
     9841 atcgcctgag agggagtgat atcaatcaac aaatccaggg agtacttgca ctgagtgaag
     9901 gccgggtgac ggaggtagta tgagtgaagc gattgtggtg gatggtgacg tgttacagtt
     9961 tgatcccaac tttggcaatc ggcaggtgac ggttcccagc ccaggaaaaa ttagcggcac
    10021 aggacatgcg caggtaagtg gaaaaaaata atgtattctg ggggatgaga aacaggtcag
    10081 ggtttctgca acctatatta caacaacaca tactacgccg ggaacaggaa ccattactat
    10141 cagtgctctg gatgctggcc agcaggccct tcagtgtacc agtggggcgg ctttaattat
    10201 caaggggcag caatttacgg cgatgtttac gcctgaattg ccagccatga ataatacagt
    10261 gactccgcca caaccggatg ttacgacacc ttcatcagga aaaggacgtt ttatcactca
    10321 acaaaatttt gctaccgtaa attagagtat tgactgaatt aaatagaatt aacgaaggtg
    10381 taaataatta tttatttgct gacgaatcgc tgtgacaaat aaacacaggt gatgttatgg
    10441 aattaaatga gttaactaac aaattgtcaa atttggtgcc aatgaccgat tttaaattag
    10501 ataatcgagc cagtttgcaa ttgcttaaat atattgaagc gtatacgaag ataataccct
    10561 ttaattctgg cgataaatat tggaatgact ttttctttat gtcaggaaat acgccagaga
    10621 aacttgcaaa attatatcag aaagaaatag aacccaatgg ggagttatta cctcagcagg
    10681 cttttttgtt ggcggttttg cgtttattgg aaacaccaat atccttatta aatgtattac
    10741 ctgctgctca tcgtgagctc tattatcggg agcttttagg cttgtcttcc catgcggcac
    10801 agcctgatca ggttgcttta tctatggaac tgaattcgac agtgatggaa cagctgctcc
    10861 ctgaaggaac cctgtttgag gctggtcagg atgaacaagg caatgcattg caatatgccc
    10921 tggatgccag tttgctggct aatcgtggat atatcagtga cttgcgctgg ttacggaatg
    10981 acggggaaaa gcaatgggtt acttctgctc catgggattt acaggcacag gtgtcactgc
    11041 cgtctgatgg gatacgatta tttggtaaga caaatagtga tcagcaggta tttggtgggg
    11101 tgttgataac gtcatcactt ctggcgatgg aagcggggat aaggaagatc attgttactt
    11161 ttgagcagga gatgaacacc caagaactgg tggcacaggt cagcagtgga aatcaatggc
    11221 taacattgac gtctgaggta aataagaaag aggtcacact gacactgtca gacaaagaac
    11281 cggcaatcag tgcgccagag gatctggata atctcttttt cacgcaaccg gtactcaggc
    11341 tacagggaaa ggatagtcag gcactgccgg aggtgacggg tatcagcgtt tcggaaaagg
    11401 atgatactaa ggatacctct tttgagatgt atcacttaac accatttggt tatagcagtg
    11461 atatagagcc attggaggaa aatccagcgt tatatttagg ctttactgat gtaaagccag
    11521 ggcaaacact ggcgctgtat tggaaattaa aatccccgca gcaaccaacc gtttcctggt
    11581 attacctgga tcaacataat caatgggctg aattggattc atgggtcagt gatggaaccc
    11641 agaatctgta tcaggatggt acttggcacg ttgagttgcc tgtggatgca tccaatcagg
    11701 cagagcagat gccagttgga cgctattggt tgcgggcagt ggtggaggta cccgctcatg
    11761 agggggcgtt ggggaaggct ccttggctat atggtctaat ctataacgcc atgacggcaa
    11821 ccttggttaa tgtagatagc atcagtgaca gccatttctt aacccctttg cctgccagca
    11881 gcatacagcg gcccgttgaa cccatcattg tgttggcatc ggtcaaccag ccttgggcat
    11941 catggggtgg acgtatacct gaatcctaca gtgccttttt tgaacggata gctcaaaacc
    12001 tgtctcatcg aaaccggtcc ttaacctggg gaaatatggt gacattactc aaagagcgtt
    12061 atgtcagcat ctttgatgtt aagtatccag gtaatgatga actcaccaga gtgccagcat
    12121 tggagcagca gcaactaaca gtgattccag caaaccggta caacgatagc gatgattctc
    12181 tgcgtccggt actgaatcct gctcgtctgc aagagatggc tgattggttg cagcagaaag
    12241 actctccctg ggcctctatt gaggtcagga atccagaata cttggatgtg aaaatccatt
    12301 acgaggtgat ttttaaacct gatgtgaacg aagattttgg ctatcgccag ctacagcagc
    12361 aactgtgtga ggtgtatatg ccttggagca tagatgagca gcggcccgtt gtattgaata
    12421 acagcattaa ttatttccag ttgttagcca ctattcaaca gcaaccgctg gttgagcgag
    12481 tcactcgtct gacactacat cgggctgatt cttctgatga gagtgatggt acagcatctg
    12541 tggaagccaa agataatgaa gtgcttattt tagtctggga agaggacgat aatctgcaat
    12601 accgaggaaa tgactatgag taatcaggat gcactgtttc atagcgttaa agacgatatt
    12661 cactttgata ccttgctgga acaagctcat caggtgattg aaaaacaggc tgaaaaactg
    12721 tggagtgata cggcagagca tgatccgggt atcacatttt tgcagggaat cagttacggt
    12781 gtgtcagatt tggcttaccg acatacatta cccctgaaag atttactgac tccggcgccg
    12841 gatgagcagc agcaagaggg aatttttcct gccgaatttg gcccgcataa tacactgact
    12901 tgtgggccgg tgacagcgga tgattatcgc aaggcattgt tagatctaca cagcagcgac
    12961 agcctggatg gtactcagca ggatgagggg gattttctgt tccggagtgt gcaactggtg
    13021 cgtgaaccgg aaaaacagcg ttatacctat tggtatgatg caaccaagag ggaatatagc
    13081 tttgtcaaca gtgaaggggc taaagagttt accttgcggg ggaattactg gttgtatctg
    13141 gaaccaaccc gttggactca gggtaatatt gccgctgcta ccagacaact gacagaattt
    13201 ttgactaaaa atcgcaatat tggtgaatct gtcagcaaca ttatctggct acaaccggtt
    13261 gatctgccac tgttgctgga tgttgaactg gatgatgatg taggtgcaca ggatgtcccc
    13321 ggtatttttg cggcggtgta tagcaccgca gagcagtatc tgatgcctgg agcacagcgt
    13381 taccgtacgg aagtactgca aaatgctggg atgagcaatg atcaaatctt cgaaggtcca
    13441 ttattggaac atggctggat accagagctg ccggcagccc gtgattatac tcaaaggctc
    13501 actctcaatc ttagccggtt ggtaaatagt ctgcttgaga ttgagggcat taaacatgtg
    13561 aatcgtcttc gtctggatga tagcttcgat aaaactgcta ttgaacccgt taagggggat
    13621 acctggtcgt ggtcgatcaa agagggctat tatccacgtc tttggggaga agacccactt
    13681 aaccaattgg cgcaacaaaa tggcccgctt agggtgatag ccaaaggagg gattagcgtc
    13741 agtgtgagta aagagcaaat ccaggccagt ttacccagtc aatcactgat tcaaaatgag
    13801 ccggtaatat tggcttacgg ccagcaccgt gacgttggca gctattatcc cgtcagtgat
    13861 actttgccgc cttgctatgg actacaacat tctttgtctg aaagtgaaca cttattgcca
    13921 cttcatcaat ttatgttgcc atttgaacaa ttattggcct gtggttgtca acagatagcc
    13981 atgctcccgc ggttactggc ttttcagcgc gaaggttatg aggtttgggg tgatcagtgg
    14041 ccctttaagt caggctcagt gaatgatgac gcccatcaag attatgcccc tgcattaaag
    14101 gatttgttag gacagattgc gctggatagt gatcatgaat tggatattat taattacttg
    14161 ctgggttact ttggcacaca gcgggcaccg cgtaccttta cgacacaact cgatgatttt
    14221 cgtgcggtcc aacagggtta tctggcccag caaccgacat tgacttacca ccgctccaat
    14281 attcgtatcg atcaggtatc gtcgctacaa aaacgtattg ctgctcgcat ggggctgggc
    14341 ggtgagttgt ttaaacctca accggatctg agccaactgc ctttttattt gattgaacat
    14401 cgagcgttgc tgccagtcaa acccaatagt cagtttgata aggaacagaa accagcctcg
    14461 gtgacagagg aggggggcag ccaaacaggt caacattatg tggtcattga acagaagggc
    14521 attgatggca agctgacaca ggggcaagtg atcaatttaa ttctgtatga aggagagcag
    14581 ggagaaaccc aatttacgat acgcggtcag atggtattca aaaccgaggg ggataagttt
    14641 tggttggatg tgaataatag tgcgcaactg gaatataatc tggcgcgggt aatgacagca
    14701 gccaaggcga gtaaactctt ttggcaaaac agcccggtat ggatggagga tatgggctat
    14761 cgtctggcct atgctagtga ccaatcctca ttgcctgtga atcaacggcg cttgacccgc
    14821 acagtgcaaa ctccattccc gccgatggtt gttgtaggta gcgaaatcac cctgttaaag
    14881 caggtgggga tagtcaattt aaaaaaagcg gagtcagaaa aactttatgc aaaagttgtt
    14941 agctttgatc gcattgaagg gaccttgatt attgagcgtt tgggtaattc cactctggct
    15001 tttcctacct cggaagaggc gtggcggtat agttggtatt tttcggggga gaaatatgaa
    15061 aggactgacc gcttttcatt tgtgattagc gtagtagtga acagtgactt aattaaattg
    15121 cccggtgttg atccctataa attggaagaa tgggtgaaag aaacgattct taccgaattt
    15181 ccagctcata tttctatgat tatccattgg atggatcggg aagccttttt aaatttcgcc
    15241 aatacctatc agcgttggca aaataatggt acgccactgg gggatgcggc ttattccatt
    15301 ctagaaagtt tgacacttgg taaattgcca tctgccttaa aaggtgttgg cacaatgcgt
    15361 attgccacat ctagtcaaag agaagaagtg gtgggtagta atggtgatca atggaataca
    15421 gatggaataa cccagaatga attattctat gttcctaaag agagctagga aaaataaata
    15481 tctgccacta atgatgttga attaaatatg ttttctggag ttaatcatga acgaaactcg
    15541 ttataatgca actgtacaag aacaacaaac attatctaat ccaaaagctg ttggacctga
    15601 catcgataaa ttaaaggata aatttaaaga gggcagtatt cccctgcaaa ccgatttcaa
    15661 tgagttaatt gatattgccg atattggacg taaagcctgt ggtcaagcgc cacaacaaaa
    15721 tggcccagga gaaggattga aattggctga tgacggtacg cttaatttaa aaataggcac
    15781 tttttccaat aaagactttt ctccattaat attaaaagat gatgttttat ctgtagatct
    15841 tggtagtggt ctgactaatg aaaccaatgg aatctgtgtc ggtcagggcg atggtattac
    15901 agttaacact agcaatgtag ctgtaaaaca aggtaacgga attagcgtta ctagtagtgg
    15961 tggtgttgcc gttaaagtta gtgctaataa gggacttagc gttgatagta gtggtgttgc
    16021 agttaaagtt aatactgata agggaattag cgttgatggt aatggtgttg cagttaaagt
    16081 taatactagt aaaggaatta gcgttgataa tacaggtgtt gcagttatag ctaatgctag
    16141 taagggaatt agcgttgatg gtagtggtgt tgcagttata gctaatacta gtaaaggaat
    16201 tagcgttgat ggtagtggtg ttgcagttat agctaatact agtaaaggaa ttagcgttga
    16261 taatacaggt gttgcagtta tagctaatgc tagtaaggga attagcgttg atggtagtgg
    16321 tgttgcagtt atagctaata ctagtaaagg aattagcgtt gatggtagtg gtgttgcagt
    16381 tatagctaat actagtaaag gaattagcgt tgatagtagt ggtgttgcag ttaaagttaa
    16441 agctaatggc ggaattaaag tagatgctaa tggtgttgca attgatccta ataatgtact
    16501 ccccaaggga gtgattgtaa tgttctctgg cagtactgca ccaactggtt gggcgttatg
    16561 tgatggcaat aatggtacac caaatttaat cgatcgattt attttaggtg ggaaagggac
    16621 tgatattaat ggagtgagta ctaatacagc ttcaggtact aaaaatagta agttattcga
    16681 tttcagttct gatgaagcta cattaactat tgatggtaaa acactgggga gagcattatc
    16741 gttacagcaa atacctaatc atgcacactt tagtggaata attatggata cagagaaagt
    16801 taattattat ggaagtaaaa aaatcacaac aaatgtgtgg ggtgtaacaa caggagataa
    16861 tacttcagta cgatatattt ataagtcatc aggtgtactt gactctaaca ataatgtctc
    16921 caacagtacc ttaggcggaa acagtctgca gacgcacgat catgatatta agataacggg
    16981 cacaggaaaa cattctcaca aaaacaaagt aacagtccct tattatattc tggctttcat
    17041 cataaagctt taatatatat gaaaaattga aaatataaat tatccattaa taataaagag
    17101 gatattagca tgacttcgga gccaaatctg ttaaaccgga ttacaattac tattgaagct
    17161 aataatcaac aagtagctag aaaagtattg catggctcct tgcttaatca agctaatata
    17221 aataaattat ttaattcata ctttaatgaa tatgaaatta ataggggtgt ttatttagaa
    17281 acattaatcc tgaatcttgg tacgataaat ttccatgatt ttaattcatt gtttcctact
    17341 ctcctaaaag ctgcattgaa taaagaattc agtcaatatc agataaacaa ccatagggaa
    17401 gaaatgctat ttaatgagac aatatcaaat caagctactg ataagtctta catatttggc
    17461 gataacaaat taattgatgc agagaatttc attcactttt tatatcaaaa gcattccaca
    17521 ttaaatctag tagaagcaat gggaaataat ggtattgaaa aattaacaaa tcagttaaca
    17581 caaatagaaa ataaatttgc gttattattg gcaaaaagtt gtttgtctga ggaaggctta
    17641 aaacgactct tggctatcaa acaacccgat ttattaatcg ctatcaatcg cagattatct
    17701 gaaagaataa atagaccaca atatcaggag aagcttgttt cctgcggaca actgatattt
    17761 agtgctctgg gatatataca acagtacaat atacaggaaa ttcctaaacc ggatgaaaaa
    17821 gttattgcac gcataacaac tgaacttaat aataatggtt tgcttaatac aatacctatt
    17881 attacactat ttcgtcagag tgggattaac gattcatcac taaatgattg gctaaagaaa
    17941 atctggcagg tgagatcaat ttcacagtta tgcagaaagt atctttctgc taaggaatac
    18001 caatatctgt cagaacattt tgtttcaaag agcgtcgata aaaatagata tgatgaagag
    18061 cccgtaaatc agagcatatt atcaaggttg aataataatt ccattaaaga aggaaataat
    18121 cacagtcaac tctgtactct cagtagacta tattctgaac ccgttgtatt acctgaacaa
    18181 accattctac gtcaggttag taatacagta gatcagagca tattatcaag gttgaataat
    18241 gcctccatta aagaaggaaa taaccaaagt caacttcgca ctctcagtag actatattct
    18301 gagcccgttg cattacctga acaaaccatt ccacgtcagg ttagtaatac aggtatatta
    18361 attctatggc caatgctacc tacactattt aaccagcttg gtctacttga gaaaaagaaa
    18421 tttatccatc gtcaggccca gtttaatgcc gttgattttc ttgattacct gatttgggga
    18481 accgaagatg tgaaagtgga acgaaaggtt ttgaataatg ttctatgtgg gttaatggct
    18541 gatgaaatta ctgaaccaat gcctattgaa ccagaaaaac aatggataat aattcaatgg
    18601 ctggacgcta ttatctccca actttctggc tggaaaaagt taagtcgtaa tgacgtccgt
    18661 caattatttc tacaacgacc aggagaatta ctgatcaatg aacaggaaat taaaatcaca
    18721 atacagcaac aaccatttga tgctctgtta actgattggc cgtggccaat gaatatggct
    18781 tgttttagct ggttgagtca accattaacc attacgtggt tataaccatt gaccacaatg
    18841 acttagtctg agtaaaaaat atgaatatat cgcctgtttt ttatgattca ttgaatcagg
    18901 ataacgaccg tgatctatcg tttttattta gcgaactgga acgaatagat ctcgctcttc
    18961 aacaccattt ttattgtgta gaaagtcagc gaagtgagct cctggatgag tttctgctca
    19021 ctgaggcgga agtggtgacc aggctggata agccacttgg taaacctcat tggataaatg
    19081 atgattatct ggcgatatcg caaaagggca atgtaagcct aatggcagcg tccagattaa
    19141 tggatctgat cgaacgcttt gaactgactg attttgagcg cgatgtttta ctattaggct
    19201 tattgcccca ttttgatagc cgctattatc gactgttttc gctgattcaa gggggacaac
    19261 agggtcgatt accttctttt gcgctggcat tggaactgtt ttgccactcg gcgctggaga
    19321 aacaggtaca gcaagcgagt tttctgcacc gggcaccttt gatgggttgc cagctattat
    19381 ccatcgatac tagtcaaaaa acgctggcct ggctccagac tccctttatt actgacagcg
    19441 gggtatatca ctttttactg gggcatcact acattatgcc ggctttagaa cattgtgctg
    19501 agtggttaac accgacaggg attggctgtt atcctgaagg attaaaacaa gtactgggta
    19561 acgtattgtt atctgacaac gataatatta gaccgattgt cttattacgg ggaatggccg
    19621 gcagtgccag agcttatacc attactaata tgatggcttc agaagggaag caaacactgc
    19681 tggtagatat atccaaactt gctgatagcg atgaaaaaaa cattattctt cagataaagc
    19741 atattttgcg ggaaacccgc atgcatggag catgtttatt attacggaat ttttgcttgt
    19801 tagtggaaca gaataaacaa ctattggact ccctgtcaga gttattgaat caacctgaat
    19861 taagaattgt ttgcctgatt gagccttatt ccccattggt atggctgaaa aagataccgg
    19921 tattactgat tgagatgcca cttttaacgc ctgcggaaaa agccagattg ttaattgcca
    19981 gcttaccgga taattgttcc gaggatattg atacgataac tttaagccag cgttacactt
    20041 ttaacccaga aaccctgcca ttgattttgc aagaggccca gctttatcaa cagcagcgag
    20101 atccgctgga tatcttgcag caatgcgata tacgccaggc attaaatttg cgtgctcaac
    20161 aaaatttcgg tcaattggca cagcggatta ttcctaagcg ctcattaaag gatttattgg
    20221 tatccgatga gattgctcag cagttacggg aaatactcat agcaattaag tatcgggaac
    20281 aggttctggc gggagggttt aaagataaaa ttgcctatgg cactggtatc agcgccctgt
    20341 tttatggtga ttcaggcact ggaaaaacca tggcagcaga agtgattgct gaccacattg
    20401 gcgttgactt aataaaagtg gatttatcta cagtagtgaa taaatacatc ggtgaaacag
    20461 aaaaaaactt atcccgtatt ttcgatttgg cggaacagga tgcaggggta ttattctttg
    20521 atgaagctga cgcactgttt ggtaaacgca gtgaaactaa agattcccag gacagacatg
    20581 ccaatattga agtttcttac ttattacagc gcctggagaa ttacccgggt ctggtcattt
    20641 tatccaccaa taatcgtggt catttagaca gtgcttttaa tcgtcgtttt actttcatta
    20701 cccgttttac ttacccggat gaaaaaatcc gtaaaaaaat gtggcaggaa atttggccta
    20761 gaaatataaa aatatcggaa gatatcgatt ttaacgaatt agctcaacga acaagcgtga
    20821 ctggcgcgaa tatccgcaat attgctttat tgtcttcatt ctttgcttca gagcagggga
    20881 atgatgaagt cagtaatgaa aatattgaaa ttgcattgaa gcgtgaatta gctaaagtcg
    20941 gacgattaac attttaaaag ttatcacaat gaaagtattg aaatattaaa taaatttatt
    21001 accaaaaagt tatcacgata taatttaaga gaggtttttt atgttaaaca cgcaaactat
    21061 tattgatgtc aataaggcaa tggatgccat gctgcgcgca tatctgaatc aagatattgc
    21121 cattcgtttt gatctacctg aattggatac tatgcaatct gatgcgatgg taagtatctt
    21181 tctttatgac attcatgaag atttacagct tcgctcggca gaatcaagag ggtttgatgt
    21241 ttatgccggg aggttattgc ctggttgggt aaatattaaa tgtaactatc tgattaccta
    21301 ttgggaagct tctaagccag cgactgatgc cagcagtccg gatagccaac ctgataacca
    21361 ggcaatacaa gtgatgtcac aagtattaaa tgccttgatt aataatcgtc aattggcagg
    21421 tattcctggt gcttatactc aggttgtacc gcctaaagag agtttaaata gcctggggaa
    21481 tttctggcaa tcactgggta atcgcccacg gctttctctc aattattcag tgacagtacc
    21541 tgttagccta aacgatggtc aggatagcgc gactccggtt accgcggttt cttctacagt
    21601 ggaacaaacg gcatcgctca gtcaagaagt ggttagtcat gctttacgcg aattactcat
    21661 tacggaatta ggaggaggag aggataaccg gttggtactg agtaaagttg aattatccgc
    21721 agtgaaagag acgatgactc aagacagtcc ggctcagatg attatattgt tgtctgtttc
    21781 aggcattaca cgacaggaat atttgaagga aattgataat atctttgatc gttgggtaaa
    21841 taatgctgaa gttattacca ctattgatga ttgtgggatt agaattgaaa gtataacgaa
    21901 agataatctt gtaggaattt aaattttttt aattaaataa aggaattaat attgatttga
    21961 tagagcatgt aatcaataac ttctatgaaa atgttgaaaa acaatacacg gaaacactta
    22021 acttacaatt aaattgttaa aggagatgat gataagaatg gtcagtcacc agataaaatg
    22081 atctctggtc aattttagga aagctgaaaa aacctgacca aatgcgtcgt aaattctatg
    22141 cttagaaaga ctcggtgcca gtgtaatacc taagatatgg tttttatttc catatctgtt
    22201 cgaaaactta gaaataacaa gttcaacaat aaccagggac tttaaatatc ggatccttgt
    22261 cgggaagatg cgtgatctga tccttcaact cagcaaaagt tcgatttatt caacaaagcc
    22321 gccgtcccgt caagtcagcg taatgctctg ccagtgttac aaccaattaa ccaattctga
    22381 ttagaaaaac tcatcgagca tcaaatgaaa ctgcaattta ttcatatcag gattatcaat
    22441 accatatttt tgaaaaagcc gtttctgtaa tgaaggagaa aactcaccga ggcagttcca
    22501 taggatggca agatcctggt atcggtctgc gattccgact cgtccaacat caatacaacc
    22561 tattaatttc ccctcgtcaa aaataaggtt atcaagtgag aaatcaccat gagtgacgac
    22621 tgaatccggt gagaatggca aaagcttatg catttctttc cagacttgtt caacaggcca
    22681 gccattacgc tcgtcatcaa aatcactcgc atcaaccaaa ccgttattca ttcgtgattg
    22741 cgcctgagcg agacgaaata cgcgatcgct gttaaaagga caattacaaa caggaatcga
    22801 atgcaaccgg cgcaggaaca ctgccagcgc atcaacaata ttttcacctg aatcaggata
    22861 ttcttctaat acctggaatg ctgttttccc ggggatcgca gtggtgagta accatgcatc
    22921 atcaggagta cggataaaat gcttgatggt cggaagaggc ataaattccg tcagccagtt
    22981 tagtctgacc atctcatctg taacatcatt ggcaacgcta cctttgccat gtttcagaaa
    23041 caactctggc gcatcgggct tcccatacaa tcgatagatt gtcgcacctg attgcccgac
    23101 attatcgcga gcccatttat acccatataa atcagcatcc atgttggaat ttaatcgcgg
    23161 cctcgagcaa gacgtttccc gttgaatatg gctcataaca ccccttgtat tactgtttat
    23221 gtaagcagac agttttattg ttcatgatga tatattttta tcttgtgcaa tgtaacatca
    23281 gagattttga gacacaacgt ggctttcgac ttccggcaag ctatacgcgc cctagaattg
    23341 tcaattttaa tcctctgttt atcggcagtt cgtagagcgc gccgtgcgtc ccgagcgata
    23401 ctgagcgaag caagtgcgtc gagcagtgcc cgcttgttcc tgaaatgcca gtaaagcgct
    23461 ggctgctgaa cccccagccg gaactgaccc cacaaggccc tagcgtttgc aatgcaccag
    23521 gtcatcattg acccaggcgt gttccaccag gccgctgcct cgcaactctt cgcaggcttc
    23581 gccgacctgc tcgcgccact tcttcacgcg ggtggaatcc gatccgcaca tgaggcggaa
    23641 ggtttccagc ttgagcgggt acggctcccg gtgcgagctg aaatagtcga acatccgtcg
    23701 ggccgtcggc gacagcttgc ggtacttctc ccatatgaat ttcgtgtagt ggtcgccagc
    23761 aaacagcacg acgatttcct cgtcgatcag gacctggcaa cgggacgttt tcttgccacg
    23821 gtccaggacg cggaagcggt gcagcagcga caccgattcc aggtgcccaa cgcggtcgga
    23881 cgtgaagccc atcgccgtcg cctgtaggcg cgacaggcat tcctcggcct tcgtgtaata
    23941 ccggccattg atcgaccagc ccaggtcctg gcaaagctcg tagaacgtga aggtgatcgg
    24001 ctcgccgata ggggtgcgct tcgcgtactc caacacctgc tgccacacca gttcgtcatc
    24061 gtcggcccgc agctcgacgc cggtgtaggt gatcttcacg tccttgttga cgtggaaaat
    24121 gaccttgttt tgcagcgcct cgcgcgggat tttcttgttg cgcgtggtga acagggcaga
    24181 gcgggccgtg tcgtttggca tcgctcgcat cgtgtccggc cacggcgcaa tatcgaacaa
    24241 ggaaagctgc atttccttga tctgctgctt cgtgtgtttc agcaacgcgg cctgcttggc
    24301 ctcgctgacc tgttttgcca ggtcctcgcc ggcggttttt cgcttcttgg tcgtcatagt
    24361 tcctcgcgtg tcgatggtca tcgacttcgc caaacctgcc gcctcctgtt cgagacgacg
    24421 cgaacgctcc acggcggccg atggcgcggg cagggcaggg ggagccagtt gcacgctgtc
    24481 gcgctcgatc ttggccgtag cttgctggac catcgagccg acggactgga aggtttcgcg
    24541 gggcgcacgc atgacggtgc ggcttgcgat ggtttcggca tcctcggcgg aaaaccccgc
    24601 gtcgatcagt tcttgcctgt atgccttccg gtcaaacgtc cgattcattc accctccttg
    24661 cgggattgcc ccgactcacg ccggggcaat gtgcccttat tcctgatttg acccgcctgg
    24721 tgccttggtg tccagataat ccaccttatc ggcaatgaag tcggtcccgt agaccgtctg
    24781 gccgtccttc tcgtacttgg tattccgaat cttgccctgc acgaatacca gctccgcgaa
    24841 gtcgctcttc ttgatggagc gcatggggac gtgcttggca atcacgcgca ccccccggcc
    24901 gttttagcgg ctaaaaaagt catggctctg ccctcgggcg gaccacgccc atcatgacct
    24961 tgccaagctc gtcctgcttc tcttcgatct tcgccagcag ggcgaggatc gtggcatcac
    25021 cgaaccgcgc cgtgcgcggg tcgtcggtga gccagagttt cagcaggccg cccaggcggc
    25081 ccaggtcgcc attgatgcgg gccagctcgc ggacgtgctc atagtccacg acgcccgtga
    25141 ttttgtagcc ctggccgacg gccagcaggt aggcctacag gctcatgccg gccgccgccg
    25201 ccttttcctc aatcgctctt cgttcgtctg gaaggcagta caccttgata ggtgggctgc
    25261 ccttcctggt tggcttggtt tcatcagcca tccgcttgcc ctcatctgtt acgccggcgg
    25321 tag
//
