# Supplementary material for: Programmable protein delivery with a bacterial contractile injection system
Source: Nature. 2023 Mar 29;616(7956):357–64. doi: 10.1038/s41586-023-05870-7 (PMC10097599; doi:10.1038/s41586-023-05870-7)
Supplement: Supplementary file 3 — Annotated sequence files for plasmids listed in Supplementary Table 7. [file 41586_2023_5870_MOESM3_ESM.zip › Supplementary Data 1 - Annotated Plasmid Maps/pAWP78-PVCpnf_pvc13-A4DARPin.gb]

LOCUS       pAWP78-PVCpnf_pvc13-A4DARPin       25623 bp ds-DNA     circular     15-FEB-2023
DEFINITION  .
ACCESSION   urn.local...34c-ex9rk9u
VERSION     urn.local...34c-ex9rk9u
KEYWORDS    .
SOURCE      
  ORGANISM  .
FEATURES             Location/Qualifiers
     misc_feature    complement(202..1350)
                     /label="trfA"
     misc_feature    complement(1622..1993)
                     /label="traJ"
     oriT            2026..2135
                     /label="incP origin of transfer"
     rep_origin      2288..2919
                     /label="oriV"
     rep_origin      3228..3816
                     /label="ori"
     misc_feature    4356..18757
                     /label="PVC"
     misc_feature    4356..4805
                     /label="pvc1 tail protein CDS"
     misc_feature    4844..5911
                     /label="pvc2 tail sheath protein"
     misc_feature    5935..7257
                     /label="pvc3 tail sheath protein"
     misc_feature    7286..8560
                     /label="pvc4 tail sheath protein"
     misc_feature    8576..9034
                     /label="pvc5 initiator tube"
     misc_feature    9031..9213
                     /label="pvc6 initiator tube"
     misc_feature    9210..9899
                     /label="pvc7 initiator tube"
     misc_feature    9896..11512
                     /label="pvc8 vgrG tail spike"
     misc_feature    11526..11948
                     /label="pvc9 tail lysozyme"
     misc_feature    11945..12370
                     /label="pvc10 PAAR domain"
     misc_feature    12462..14648
                     /label="pvc11 baseplate"
     misc_feature    14641..17493
                     /label="pvc12 baseplate"
     misc_feature    17552..18757
                     /label="pvc13 tail fiber"
     misc_feature    18758..18787
                     /label="2xGGSGG"
     source          18788..>19249
                     /created_by="jkreitz"
                     /label="DARPin"
     misc_feature    19250..19279
                     /label="2xGGSGG"
     misc_feature    19280..24247
                     /label="PVC"
     misc_feature    19280..19378
                     /label="pvc13 tail fiber"
     misc_feature    19435..21150
                     /label="pvc14 tape measure protein"
     misc_feature    21186..23282
                     /label="pvc15 ATPase"
     misc_feature    23366..24247
                     /label="pvc16 sheath/tube cap"
     misc_feature    complement(24706..25521)
                     /label="KanR"
ORIGIN      
        1 gtggctttcg acttccggca agctatacgc gccctagaat tgtcaatttt aatcctctgt
       61 ttatcggcag ttcgtagagc gcgccgtgcg tcccgagcga tactgagcga agcaagtgcg
      121 tcgagcagtg cccgcttgtt cctgaaatgc cagtaaagcg ctggctgctg aacccccagc
      181 cggaactgac cccacaaggc cctagcgttt gcaatgcacc aggtcatcat tgacccaggc
      241 gtgttccacc aggccgctgc ctcgcaactc ttcgcaggct tcgccgacct gctcgcgcca
      301 cttcttcacg cgggtggaat ccgatccgca catgaggcgg aaggtttcca gcttgagcgg
      361 gtacggctcc cggtgcgagc tgaaatagtc gaacatccgt cgggccgtcg gcgacagctt
      421 gcggtacttc tcccatatga atttcgtgta gtggtcgcca gcaaacagca cgacgatttc
      481 ctcgtcgatc aggacctggc aacgggacgt tttcttgcca cggtccagga cgcggaagcg
      541 gtgcagcagc gacaccgatt ccaggtgccc aacgcggtcg gacgtgaagc ccatcgccgt
      601 cgcctgtagg cgcgacaggc attcctcggc cttcgtgtaa taccggccat tgatcgacca
      661 gcccaggtcc tggcaaagct cgtagaacgt gaaggtgatc ggctcgccga taggggtgcg
      721 cttcgcgtac tccaacacct gctgccacac cagttcgtca tcgtcggccc gcagctcgac
      781 gccggtgtag gtgatcttca cgtccttgtt gacgtggaaa atgaccttgt tttgcagcgc
      841 ctcgcgcggg attttcttgt tgcgcgtggt gaacagggca gagcgggccg tgtcgtttgg
      901 catcgctcgc atcgtgtccg gccacggcgc aatatcgaac aaggaaagct gcatttcctt
      961 gatctgctgc ttcgtgtgtt tcagcaacgc ggcctgcttg gcctcgctga cctgttttgc
     1021 caggtcctcg ccggcggttt ttcgcttctt ggtcgtcata gttcctcgcg tgtcgatggt
     1081 catcgacttc gccaaacctg ccgcctcctg ttcgagacga cgcgaacgct ccacggcggc
     1141 cgatggcgcg ggcagggcag ggggagccag ttgcacgctg tcgcgctcga tcttggccgt
     1201 agcttgctgg accatcgagc cgacggactg gaaggtttcg cggggcgcac gcatgacggt
     1261 gcggcttgcg atggtttcgg catcctcggc ggaaaacccc gcgtcgatca gttcttgcct
     1321 gtatgccttc cggtcaaacg tccgattcat tcaccctcct tgcgggattg ccccgactca
     1381 cgccggggca atgtgccctt attcctgatt tgacccgcct ggtgccttgg tgtccagata
     1441 atccacctta tcggcaatga agtcggtccc gtagaccgtc tggccgtcct tctcgtactt
     1501 ggtattccga atcttgccct gcacgaatac cagctccgcg aagtcgctct tcttgatgga
     1561 gcgcatgggg acgtgcttgg caatcacgcg caccccccgg ccgttttagc ggctaaaaaa
     1621 gtcatggctc tgccctcggg cggaccacgc ccatcatgac cttgccaagc tcgtcctgct
     1681 tctcttcgat cttcgccagc agggcgagga tcgtggcatc accgaaccgc gccgtgcgcg
     1741 ggtcgtcggt gagccagagt ttcagcaggc cgcccaggcg gcccaggtcg ccattgatgc
     1801 gggccagctc gcggacgtgc tcatagtcca cgacgcccgt gattttgtag ccctggccga
     1861 cggccagcag gtaggcctac aggctcatgc cggccgccgc cgccttttcc tcaatcgctc
     1921 ttcgttcgtc tggaaggcag tacaccttga taggtgggct gcccttcctg gttggcttgg
     1981 tttcatcagc catccgcttg ccctcatctg ttacgccggc ggtagccggc cagcctcgca
     2041 gagcaggatt cccgttgagc accgccaggt gcgaataagg gacagtgaag aaggaacacc
     2101 cgctcgcggg tgggcctact tcacctatcc tgcccggctg acgccgttgg atacaccaag
     2161 gaaagtctac acgaaccctt tggcaaaatc ctgtatatcg tgcgaaaaag gatggatata
     2221 ccgaaaaaat cgctataatg accccgaagc agggttatgc agcggaaaag atccgtcgac
     2281 cctttccgac gctcaccggg ctggttgccc tcgccgctgg gctggcggcc gtctatggcc
     2341 ctgcaaacgc gccagaaacg ccgtcgaagc cgtgtgcgag acaccgcggc cgccggcgtt
     2401 gtggatacct cgcggaaaac ttggccctca ctgacagatg aggggcggac gttgacactt
     2461 gaggggccga ctcacccggc gcggcgttga cagatgaggg gcaggctcga tttcggccgg
     2521 cgacgtggag ctggccagcc tcgcaaatcg gcgaaaacgc ctgattttac gcgagtttcc
     2581 cacagatgat gtggacaagc ctggggataa gtgccctgcg gtattgacac ttgaggggcg
     2641 cgactactga cagatgaggg gcgcgatcct tgacacttga ggggcagagt gctgacagat
     2701 gaggggcgca cctattgaca tttgaggggc tgtccacagg cagaaaatcc agcatttgca
     2761 agggtttccg cccgtttttc ggccaccgct aacctgtctt ttaacctgct tttaaaccaa
     2821 tatttataaa ccttgttttt aaccagggct gcgccctgtg cgcgtgaccg cgcacgccga
     2881 aggggggtgc ccccccttct cgaaccctcc cggcccgcta acgcgggcct cccatccccc
     2941 caggggctgc gcccctcggc cgcgaacggc ctcaccccaa aaatggcagc caagctgacc
     3001 cgctagggac gtgaagtcga ttccttcgat ggttagcaat caaagactca gagtgctgtc
     3061 tggagcgtga atctaacggt acgtatctcg attgctcggt cgctattcgc actctgcgaa
     3121 agttcgtacc gctcattcac taggttgcga atcatgacca aaatccctta acgtgagttt
     3181 tcgttccact gagcgtcaga ccccgtagaa aagatcaaag gatcttcttg agatcctttt
     3241 tttctgcgcg taatctgctg cttgcaaaca aaaaaaccac cgctaccagc ggtggtttgt
     3301 ttgccggatc aagagctacc aactcttttt ccgaaggtaa ctggcttcag cagagcgcag
     3361 ataccaaata ctgttcttct agtgtagccg tagttaggcc accacttcaa gaactctgta
     3421 gcaccgccta catacctcgc tctgctaatc ctgttaccag tggctgctgc cagtggcgat
     3481 aagtcgtgtc ttaccgggtt ggactcaaga cgatagttac cggataaggc gcagcggtcg
     3541 ggctgaacgg ggggttcgtg cacacagccc agcttggagc gaacgaccta caccgaactg
     3601 agatacctac agcgtgagct atgagaaagc gccacgcttc ccgaagggag aaaggcggac
     3661 aggtatccgg taagcggcag ggtcggaaca ggagagcgca cgagggagct tccaggggga
     3721 aacgcctggt atctttatag tcctgtcggg tttcgccacc tctgacttga gcgtcgattt
     3781 ttgtgatgct cgtcaggggg gcggagccta tggaaaaacg ccagcaacgc ggccttttta
     3841 cggttcctgg ccttttgctg gccttttgct cacatgttct ttcctgcgtt atcccctgat
     3901 tctgtggata accgtattac cgcctttgag tgagctgtcg cgaatgcatc tagatataat
     3961 tacatcttca tcattcggta ttttaaatga catatatcct ccttccgaat agttttaatg
     4021 gtgatgttcg attggacagt gttttccatt attaaaattt taagtatcac atcatgttta
     4081 atgaaggatt gatgtttatt agaatattca taatagcttt gtctttgcct ctatgtaaat
     4141 gaaattgcat aaaaagcaaa ttgcattatt ggcaatgtac ttattctgga tttttcggca
     4201 cgataaatta ttggtgtaag ttttatatca tgagtaaaaa ttcggaatga tattcctgtc
     4261 attttgtggc ggtagcgtta ctcaagatat tatcctacat catatgttga ttattgtaat
     4321 caatcgagct attttttgtc taaaaagggg cttttatgtc tacaagtaca tctcaaattg
     4381 cggttgaata tcctattcct gtctatcgct ttattgtttc tgtcggagat gagaaaattc
     4441 catttaatag tgtttcagga ttagatatta gttatgacac cattgaatac cgagatggtg
     4501 ttggtaattg gttcaaaatg ccgggtcaga gtcagagcac taatatcacc ttgcgtaaag
     4561 gcgttttccc ggggaaaaca gaactgtttg attggattaa ctctattcag cttaatcagg
     4621 tagagaaaaa ggatattacc atcagtttaa ctaatgatgc aggtaccgaa ttattaatga
     4681 cctggaatgt ttctaatgct tttcccactt cattgacttc accttcattt gatgccacca
     4741 gtaatgatat tgcagtacag gaaattacgc tgatggcaga tcgggtgatt atgcaggctg
     4801 tttgaagcat tgatatttaa tcatctcata taagggaact tttatgacaa ccgttaccag
     4861 ttatcctggc gtttatattg aagaattaaa tagcctggcc ttgtcagttt caaatagcgc
     4921 cacagcggtt cctgtttttg ctgtggacga acaaaaccaa tatattagtg aagataatgc
     4981 aatccgtatt aattcgtgga tggattatct taatctgatt ggcaatttta ataatgaaga
     5041 caaattagat gtttctgtgc gtgcttattt tgccaatgga ggtggatatt gttatctcgt
     5101 caaaacaacg agtttagaaa aaattattcc aaccttggat gatgtaacct tattggttgc
     5161 tgcgggcgaa gatattaaaa cgacagtaga tgttttatgt cagccaggaa aagggttatt
     5221 cgcagtcttt gatggccctg aaacagagtt gactatcaac ggtgcggaag aggcaaaaca
     5281 agcctatacc gccacaccat tcgctgcggt ttattatcct tggttgaaag cggattgggc
     5341 taacatagat attccaccca gtgcagtgat ggcgggagtt tatgcatcgg tggatttatc
     5401 ccgtggtgta tggaaagcgc ctgccaatgt tgcgttgaaa gggggcctgg aacctaaatt
     5461 tttagtcacg gatgaattgc agggtgaata taacactggc cgcgctatca atatgattcg
     5521 taatttcagt aacacaggta ctacggtttg gggtgcaaga accctggaag ataaagacaa
     5581 ttggcgttat gttccagtgc gacgcttgtt taattctgtg gagcgggata tcaagcgtgc
     5641 catgagcttt gctatgttcg agcctaataa tcagcctact tgggagcggg tacgggcggc
     5701 gattagcaac tacctttata gcctgtggca acagggggga ttagctggca gcaaagaaga
     5761 agacgcttat tttgtgcaaa ttggtaaagg tataacgatg acacaggagc agattgatgc
     5821 agggcaaatg attgttaaag tcggtttggc tgctgtacgg cctgcggaat ttatcattct
     5881 ccagtttacg caagatgtag aacagcgtta atcatatgat tatgaggagt tatcatgtct
     5941 gctattctga aagcgcctgg cgtttatatt gaagaagacg cttccctagc gttgtctgtc
     6001 agtaacagcg cgactgccgt gcctgttttt atcggaaaat ttactccgac agtggttgat
     6061 tcaatccaag tctgtacccg tatcagcaac tggcttgaat tcacttcctc tttttcccta
     6121 gctccaacag ttgagattgt tgtccaatct aacactgaat ctgaatctga atctgaaact
     6181 taccactata ttgagacaat caatttatct ccagctgtgg aagcattgcg actctatttt
     6241 caaaatggcg gaggagcttg ctatatctac ccattaaatg atgctgaaga tgaattggtt
     6301 ctggcggcca taccagaagt cattgaacag aaaggtgata ttactctgtt ggtttgcccg
     6361 gaactcgatc tggattacaa aactaagatc tatggcgcag tgagctcact gttgaatgat
     6421 aacaaagtgg gctatttcct gattgcggat agcaatgatg gagaatctgt gtcaggagta
     6481 tggaatagtg ctaaggccgc cgcctattat ccccagttgg aaactaacct aaaattttcc
     6541 acgttgcctg gggataagga cattcgtatc agcggttatc aggatgatga tgaaacacat
     6601 aaaccgaaaa acttggatga gctcaggaca atcaacgagg cgttggcaca ggatattgat
     6661 gcaagattgc tcgaggagaa acaacgtgct gtcatcattc cgccaagtgc tgccattgcg
     6721 ggcatttatt gccaaacgga taatcgtcgc ggtgtttgga aagcgccagc caacgttgcg
     6781 ctcacaggga tcgggagttt gcttgataag gtagacgatg aacggcaggg agagatgaat
     6841 gacaagggaa tcaatgtcat ccgttcattt accgaccgtg gttttatggt ctggggagcc
     6901 cgtacttgtg tggacgctgc caacatcagc tggcgttata ttcctgttcg tcgcctgttc
     6961 aattccgttg aacgagatat ccgccaggcg ctgcgcgctg tgttgtttga aactaatagt
     7021 cagcctacct gggtacgtgc taaggctgcc gttgatcaat atctttatac cctttggcag
     7081 aaaaatgcat tgatgggtgc tcgcccggaa gaagcttatt ttgtgcaaat tggtcaggat
     7141 atcaccatgt ccgaggctga tattaaacag ggtaagatga tcatgactgt tggtttggca
     7201 gcagtgcggc cagctgagtt catcattctg caatttacgc aggatgttgt tcagtaatct
     7261 ccatgactaa acgccaggca ctgtattgac agtgcctact ctaaccatct tggaggaggt
     7321 gatgatgatg gagagactcc aaccgggtgt gactttaaca gaaagtataa tcacgatggg
     7381 tcagcaagag atacccagtg ctgtgccggt gtttattggt tacaccgttc gttatccgga
     7441 acaatcggaa gcatcagtcc gtatcgacag tttggccgag tataccagcc tgtttggtga
     7501 cgaccatgtg atgatgtttg ctgtcaggca ctattttgat aatggcgggc aacaggcatt
     7561 tgttttaccc ctgaaggaca atatgccatc agtggagatg accacagctg aagcggaaaa
     7621 tctgatagcc gcattgcgct ctgctacggt tagcgaagcc attggtgggc atagtcagat
     7681 tacactgatt ttggtaccgg atatggctcg gcttaatgac agtgatattg atgactcctc
     7741 aacccaggta agcctgtggt cccaaggctg ggaggcgctg ctgcaattga gtcaggttag
     7801 gcccaacctc tttgtgctgt tagatgcgcc ggataatgtt gaacaggcgc agaagtgtat
     7861 gacaacgcta tcgtcagatt atcgtcaatg gggggcagca tattggcctc gtctggaaac
     7921 tacctatcag aaagaaatat ctggcaagga caatgaatct cagggaattt tccaggggac
     7981 tgttctgtca cccacagccg cggtcgcagc ggtaattcaa cgcacggata acgacgcggg
     8041 tgtttggaaa gcaccggcca atattgcctt atcccaggtt attcgacctg ttaaatctta
     8101 tcttcaggga agtgtactgt ttaacagcag cggcacttcg ctcaatgtga tccgcagttt
     8161 cccaggtaag ggcatacggg tatggggatg ccgcactctg gaaaacacgg ataatacgca
     8221 gtggcgctat ctgcaaacac gtcggctggt ttcctatgta acagcgcatt tgacccaatt
     8281 ggctcgcatg tatgtctttg agccaaataa tgaacttacc tggatgaagt taaaaggaca
     8341 aagttacaac tggttacggc aattatggtt gcagggtggc ttgtatggtt cacaggagga
     8401 tgaggcattt aacattctgt taggcgtaaa cgagacgatg actgaggatg atgttcgtgc
     8461 aggaaaaatg atcatgaaag ttgagttggc tgtgttgttt cctgccgaat ttattgagat
     8521 cagtttggtg tttaataccc aaacagaggc gctgtcttaa gaaggaaaaa gtacgatgaa
     8581 cgattattac acacccgtgg tatcccatcg ttttatggcg agttttattt ttaaccgcat
     8641 tcccgatccg ctggatattc gttttcagcg tatctctggc cttagtcggg aactacaggt
     8701 gactcagtac agtgagggag gagaaaatgc ccgtaataac tatttagctg agaaaatcca
     8761 acacggtacg ttgactttgg aacggggcgt gatgacagtc tcgccattga cctggatgtt
     8821 tgatcgggta ttgagtggtg aaaaaatcgc ttatgccgat gtggtggtga tgctactgaa
     8881 tgaaaattca ctgccattgt ccagttggac gttgagcaat gcgctgccgg tacgctggca
     8941 aaccagcgac tttgacgcta acagcaatgc catattggtg aatacccttg aattgcgtta
     9001 ccaggatatg cgctggcttg gagtcaaaat atgacagtag aaatcagaga gttacttatc
     9061 caggcaaagg tagtgccatc aacacgaccg actgaatcag aacggcaaaa ccattctttg
     9121 atacaggaaa gtctggatga ggcgacttgg gtggaaacga taaaacgcga agtgttggcc
     9181 gcattacgcg atgaggaagg gtggcgtcca tgagtctgat tgaacgtggt ttagctaagc
     9241 tgacaattaa tgcttataag gatagggaag ggaagatacg ggcaggaacg ttgcaggcca
     9301 tgtataaccc tgactccttg caactggatt accaaacgga ttatcagcaa tcccaagcga
     9361 ttaatagcga aaagcaaagt agcatttatg tacaggccaa gcccgcaggg ttatcacttg
     9421 aattaatttt tgatgccacg atgccgggta acaaaacccc cattgaagag cagctcatgc
     9481 agctcaagca actgtgcagt gtggatgcaa ccagtaacga gacgcgattc ctgcaagtta
     9541 aatggggcaa aatgcgttgg gaaagtcggg gttactttgc tggcagggcc aagagtttgt
     9601 ctgtgaatta cactttgttt gatcgtgatg cgactccctt gagggtacgg gtaatattgg
     9661 cattagtggc tgatgaaagt ctggtgttgc aggagactga acaaaatctg caatctccgg
     9721 caaaaatcgc attacgcata caggatgggg tatctctggc tctgatggca gccagtacgg
     9781 catcaacatt gtcaggcggt gtggattatc tgacgctggc ctggcaaaac ggtctggata
     9841 atctcaatgg gttcgttccg ggtgaaatat tgcaggccac caggggagac gaatcatgag
     9901 ccaccaactg aaaattattg cagatggtaa ggcactgtca cttttggccg cggtagatgt
     9961 ggacacctgt tatcgggtta acagtatacc ttctgcgaca ttgaaactga gcgtaccgga
    10021 taggccactc tcttctttca gtcagacgga tgttcagaca gaactggccc actgtcaggt
    10081 agggaaaacc ctgcgtctgg aattgattga tggtagcaaa aaatgggtgc tgtttaatgg
    10141 tcttattacc cgtaaggctc tgagaattaa gaataagcaa ttattgctca ctctggttgt
    10201 caagcatcgg ttgcaactga tggtggatac ccagcattca cagctgttta aagacaaaag
    10261 cgaaaaagcg atcttaagca cgctattgaa tcagaccgga atcaatgctc gcttcggaaa
    10321 gatagcggcg ttagatcaaa agcatgaaca gatggtgcaa tttcgttgtt cagactggca
    10381 ttttctgttg tgccgactgt cggcaaccgg tgcatggttg ttacctgcca tagaagacgt
    10441 tcagtttgtt caacctgatg ctctgaaatc aaactcagcc tataccttga agagcagggg
    10501 ggatgagaac aaagacatcg ttgtcaagga tgcttactgg cagtttgaca atcaaatcaa
    10561 ccccgctttg ctggaagtca gtggctggga tatcagtaag cagcaggtac aatcaggcgg
    10621 tcgctacgga aaaatcgcgt tgggtaaggc ggcactctct cctgatggat tggcatccct
    10681 taataaaacg ggttgggaca tttgttatag cagtccgtta acaacccagg aaagcggtta
    10741 tctggcacag ggattattgc ttaaccagcg catttctggg gtgacaggag aatttttgct
    10801 caaaggagat gggcgttacc agttgggaga caacattcag ctgactggat ttggttcaca
    10861 gttagatggt acggcaagca ttactgaggt tcgccaccgt cttaatcggc gaattgattg
    10921 ggaaaccacg gtgagcattg gtttacaaca tgaatatttg ccgatattac ctgatgctcc
    10981 cgaactacat attgcgacag tagcgaaata tcagcaggac agtgcggtgt taaaccgtat
    11041 ccccattatt ctgccggtac tgaatcgtcc caatgaattt ttgtgggcca gattggggaa
    11101 accttatgct agccatgaaa gcggtttctg tttttaccca gagccaggtg acgaagttat
    11161 tattggtttt tttgaaaatg atccgcgtta tccagttatt ttaggtgcta tgcataatcc
    11221 gaaaaataag gccccttttg aaccaaccca agataatagg gaaaaagtat tgatcgttaa
    11281 aaaaggtgaa gcgcaacaac aattagtcat tgatggcaaa gagaaaatga tccgaattaa
    11341 tgcgggtgaa aatcaaataa tgcttcagca agataaagac atttctctgt caacgaaaaa
    11401 agaattaaca ctgaaagcgc agacaatgaa tgccacgatg gataaatcat tggcaatgtc
    11461 cgggaaaaac agtgttgaaa tcaaaggcgc aaaaattaat cttacccaat gaaaggtgac
    11521 gatgaatgga aaatcaaata ctgacacaac tctatggtcg tggttgggct tttcctccgg
    11581 tcttttccct tgaaaagggg gtagagatgg ctgaaggggc ggaagatgtg agacaaagtt
    11641 tgcagattct gtttagtact gagccggggg aacgtcttat gcgtgaaaat tatggctgcg
    11701 gattaaatga ttttatgttt gaaaatatcc gcaatgaact tattgctgaa attgaatccc
    11761 atatccatga caacgtatta cgatatgaac cccgggctga tatgactgat attcaggttc
    11821 gtcaatcccc tggcatgggg aatactttgc aagtgcaggt catgtatcgc ctgagaggga
    11881 gtgatatcaa tcaacaaatc cagggagtac ttgcactgag tgaaggccgg gtgacggagg
    11941 tagtatgagt gaagcgattg tggtggatgg tgacgtgtta cagtttgatc ccaactttgg
    12001 caatcggcag gtgacggttc ccagcccagg aaaaattagc ggcacaggac atgcgcaggt
    12061 aagtggaaaa aaagtgtgta ttctggggga tgagaaacag gtcagggttt ctgcaaccta
    12121 tattacaaca acacatacta cgccgggaac aggaaccatt actatcagtg ctctggatgc
    12181 tggccagcag gcccttcagt gtaccagtgg ggcggcttta attatcaagg ggcagcaatt
    12241 tacggcgatg tttacgcctg aattgccagc catgaataat acagtgactc cgccacaacc
    12301 ggatgttacg acaccttcat caggaaaagg acgttttatc actcaacaaa attttgctac
    12361 cgtaaattag agtattgact gaattaaata gaattaacga aggtgtaaat aattatttat
    12421 ttgctgacga atcgctgtga caaataaaca caggtgatgt tatggaatta aatgagttaa
    12481 ctaacaaatt gtcaaatttg gtgccaatga ccgattttaa attagataat cgagccagtt
    12541 tgcaattgct taaatatatt gaagcgtata cgaagataat accctttaat tctggcgata
    12601 aatattggaa tgactttttc tttatgtcag gaaatacgcc agagaaactt gcaaaattat
    12661 atcagaaaga aatagaaccc aatggggagt tattacctca gcaggctttt ttgttggcgg
    12721 ttttgcgttt attggaaaca ccaatatcct tattaaatgt attacctgct gctcatcgtg
    12781 agctctatta tcgggagctt ttaggcttgt cttcccatgc ggcacagcct gatcaggttg
    12841 ctttatctat ggaactgaat tcgacagtga tggaacagct gctccctgaa ggaaccctgt
    12901 ttgaggctgg tcaggatgaa caaggcaatg cattgcaata tgccctggat gccagtttgc
    12961 tggctaatcg tggatatatc agtgacttgc gctggttacg gaatgacggg gaaaagcaat
    13021 gggttacttc tgctccatgg gatttacagg cacaggtgtc actgccgtct gatgggatac
    13081 gattatttgg taagacaaat agtgatcagc aggtatttgg tggggtgttg ataacgtcat
    13141 cacttctggc gatggaagcg gggataagga agatcattgt tacttttgag caggagatga
    13201 acacccaaga actggtggca caggtcagca gtggaaatca atggctaaca ttgacgtctg
    13261 aggtaaataa gaaagaggtc acactgacac tgtcagacaa agaaccggca atcagtgcgc
    13321 cagaggatct ggataatctc tttttcacgc aaccggtact caggctacag ggaaaggata
    13381 gtcaggcact gccggaggtg acgggtatca gcgtttcgga aaaggatgat actaaggata
    13441 cctcttttga gatgtatcac ttaacaccat ttggttatag cagtgatata gagccattgg
    13501 aggaaaatcc agcgttatat ttaggcttta ctgatgtaaa gccagggcaa acactggcgc
    13561 tgtattggaa attaaaatcc ccgcagcaac caaccgtttc ctggtattac ctggatcaac
    13621 ataatcaatg ggctgaattg gattcatggg tcagtgatgg aacccagaat ctgtatcagg
    13681 atggtacttg gcacgttgag ttgcctgtgg atgcatccaa tcaggcagag cagatgccag
    13741 ttggacgcta ttggttgcgg gcagtggtgg aggtacccgc tcatgagggg gcgttgggga
    13801 aggctccttg gctatatggt ctaatctata acgccatgac ggcaaccttg gttaatgtag
    13861 atagcatcag tgacagccat ttcttaaccc ctttgcctgc cagcagcata cagcggcccg
    13921 ttgaacccat cattgtgttg gcatcggtca accagccttg ggcatcatgg ggtggacgta
    13981 tacctgaatc ctacagtgcc ttttttgaac ggatagctca aaacctgtct catcgaaacc
    14041 ggtccttaac ctggggaaat atggtgacat tactcaaaga gcgttatgtc agcatctttg
    14101 atgttaagta tccaggtaat gatgaactca ccagagtgcc agcattggag cagcagcaac
    14161 taacagtgat tccagcaaac cggtacaacg atagcgatga ttctctgcgt ccggtactga
    14221 atcctgctcg tctgcaagag atggctgatt ggttgcagca gaaagactct ccctgggcct
    14281 ctattgaggt caggaatcca gaatacttgg atgtgaaaat ccattacgag gtgattttta
    14341 aacctgatgt gaacgaagat tttggctatc gccagctaca gcagcaactg tgtgaggtgt
    14401 atatgccttg gagcatagat gagcagcggc ccgttgtatt gaataacagc attaattatt
    14461 tccagttgtt agccactatt caacagcaac cgctggttga gcgagtcact cgtctgacac
    14521 tacatcgggc tgattcttct gatgagagtg atggtacagc atctgtggaa gccaaagata
    14581 atgaagtgct tattttagtc tgggaagagg acgataatct gcaataccga ggaaatgact
    14641 atgagtaatc aggatgcact gtttcatagc gttaaagacg atattcactt tgataccttg
    14701 ctggaacaag ctcatcaggt gattgaaaaa caggctgaaa aactgtggag tgatacggca
    14761 gagcatgatc cgggtatcac atttttgcag ggaatcagtt acggtgtgtc agatttggct
    14821 taccgacata cattacccct gaaagattta ctgactccgg cgccggatga gcagcagcaa
    14881 gagggaattt ttcctgccga atttggcccg cataatacac tgacttgtgg gccggtgaca
    14941 gcggatgatt atcgcaaggc attgttagat ctacacagca gcgacagcct ggatggtact
    15001 cagcaggatg agggggattt tctgttccgg agtgtgcaac tggtgcgtga accggaaaaa
    15061 cagcgttata cctattggta tgatgcaacc aagagggaat atagctttgt caacagtgaa
    15121 ggggctaaag agtttacctt gcgggggaat tactggttgt atctggaacc aacccgttgg
    15181 actcagggta atattgccgc tgctaccaga caactgacag aatttttgac taaaaatcgc
    15241 aatattggtg aatctgtcag caacattatc tggctacaac cggttgatct gccactgttg
    15301 ctggatgttg aactggatga tgatgtaggt gcacaggatg tccccggtat ttttgcggcg
    15361 gtgtatagca ccgcagagca gtatctgatg cctggagcac agcgttaccg tacggaagta
    15421 ctgcaaaatg ctgggatgag caatgatcaa atcttcgaag gtccattatt ggaacatggc
    15481 tggataccag agctgccggc agcccgtgat tatactcaaa ggctcactct caatcttagc
    15541 cggttggtaa atagtctgct tgagattgag ggcattaaac atgtgaatcg tcttcgtctg
    15601 gatgatagct tcgataaaac tgctattgaa cccgttaagg gggatacctg gtcgtggtcg
    15661 atcaaagagg gctattatcc acgtctttgg ggagaagacc cacttaacca attggcgcaa
    15721 caaaatggcc cgcttagggt gatagccaaa ggagggatta gcgtcagtgt gagtaaagag
    15781 caaatccagg ccagtttacc cagtcaatca ctgattcaaa atgagccggt aatattggct
    15841 tacggccagc accgtgacgt tggcagctat tatcccgtca gtgatacttt gccgccttgc
    15901 tatggactac aacattcttt gtctgaaagt gaacacttat tgccacttca tcaatttatg
    15961 ttgccatttg aacaattatt ggcctgtggt tgtcaacaga tagccatgct cccgcggtta
    16021 ctggcttttc agcgcgaagg ttatgaggtt tggggtgatc agtggccctt taagtcaggc
    16081 tcagtgaatg atgacgccca tcaagattat gcccctgcat taaaggattt gttaggacag
    16141 attgcgctgg atagtgatca tgaattggat attattaatt acttgctggg ttactttggc
    16201 acacagcggg caccgcgtac ctttacgaca caactcgatg attttcgtgc ggtccaacag
    16261 ggttatctgg cccagcaacc gacattgact taccaccgct ccaatattcg tatcgatcag
    16321 gtatcgtcgc tacaaaaacg tattgctgct cgcatggggc tgggcggtga gttgtttaaa
    16381 cctcaaccgg atctgagcca actgcctttt tatttgattg aacatcgagc gttgctgcca
    16441 gtcaaaccca atagtcagtt tgataaggaa cagaaaccag cctcggtgac agaggagggg
    16501 ggcagccaaa caggtcaaca ttatgtggtc attgaacaga agggcattga tggcaagctg
    16561 acacaggggc aagtgatcaa tttaattctg tatgaaggag agcagggaga aacccaattt
    16621 acgatacgcg gtcagatggt attcaaaacc gagggggata agttttggtt ggatgtgaat
    16681 aatagtgcgc aactggaata taatctggcg cgggtaatga cagcagccaa ggcgagtaaa
    16741 ctcttttggc aaaacagccc ggtatggatg gaggatatgg gctatcgtct ggcctatgct
    16801 agtgaccaat cctcattgcc tgtgaatcaa cggcgcttga cccgcacagt gcaaactcca
    16861 ttcccgccga tggttgttgt aggtagcgaa atcaccctgt taaagcaggt ggggatagtc
    16921 aatttaaaaa aagcggagtc agaaaaactt tatgcaaaag ttgttagctt tgatcgcatt
    16981 gaagggacct tgattattga gcgtttgggt aattccactc tggcttttcc tacctcggaa
    17041 gaggcgtggc ggtatagttg gtatttttcg ggggagaaat atgaaaggac tgaccgcttt
    17101 tcatttgtga ttagcgtagt agtgaacagt gacttaatta aattgcccgg tgttgatccc
    17161 tataaattgg aagaatgggt gaaagaaacg attcttaccg aatttccagc tcatatttct
    17221 atgattatcc attggatgga tcgggaagcc tttttaaatt tcgccaatac ctatcagcgt
    17281 tggcaaaata atggtacgcc actgggggat gcggcttatt ccattctaga aagtttgaca
    17341 cttggtaaat tgccatctgc cttaaaaggt gttggcacaa tgcgtattgc cacatctagt
    17401 caaagagaag aagtggtggg tagtaatggt gatcaatgga atacagatgg aataacccag
    17461 aatgaattat tctatgttcc taaagagagc taggaaaaat aaatatctgc cactaatgat
    17521 gttgaattaa atatgttttc tggagttaat catgaacgaa actcgttata atgcaactgt
    17581 acaagaacaa caaacattat ctaatccaaa agctgttgga cctgacatcg ataaattaaa
    17641 ggataaattt aaagagggca gtattcccct gcaaaccgat ttcaatgagt taattgatat
    17701 tgccgatatt ggacgtaaag cctgtggtca agcgccacaa caaaatggcc caggagaagg
    17761 attgaaattg gctgatgacg gtacgcttaa tttaaaaata ggcacttttt ccaataaaga
    17821 cttttctcca ttaatattaa aagatgatgt tttatctgta gatcttggta gtggtctgac
    17881 taatgaaacc aatggaatct gtgtcggtca gggcgatggt attacagtta acactagcaa
    17941 tgtagctgta aaacaaggta acggaattag cgttactagt agtggtggtg ttgccgttaa
    18001 agttagtgct aataagggac ttagcgttga tagtagtggt gttgcagtta aagttaatac
    18061 tgataaggga attagcgttg atggtaatgg tgttgcagtt aaagttaata ctagtaaagg
    18121 aattagcgtt gataatacag gtgttgcagt tatagctaat gctagtaagg gaattagcgt
    18181 tgatggtagt ggtgttgcag ttatagctaa tactagtaaa ggaattagcg ttgatggtag
    18241 tggtgttgca gttatagcta atactagtaa aggaattagc gttgataata caggtgttgc
    18301 agttatagct aatgctagta agggaattag cgttgatggt agtggtgttg cagttatagc
    18361 taatactagt aaaggaatta gcgttgatgg tagtggtgtt gcagttatag ctaatactag
    18421 taaaggaatt agcgttgata gtagtggtgt tgcagttaaa gttaaagcta atggcggaat
    18481 taaagtagat gctaatggtg ttgcaattga tcctaataat gtactcccca agggagtgat
    18541 tgtaatgttc tctggcagta ctgcaccaac tggttgggcg ttatgtgatg gcaataatgg
    18601 tacaccaaat ttaatcgatc gatttatttt aggtgggaaa gggactgata ttaatggagt
    18661 gagtactaat acagcttcag gtactaaaaa tagtaagtta ttcgatttca gttctgatga
    18721 agctacatta actattgatg gtaaaacact ggggagaggt ggctctggcg gtggtggatc
    18781 tggtggcgat ctgggtaaaa agctgctgga agcagcacgt gcaggtcagg atgatgaagt
    18841 tcgtattctg atggcaaatg gtgcagatgt taatgccaat gatgaatatg gtagcacacc
    18901 gctgcatctg gcagcactga tgggtcatct ggaaattgtt gaagttctgc tgaaaaacgg
    18961 tgccgatgtg aatgcggaag ataccgttgg tgataccccg ttacacctgg cagcaagcct
    19021 gggccattta gaaatcgtgg aagtgttact gaaaaatggc gctgacgtta atgcacagga
    19081 ttttgttggt gcaacccctc tgcatttagc agcaaatctg ggccacctgg aaatagtaga
    19141 agtgctgtta aaacatggcg cagatgtgaa cgcccaggat aaatttggta aaaccgcatt
    19201 tgatatcagc atcgataatg gcaatgaaga tctggcagaa atcctgcagg gtggttcagg
    19261 tggtggtggt agtggtggcc acgatcatga tattaagata acgggcacag gaaaacattc
    19321 tcacaaaaac aaagtaacag tcccttatta tattctggct ttcatcataa agctttaata
    19381 tatatgaaaa attgaaaata taaattatcc attaataata aagaggatat tagcatgact
    19441 tcggagccaa atctgttaaa ccggattaca attactattg aagctaataa tcaacaagta
    19501 gctagaaaag tattgcatgg ctccttgctt aatcaagcta atataaataa attatttaat
    19561 tcatacttta atgaatatga aattaatagg ggtgtttatt tagaaacatt aatcctgaat
    19621 cttggtacga taaatttcca tgattttaat tcattgtttc ctactctcct aaaagctgca
    19681 ttgaataaag aattcagtca atatcagata aacaaccata gggaagaaat gctatttaat
    19741 gagacaatat caaatcaagc tactgataag tcttacatat ttggcgataa caaattaatt
    19801 gatgcagaga atttcattca ctttttatat caaaagcatt ccacattaaa tctagtagaa
    19861 gcaatgggaa ataatggtat tgaaaaatta acaaatcagt taacacaaat agaaaataaa
    19921 tttgcgttat tattggcaaa aagttgtttg tctgaggaag gcttaaaacg actcttggct
    19981 atcaaacaac ccgatttatt aatcgctatc aatcgcagat tatctgaaag aataaataga
    20041 ccacaatatc aggagaagct tgtttcctgc ggacaactga tatttagtgc tctgggatat
    20101 atacaacagt acaatataca ggaaattcct aaaccggatg aaaaagttat tgcacgcata
    20161 acaactgaac ttaataataa tggtttgctt aatacaatac ctattattac actatttcgt
    20221 cagagtggga ttaacgattc atcactaaat gattggctaa agaaaatctg gcaggtgaga
    20281 tcaatttcac agttatgcag aaagtatctt tctgctaagg aataccaata tctgtcagaa
    20341 cattttgttt caaagagcgt cgataaaaat agatatgatg aagagcccgt aaatcagagc
    20401 atattatcaa ggttgaataa taattccatt aaagaaggaa ataatcacag tcaactctgt
    20461 actctcagta gactatattc tgaacccgtt gtattacctg aacaaaccat tctacgtcag
    20521 gttagtaata cagtagatca gagcatatta tcaaggttga ataatgcctc cattaaagaa
    20581 ggaaataacc aaagtcaact tcgcactctc agtagactat attctgagcc cgttgcatta
    20641 cctgaacaaa ccattccacg tcaggttagt aatacaggta tattaattct atggccaatg
    20701 ctacctacac tatttaacca gcttggtcta cttgagaaaa agaaatttat ccatcgtcag
    20761 gcccagttta atgccgttga ttttcttgat tacctgattt ggggaaccga agatgtgaaa
    20821 gtggaacgaa aggttttgaa taatgttcta tgtgggttaa tggctgatga aattactgaa
    20881 ccaatgccta ttgaaccaga aaaacaatgg ataataattc aatggctgga cgctattatc
    20941 tcccaacttt ctggctggaa aaagttaagt cgtaatgacg tccgtcaatt atttctacaa
    21001 cgaccaggag aattactgat caatgaacag gaaattaaaa tcacaataca gcaacaacca
    21061 tttgatgctc tgttaactga ttggccgtgg ccaatgaata tggcttgttt tagctggttg
    21121 agtcaaccat taaccattac gtggttataa ccattgacca caatgactta gtctgagtaa
    21181 aaaatatgaa tatatcgcct gttttttatg attcattgaa tcaggataac gaccgtgatc
    21241 tatcgttttt atttagcgaa ctggaacgaa tagatctcgc tcttcaacac catttttatt
    21301 gtgtagaaag tcagcgaagt gagctcctgg atgagtttct gctcactgag gcggaagtgg
    21361 tgaccaggct ggataagcca cttggtaaac ctcattggat aaatgatgat tatctggcga
    21421 tatcgcaaaa gggcaatgta agcctaatgg cagcgtccag attaatggat ctgatcgaac
    21481 gctttgaact gactgatttt gagcgcgatg ttttactatt aggcttattg ccccattttg
    21541 atagccgcta ttatcgactg ttttcgctga ttcaaggggg acaacagggt cgattacctt
    21601 cttttgcgct ggcattggaa ctgttttgcc actcggcgct ggagaaacag gtacagcaag
    21661 cgagttttct gcaccgggca cctttgatgg gttgccagct attatccatc gatactagtc
    21721 aaaaaacgct ggcctggctc cagactccct ttattactga cagcggggta tatcactttt
    21781 tactggggca tcactacatt atgccggctt tagaacattg tgctgagtgg ttaacaccga
    21841 cagggattgg ctgttatcct gaaggattaa aacaagtact gggtaacgta ttgttatctg
    21901 acaacgataa tattagaccg attgtcttat tacggggaat ggccggcagt gccagagctt
    21961 ataccattac taatatgatg gcttcagaag ggaagcaaac actgctggta gatatatcca
    22021 aacttgctga tagcgatgaa aaaaacatta ttcttcagat aaagcatatt ttgcgggaaa
    22081 cccgcatgca tggagcatgt ttattattac ggaatttttg cttgttagtg gaacagaata
    22141 aacaactatt ggactccctg tcagagttat tgaatcaacc tgaattaaga attgtttgcc
    22201 tgattgagcc ttattcccca ttggtatggc tgaaaaagat accggtatta ctgattgaga
    22261 tgccactttt aacgcctgcg gaaaaagcca gattgttaat tgccagctta ccggataatt
    22321 gttccgagga tattgatacg ataactttaa gccagcgtta cacttttaac ccagaaaccc
    22381 tgccattgat tttgcaagag gcccagcttt atcaacagca gcgagatccg ctggatatct
    22441 tgcagcaatg cgatatacgc caggcattaa atttgcgtgc tcaacaaaat ttcggtcaat
    22501 tggcacagcg gattattcct aagcgctcat taaaggattt attggtatcc gatgagattg
    22561 ctcagcagtt acgggaaata ctcatagcaa ttaagtatcg ggaacaggtt ctggcgggag
    22621 ggtttaaaga taaaattgcc tatggcactg gtatcagcgc cctgttttat ggtgattcag
    22681 gcactggaaa aaccatggca gcagaagtga ttgctgacca cattggcgtt gacttaataa
    22741 aagtggattt atctacagta gtgaataaat acatcggtga aacagaaaaa aacttatccc
    22801 gtattttcga tttggcggaa caggatgcag gggtattatt ctttgatgaa gctgacgcac
    22861 tgtttggtaa acgcagtgaa actaaagatt cccaggacag acatgccaat attgaagttt
    22921 cttacttatt acagcgcctg gagaattacc cgggtctggt cattttatcc accaataatc
    22981 gtggtcattt agacagtgct tttaatcgtc gttttacttt cattacccgt tttacttacc
    23041 cggatgaaaa aatccgtaaa aaaatgtggc aggaaatttg gcctagaaat ataaaaatat
    23101 cggaagatat cgattttaac gaattagctc aacgaacaag cgtgactggc gcgaatatcc
    23161 gcaatattgc tttattgtct tcattctttg cttcagagca ggggaatgat gaagtcagta
    23221 atgaaaatat tgaaattgca ttgaagcgtg aattagctaa agtcggacga ttaacatttt
    23281 aaaagttatc acaatgaaag tattgaaata ttaaataaat ttattaccaa aaagttatca
    23341 cgatataatt taagagaggt tttttatgtt aaacacgcaa actattattg atgtcaataa
    23401 ggcaatggat gccatgctgc gcgcatatct gaatcaagat attgccattc gttttgatct
    23461 acctgaattg gatactatgc aatctgatgc gatggtaagt atctttcttt atgacattca
    23521 tgaagattta cagcttcgct cggcagaatc aagagggttt gatgtttatg ccgggaggtt
    23581 attgcctggt tgggtaaata ttaaatgtaa ctatctgatt acctattggg aagcttctaa
    23641 gccagcgact gatgccagca gtccggatag ccaacctgat aaccaggcaa tacaagtgat
    23701 gtcacaagta ttaaatgcct tgattaataa tcgtcaattg gcaggtattc ctggtgctta
    23761 tactcaggtt gtaccgccta aagagagttt aaatagcctg gggaatttct ggcaatcact
    23821 gggtaatcgc ccacggcttt ctctcaatta ttcagtgaca gtacctgtta gcctaaacga
    23881 tggtcaggat agcgcgactc cggttaccgc ggtttcttct acagtggaac aaacggcatc
    23941 gctcagtcaa gaagtggtta gtcatgcttt acgcgaatta ctcattacgg aattaggagg
    24001 aggagaggat aaccggttgg tactgagtaa agttgaatta tccgcagtga aagagacgat
    24061 gactcaagac agtccggctc agatgattat attgttgtct gtttcaggca ttacacgaca
    24121 ggaatatttg aaggaaattg ataatatctt tgatcgttgg gtaaataatg ctgaagttat
    24181 taccactatt gatgattgtg ggattagaat tgaaagtata acgaaagata atcttgtagg
    24241 aatttaaatt tttttaatta aataaaggaa ttaatattga tttgatagag catgtaatca
    24301 ataacttcta tgaaaatgtt gaaaaacaat acacggaaac acttaactta caattaaatt
    24361 gttaaaggag atgatgataa gaatggtcag tcaccagata aaatgatctc tggtcaattt
    24421 taggaaagct gaaaaaacct gaccaaatgc gtcgtaaatt ctatgcttag aaagactcgg
    24481 tgccagtgta atacctaaga tatggttttt atttccatat ctgttcgaaa acttagaaat
    24541 aacaagttca acaataacca gggactttaa atatcggatc cttgtcggga agatgcgtga
    24601 tctgatcctt caactcagca aaagttcgat ttattcaaca aagccgccgt cccgtcaagt
    24661 cagcgtaatg ctctgccagt gttacaacca attaaccaat tctgattaga aaaactcatc
    24721 gagcatcaaa tgaaactgca atttattcat atcaggatta tcaataccat atttttgaaa
    24781 aagccgtttc tgtaatgaag gagaaaactc accgaggcag ttccatagga tggcaagatc
    24841 ctggtatcgg tctgcgattc cgactcgtcc aacatcaata caacctatta atttcccctc
    24901 gtcaaaaata aggttatcaa gtgagaaatc accatgagtg acgactgaat ccggtgagaa
    24961 tggcaaaagc ttatgcattt ctttccagac ttgttcaaca ggccagccat tacgctcgtc
    25021 atcaaaatca ctcgcatcaa ccaaaccgtt attcattcgt gattgcgcct gagcgagacg
    25081 aaatacgcga tcgctgttaa aaggacaatt acaaacagga atcgaatgca accggcgcag
    25141 gaacactgcc agcgcatcaa caatattttc acctgaatca ggatattctt ctaatacctg
    25201 gaatgctgtt ttcccgggga tcgcagtggt gagtaaccat gcatcatcag gagtacggat
    25261 aaaatgcttg atggtcggaa gaggcataaa ttccgtcagc cagtttagtc tgaccatctc
    25321 atctgtaaca tcattggcaa cgctaccttt gccatgtttc agaaacaact ctggcgcatc
    25381 gggcttccca tacaatcgat agattgtcgc acctgattgc ccgacattat cgcgagccca
    25441 tttataccca tataaatcag catccatgtt ggaatttaat cgcggcctcg agcaagacgt
    25501 ttcccgttga atatggctca taacacccct tgtattactg tttatgtaag cagacagttt
    25561 tattgttcat gatgatatat ttttatcttg tgcaatgtaa catcagagat tttgagacac
    25621 aac
//
