# Supplementary material for: Programmable protein delivery with a bacterial contractile injection system
Source: Nature. 2023 Mar 29;616(7956):357–64. doi: 10.1038/s41586-023-05870-7 (PMC10097599; doi:10.1038/s41586-023-05870-7)
Supplement: Supplementary file 3 — Annotated sequence files for plasmids listed in Supplementary Table 7. [file 41586_2023_5870_MOESM3_ESM.zip › Supplementary Data 1 - Annotated Plasmid Maps/pHCMV-SS-antiFLAGscFv-TM.gb]

LOCUS       pHCMV-SS-antiFLAGscFv-TM        5859 bp ds-DNA     circular     15-FEB-2023
DEFINITION  .
ACCESSION   urn.local...34p-ex9rk9w
VERSION     urn.local...34p-ex9rk9w
KEYWORDS    .
SOURCE      
  ORGANISM  .
FEATURES             Location/Qualifiers
     rep_origin      join(complement(1..212),complement(5483..5859))
                     /label="rep_origin"
     misc_feature    542..544
                     /label="misc_feature"
     CDS             complement(681..1059)
     promoter        complement(1244..1348)
     rep_origin      complement(1374..1829)
                     /label="rep_origin"
     promoter        1997..2015
     enhancer        2136..2515
     promoter        2516..2719
     intron          2831..3403
     misc_feature    3464..4561
                     /created_by="jkreitz"
                     /modified_by="jkreitz"
                     /label="ORF"
     misc_feature    3464..3511
                     /label="SignalSequence"
     misc_feature    4367..4408
                     /label="MembraneProximal"
     misc_feature    4409..4468
                     /label="Transmembrane"
     polyA_site      4668..4723
                     /label="polyA_site"
     protein_bind    5105..5121
                     /label="protein_bind"
     promoter        complement(5129..5159)
     protein_bind    5174..5195
                     /label="protein_bind"
ORIGIN      
        1 cgaggtatgt aggcggtgct acagagttct tgaagtggtg gcctaactac ggctacacta
       61 gaagaacagt atttggtatc tgcgctctgc tgaagccagt taccttcgga aaaagagttg
      121 gtagctcttg atccggcaaa caaaccaccg ctggtagcgg tggttttttt gtttgcaagc
      181 agcagattac gcgcagaaaa aaaggatctc aagaagatcc tttgatcttt tctacggggt
      241 ctgacgctca gtggaacgaa aactcacgtt aagggatttt ggtcatgaga ttatcaaaaa
      301 ggatcttcac ctagatcctt ttaaattaaa aatgaagttt taaatcaatc taaagtatat
      361 atgagtaaac ttggtctgac agttaccaat gcttaatcag tgaggcacct atctcagcga
      421 tctgtctatt tcgttcatcc atagttgcct gactccccgt cgtgtagata actacgatac
      481 gggagggctt accatctggc cccagtgctg caatgatacc gcgagaccca cgctcaccgg
      541 ctgcagattt atcagcaata aaccagccag ccggaagggc agagcgcaga agtggtcctg
      601 caactttatc cgcctccatc cagtctatta attgttgccg ggaagctaga gtaagtagtt
      661 cgccagttaa tagtttgcgc aacgttgttg ccattgctac aggcatcgtg gtgtcacgct
      721 cgtcgtttgg tatggcttca ttcagctccg gttcccaacg atcaaggcga gttacatgat
      781 cccccatgtt gtgcaaaaaa gcggttagct ccttcggtcc tccgatcgtt gtcagaagta
      841 agttggccgc agtgttatca ctcatggtta tggcagcact gcataattct cttactgtca
      901 tgccatccgt aagatgcttt tctgtgactg gtgagtactc aaccaagtca ttctgagaat
      961 agtgtatgcg gcgaccgagt tgctcttgcc cggcgtcaat acgggataat accgcgccac
     1021 atagcagaac tttaaaagtg ctcatcattg gaaaacgttc ttcggggcga aaactctcaa
     1081 ggatcttacc gctgttgaga tccagttcga tgtaacccac tcgtgcaccc aactgatctt
     1141 cagcatcttt tactttcacc agcgtttctg ggtgagcaaa aacaggaagg caaaatgccg
     1201 caaaaaaggg aataagggcg acacggaaat gttgaatact catactcttc ctttttcaat
     1261 attattgaag catttatcag ggttattgtc tcatgagcgg atacatattt gaatgtattt
     1321 agaaaaataa acaaataggg gttccgcgca catttccccg aaaagtgcca cctaaattgt
     1381 aagcgttaat attttgttaa aattcgcgtt aaatttttgt taaatcagct cattttttaa
     1441 ccaataggcc gaaatcggca aaatccctta taaatcaaaa gaatagaccg agatagggtt
     1501 gagtgttgtt ccagtttgga acaagagtcc actattaaag aacgtggact ccaacgtcaa
     1561 agggcgaaaa accgtctatc agggcgatgg cccactacgt gaaccatcac cctaatcaag
     1621 ttttttgggg tcgaggtgcc gtaaagcact aaatcggaac cctaaaggga gcccccgatt
     1681 tagagcttga cggggaaagc cggcgaacgt ggcgagaaag gaagggaaga aagcgaaagg
     1741 agcgggcgct agggcgctgg caagtgtagc ggtcacgctg cgcgtaacca ccacacccgc
     1801 cgcgcttaat gcgccgctac agggcgcgtc ccattcgcca ttcaggctgc gcaactgttg
     1861 ggaagggcga tcggtgcggg cctcttcgct attacgccag ctggcgaaag ggggatgtgc
     1921 tgcaaggcga ttaagttggg taacgccagg gttttcccag tcacgacgtt gtaaaacgac
     1981 ggccagtgag cgcgcgtaat acgactcact atagggcgaa ttggagctcc accgcggtgg
     2041 cggccgctct agagagcttg gcccattgca tacgttgtat ccatatcata atatgtacat
     2101 ttatattggc tcatgtccaa cattaccgcc atgttgacat tgattattga ctagttatta
     2161 atagtaatca attacggggt cattagttca tagcccatat atggagttcc gcgttacata
     2221 acttacggta aatggcccgc ctggctgacc gcccaacgac ccccgcccat tgacgtcaat
     2281 aatgacgtat gttcccatag taacgccaat agggactttc cattgacgtc aatgggtgga
     2341 gtatttacgg taaactgccc acttggcagt acatcaagtg tatcatatgc caagtacgcc
     2401 ccctattgac gtcaatgacg gtaaatggcc cgcctggcat tatgcccagt acatgacctt
     2461 atgggacttt cctacttggc agtacatcta cgtattagtc atcgctatta ccatggtgat
     2521 gcggttttgg cagtacatca atgggcgtgg atagcggttt gactcacggg gatttccaag
     2581 tctccacccc attgacgtca atgggagttt gttttggcac caaaatcaac gggactttcc
     2641 aaaatgtcgt aacaactccg ccccattgac gcaaatgggc ggtaggcgtg tacggtggga
     2701 ggtctatata agcagagctc gtttagtgaa ccgtcagatc gcctggacac gccatccacg
     2761 ctgttttgac ctccatagat gacaccggga ccgatccagc ctccggtcga ccgatcctga
     2821 gaacttcagg gtgagtttgg ggacccttga ttgttctttc tttttcgcta ttgtaaaatt
     2881 catgttatat ggagggggca aagttttcag ggtgttgttt agaatgggaa gatgtccctt
     2941 gtatcaccat ggaccctcat gataattttg tttctttcac tttctactct gttgacaacc
     3001 attgtctcct cttattttct tttcattttc tgtaactttt tcgttaaact ttagcttgca
     3061 tttgtaacga atttttaaat tcacttttgt ttatttgtca gattgtaagt actttctcta
     3121 atcacttttt tttcaaggca atcagggtat attatattgt acttcagcac agttttagag
     3181 aacaattgtt ataattaaat gataaggtag aatatttctg catataaatt ctggctggcg
     3241 tggaaatatt cttattggta gaaacaacta caccctggtc atcatcctgc ctttctcttt
     3301 atggttacaa tgatatacac tgtttgagat gaggataaaa tactctgagt ccaaaccggg
     3361 cccctctgct aaccatgttc atgccttctt ctctttccta cagctcctgg gcaacgtgct
     3421 ggttgttgtg ctgtctcatc attttggcaa agaattcgcc accatgaagt gccttttgta
     3481 cttagccttt ttattcattg gggtgaattg cggtaccatg gccgaggtga agctggtgga
     3541 gtctggggga ggcttagtga agcctggagg gtccctgaaa ctctcctgtg cagcctctgg
     3601 attcactttc agtagctttg gaatgcactg ggttcgccag actccggaga agaggctgga
     3661 gtgggtcgca tacataagta gtggcagtag taccatctac tatgcagaca cagtgaaggg
     3721 ccgattcacc atctccagag acaatgccaa gaacaccctg tacctgcaaa tgagcagtct
     3781 gaggtctgag gacacggcca tatattactg tgcaagatcc cttgctacgg ccgcttttgc
     3841 ttactggggc caaggcacca ctctcacagt ctcctcaggt ggaggcggtt caggcggagg
     3901 tggctctggc ggtggcggat cggacatcgt tctgacacag agtcccgcca gccttactgt
     3961 ctcactcggc cagagggcta ccatttcctg cagatcctct caaagcatag tgtacagtaa
     4021 tggaaacacc tatttagaat ggtaccaaca gaaaccagga cagccaccca aactcctcat
     4081 ctataaagtt tccaaccgat tttctgggat cccagccagg tttagtggca gtgggtctgg
     4141 gacagacttc accctcaaca tccatcctgt ggaggaggag gatgctgcaa cctattactg
     4201 ttttcaaggt tcacatgttc cgtacacgtt cggtgctggg accaagctgg aaataaaacg
     4261 ggcggccgcc aagggcgaat tcggaggcgg aggttctggg ggaggaggta gtggcggtgg
     4321 tggttcagga ggcggcggaa gcggtggagg tggaagcggt gggaccaatc caatcgagct
     4381 tgtagaaggt tggttcagta gttggaaaag ctctattgcc tcttttttct ttatcatagg
     4441 gttaatcatt ggactattct tggttctccg agttggtatc catctttgca ttaaattaaa
     4501 gcacaccaag aaaagacaga tttatacaga catagagatg aaccgacttg gaaaggtctg
     4561 atgtcttcct ggagctccag tcattgacta taacgtctca gatctttttc cctctgccaa
     4621 aaattatggg gacatcatga agccccttga gcatctgact tctggctaat aaaggaaatt
     4681 tattttcatt gcaatagtgt gttggaattt tttgtgtctc tcactcggaa ggacatatgg
     4741 gagggcaaat catttaaaac atcagaatga gtatttggtt tagagtttgg caacatatgc
     4801 ccatatgctg gctgccatga acaaaggttg gctataaaga ggtcatcagt atatgaaaca
     4861 gccccctgct gtccattcct tattccatag aaaagccttg acttgaggtt agattttttt
     4921 tatattttgt tttgtgttat ttttttcttt aacatcccta aaattttcct tacatgtttt
     4981 actagccaga tttttcctcc tctcctgact actcccagtc atagctgtcc ctcttctctt
     5041 atggagatcc ctcgacggat cggccgcaat tcgtaatcat gtcatagctg tttcctgtgt
     5101 gaaattgtta tccgctcaca attccacaca acatacgagc cggaagcata aagtgtaaag
     5161 cctggggtgc ctaatgagtg agctaactca cattaattgc gttgcgctca ctgcccgctt
     5221 tccagtcggg aaacctgtcg tgccagctgc attaatgaat cggccaacgc gcggggagag
     5281 gcggtttgcg tattgggcgc tcttccgctt cctcgctcac tgactcgctg cgctcggtcg
     5341 ttcggctgcg gcgagcggta tcagctcact caaaggcggt aatacggtta tccacagaat
     5401 caggggataa cgcaggaaag aacatgtgag caaaaggcca gcaaaaggcc aggaaccgta
     5461 aaaaggccgc gttgctggcg tttttccata ggctccgccc ccctgacgag catcacaaaa
     5521 atcgacgctc aagtcagagg tggcgaaacc cgacaggact ataaagatac caggcgtttc
     5581 cccctggaag ctccctcgtg cgctctcctg ttccgaccct gccgcttacc ggatacctgt
     5641 ccgcctttct cccttcggga agcgtggcgc tttctcatag ctcacgctgt aggtatctca
     5701 gttcggtgta ggtcgttcgc tccaagctgg gctgtgtgca cgaacccccc gttcagcccg
     5761 accgctgcgc cttatccggt aactatcgtc ttgagtccaa cccggtaaga cacgacttat
     5821 cgccactggc agcagccact ggtaacagga ttagcagag
//
