# Supplementary material for: Programmable protein delivery with a bacterial contractile injection system
Source: Nature. 2023 Mar 29;616(7956):357–64. doi: 10.1038/s41586-023-05870-7 (PMC10097599; doi:10.1038/s41586-023-05870-7)
Supplement: Supplementary file 3 — Annotated sequence files for plasmids listed in Supplementary Table 7. [file 41586_2023_5870_MOESM3_ESM.zip › Supplementary Data 1 - Annotated Plasmid Maps/pAWP78-PVCpnf_FLAG-pvc2.gb]

LOCUS       pAWP78-PVCpnf_FLAG-pvc2       25350 bp ds-DNA     circular     15-FEB-2023
DEFINITION  .
ACCESSION   urn.local...344-ex9rk9u
VERSION     urn.local...344-ex9rk9u
KEYWORDS    .
SOURCE      
  ORGANISM  .
FEATURES             Location/Qualifiers
     misc_feature    join(25097..25350,1..19365)
                     /label="PVC"
     misc_feature    join(25097..25350,1..196)
                     /label="pvc1 tail protein CDS"
     misc_feature    235..1329
                     /label="pvc2 tail sheath protein"
     misc_feature    238..261
                     /label="G-1xFLAG"
     misc_feature    1353..2675
                     /label="pvc3 tail sheath protein"
     misc_feature    2704..3978
                     /label="pvc4 tail sheath protein"
     misc_feature    3994..4452
                     /label="pvc5 initiator tube"
     misc_feature    4449..4631
                     /label="pvc6 initiator tube"
     misc_feature    4628..5317
                     /label="pvc7 initiator tube"
     misc_feature    5314..6930
                     /label="pvc8 vgrG tail spike"
     misc_feature    6944..7366
                     /label="pvc9 tail lysozyme"
     misc_feature    7363..7788
                     /label="pvc10 PAAR domain"
     misc_feature    7880..10066
                     /label="pvc11 baseplate"
     misc_feature    10059..12911
                     /label="pvc12 baseplate"
     misc_feature    12970..14496
                     /label="pvc13 tail fiber"
     misc_feature    14553..16268
                     /label="pvc14 tape measure protein"
     misc_feature    16304..18400
                     /label="pvc15 ATPase"
     misc_feature    18484..19365
                     /label="pvc16 sheath/tube cap"
     misc_feature    complement(19824..20639)
                     /label="KanR"
     misc_feature    complement(20943..22091)
                     /label="trfA"
     misc_feature    complement(22363..22734)
                     /label="traJ"
     oriT            22767..22876
                     /label="incP origin of transfer"
     rep_origin      23029..23660
                     /label="oriV"
     rep_origin      23969..24557
                     /label="ori"
ORIGIN      
        1 gcttaatcag gtagagaaaa aggatattac catcagttta actaatgatg caggtaccga
       61 attattaatg acctggaatg tttctaatgc ttttcccact tcattgactt caccttcatt
      121 tgatgccacc agtaatgata ttgcagtaca ggaaattacg ctgatggcag atcgggtgat
      181 tatgcaggct gtttgaagca ttgatattta atcatctcat ataagggaac ttttatggac
      241 tacaaagacg acgatgacaa gggaacaacc gttaccagtt atcctggcgt ttatattgaa
      301 gaattaaata gcctggcctt gtcagtttca aatagcgcca cagcggttcc tgtttttgct
      361 gtggacgaac aaaaccaata tattagtgaa gataatgcaa tccgtattaa ttcgtggatg
      421 gattatctta atctgattgg caattttaat aatgaagaca aattagatgt ttctgtgcgt
      481 gcttattttg ccaatggagg tggatattgt tatctcgtca aaacaacgag tttagaaaaa
      541 attattccaa ccttggatga tgtaacctta ttggttgctg cgggcgaaga tattaaaacg
      601 acagtagatg ttttatgtca gccaggaaaa gggttattcg cagtctttga tggccctgaa
      661 acagagttga ctatcaacgg tgcggaagag gcaaaacaag cctataccgc cacaccattc
      721 gctgcggttt attatccttg gttgaaagcg gattgggcta acatagatat tccacccagt
      781 gcagtgatgg cgggagttta tgcatcggtg gatttatccc gtggtgtatg gaaagcgcct
      841 gccaatgttg cgttgaaagg gggcctggaa cctaaatttt tagtcacgga tgaattgcag
      901 ggtgaatata acactggccg cgctatcaat atgattcgta atttcagtaa cacaggtact
      961 acggtttggg gtgcaagaac cctggaagat aaagacaatt ggcgttatgt tccagtgcga
     1021 cgcttgttta attctgtgga gcgggatatc aagcgtgcca tgagctttgc tatgttcgag
     1081 cctaataatc agcctacttg ggagcgggta cgggcggcga ttagcaacta cctttatagc
     1141 ctgtggcaac aggggggatt agctggcagc aaagaagaag acgcttattt tgtgcaaatt
     1201 ggtaaaggta taacgatgac acaggagcag attgatgcag ggcaaatgat tgttaaagtc
     1261 ggtttggctg ctgtacggcc tgcggaattt atcattctcc agtttacgca agatgtagaa
     1321 cagcgttaat catatgatta tgaggagtta tcatgtctgc tattctgaaa gcgcctggcg
     1381 tttatattga agaagacgct tccctagcgt tgtctgtcag taacagcgcg actgccgtgc
     1441 ctgtttttat cggaaaattt actccgacag tggttgattc aatccaagtc tgtacccgta
     1501 tcagcaactg gcttgaattc acttcctctt tttccctagc tccaacagtt gagattgttg
     1561 tccaatctaa cactgaatct gaatctgaat ctgaaactta ccactatatt gagacaatca
     1621 atttatctcc agctgtggaa gcattgcgac tctattttca aaatggcgga ggagcttgct
     1681 atatctaccc attaaatgat gctgaagatg aattggttct ggcggccata ccagaagtca
     1741 ttgaacagaa aggtgatatt actctgttgg tttgcccgga actcgatctg gattacaaaa
     1801 ctaagatcta tggcgcagtg agctcactgt tgaatgataa caaagtgggc tatttcctga
     1861 ttgcggatag caatgatgga gaatctgtgt caggagtatg gaatagtgct aaggccgccg
     1921 cctattatcc ccagttggaa actaacctaa aattttccac gttgcctggg gataaggaca
     1981 ttcgtatcag cggttatcag gatgatgatg aaacacataa accgaaaaac ttggatgagc
     2041 tcaggacaat caacgaggcg ttggcacagg atattgatgc aagattgctc gaggagaaac
     2101 aacgtgctgt catcattccg ccaagtgctg ccattgcggg catttattgc caaacggata
     2161 atcgtcgcgg tgtttggaaa gcgccagcca acgttgcgct cacagggatc gggagtttgc
     2221 ttgataaggt agacgatgaa cggcagggag agatgaatga caagggaatc aatgtcatcc
     2281 gttcatttac cgaccgtggt tttatggtct ggggagcccg tacttgtgtg gacgctgcca
     2341 acatcagctg gcgttatatt cctgttcgtc gcctgttcaa ttccgttgaa cgagatatcc
     2401 gccaggcgct gcgcgctgtg ttgtttgaaa ctaatagtca gcctacctgg gtacgtgcta
     2461 aggctgccgt tgatcaatat ctttataccc tttggcagaa aaatgcattg atgggtgctc
     2521 gcccggaaga agcttatttt gtgcaaattg gtcaggatat caccatgtcc gaggctgata
     2581 ttaaacaggg taagatgatc atgactgttg gtttggcagc agtgcggcca gctgagttca
     2641 tcattctgca atttacgcag gatgttgttc agtaatctcc atgactaaac gccaggcact
     2701 gtattgacag tgcctactct aaccatcttg gaggaggtga tgatgatgga gagactccaa
     2761 ccgggtgtga ctttaacaga aagtataatc acgatgggtc agcaagagat acccagtgct
     2821 gtgccggtgt ttattggtta caccgttcgt tatccggaac aatcggaagc atcagtccgt
     2881 atcgacagtt tggccgagta taccagcctg tttggtgacg accatgtgat gatgtttgct
     2941 gtcaggcact attttgataa tggcgggcaa caggcatttg ttttacccct gaaggacaat
     3001 atgccatcag tggagatgac cacagctgaa gcggaaaatc tgatagccgc attgcgctct
     3061 gctacggtta gcgaagccat tggtgggcat agtcagatta cactgatttt ggtaccggat
     3121 atggctcggc ttaatgacag tgatattgat gactcctcaa cccaggtaag cctgtggtcc
     3181 caaggctggg aggcgctgct gcaattgagt caggttaggc ccaacctctt tgtgctgtta
     3241 gatgcgccgg ataatgttga acaggcgcag aagtgtatga caacgctatc gtcagattat
     3301 cgtcaatggg gggcagcata ttggcctcgt ctggaaacta cctatcagaa agaaatatct
     3361 ggcaaggaca atgaatctca gggaattttc caggggactg ttctgtcacc cacagccgcg
     3421 gtcgcagcgg taattcaacg cacggataac gacgcgggtg tttggaaagc accggccaat
     3481 attgccttat cccaggttat tcgacctgtt aaatcttatc ttcagggaag tgtactgttt
     3541 aacagcagcg gcacttcgct caatgtgatc cgcagtttcc caggtaaggg catacgggta
     3601 tggggatgcc gcactctgga aaacacggat aatacgcagt ggcgctatct gcaaacacgt
     3661 cggctggttt cctatgtaac agcgcatttg acccaattgg ctcgcatgta tgtctttgag
     3721 ccaaataatg aacttacctg gatgaagtta aaaggacaaa gttacaactg gttacggcaa
     3781 ttatggttgc agggtggctt gtatggttca caggaggatg aggcatttaa cattctgtta
     3841 ggcgtaaacg agacgatgac tgaggatgat gttcgtgcag gaaaaatgat catgaaagtt
     3901 gagttggctg tgttgtttcc tgccgaattt attgagatca gtttggtgtt taatacccaa
     3961 acagaggcgc tgtcttaaga aggaaaaagt acgatgaacg attattacac acccgtggta
     4021 tcccatcgtt ttatggcgag ttttattttt aaccgcattc ccgatccgct ggatattcgt
     4081 tttcagcgta tctctggcct tagtcgggaa ctacaggtga ctcagtacag tgagggagga
     4141 gaaaatgccc gtaataacta tttagctgag aaaatccaac acggtacgtt gactttggaa
     4201 cggggcgtga tgacagtctc gccattgacc tggatgtttg atcgggtatt gagtggtgaa
     4261 aaaatcgctt atgccgatgt ggtggtgatg ctactgaatg aaaattcact gccattgtcc
     4321 agttggacgt tgagcaatgc gctgccggta cgctggcaaa ccagcgactt tgacgctaac
     4381 agcaatgcca tattggtgaa tacccttgaa ttgcgttacc aggatatgcg ctggcttgga
     4441 gtcaaaatat gacagtagaa atcagagagt tacttatcca ggcaaaggta gtgccatcaa
     4501 cacgaccgac tgaatcagaa cggcaaaacc attctttgat acaggaaagt ctggatgagg
     4561 cgacttgggt ggaaacgata aaacgcgaag tgttggccgc attacgcgat gaggaagggt
     4621 ggcgtccatg agtctgattg aacgtggttt agctaagctg acaattaatg cttataagga
     4681 tagggaaggg aagatacggg caggaacgtt gcaggccatg tataaccctg actccttgca
     4741 actggattac caaacggatt atcagcaatc ccaagcgatt aatagcgaaa agcaaagtag
     4801 catttatgta caggccaagc ccgcagggtt atcacttgaa ttaatttttg atgccacgat
     4861 gccgggtaac aaaaccccca ttgaagagca gctcatgcag ctcaagcaac tgtgcagtgt
     4921 ggatgcaacc agtaacgaga cgcgattcct gcaagttaaa tggggcaaaa tgcgttggga
     4981 aagtcggggt tactttgctg gcagggccaa gagtttgtct gtgaattaca ctttgtttga
     5041 tcgtgatgcg actcccttga gggtacgggt aatattggca ttagtggctg atgaaagtct
     5101 ggtgttgcag gagactgaac aaaatctgca atctccggca aaaatcgcat tacgcataca
     5161 ggatggggta tctctggctc tgatggcagc cagtacggca tcaacattgt caggcggtgt
     5221 ggattatctg acgctggcct ggcaaaacgg tctggataat ctcaatgggt tcgttccggg
     5281 tgaaatattg caggccacca ggggagacga atcatgagcc accaactgaa aattattgca
     5341 gatggtaagg cactgtcact tttggccgcg gtagatgtgg acacctgtta tcgggttaac
     5401 agtatacctt ctgcgacatt gaaactgagc gtaccggata ggccactctc ttctttcagt
     5461 cagacggatg ttcagacaga actggcccac tgtcaggtag ggaaaaccct gcgtctggaa
     5521 ttgattgatg gtagcaaaaa atgggtgctg tttaatggtc ttattacccg taaggctctg
     5581 agaattaaga ataagcaatt attgctcact ctggttgtca agcatcggtt gcaactgatg
     5641 gtggataccc agcattcaca gctgtttaaa gacaaaagcg aaaaagcgat cttaagcacg
     5701 ctattgaatc agaccggaat caatgctcgc ttcggaaaga tagcggcgtt agatcaaaag
     5761 catgaacaga tggtgcaatt tcgttgttca gactggcatt ttctgttgtg ccgactgtcg
     5821 gcaaccggtg catggttgtt acctgccata gaagacgttc agtttgttca acctgatgct
     5881 ctgaaatcaa actcagccta taccttgaag agcagggggg atgagaacaa agacatcgtt
     5941 gtcaaggatg cttactggca gtttgacaat caaatcaacc ccgctttgct ggaagtcagt
     6001 ggctgggata tcagtaagca gcaggtacaa tcaggcggtc gctacggaaa aatcgcgttg
     6061 ggtaaggcgg cactctctcc tgatggattg gcatccctta ataaaacggg ttgggacatt
     6121 tgttatagca gtccgttaac aacccaggaa agcggttatc tggcacaggg attattgctt
     6181 aaccagcgca tttctggggt gacaggagaa tttttgctca aaggagatgg gcgttaccag
     6241 ttgggagaca acattcagct gactggattt ggttcacagt tagatggtac ggcaagcatt
     6301 actgaggttc gccaccgtct taatcggcga attgattggg aaaccacggt gagcattggt
     6361 ttacaacatg aatatttgcc gatattacct gatgctcccg aactacatat tgcgacagta
     6421 gcgaaatatc agcaggacag tgcggtgtta aaccgtatcc ccattattct gccggtactg
     6481 aatcgtccca atgaattttt gtgggccaga ttggggaaac cttatgctag ccatgaaagc
     6541 ggtttctgtt tttacccaga gccaggtgac gaagttatta ttggtttttt tgaaaatgat
     6601 ccgcgttatc cagttatttt aggtgctatg cataatccga aaaataaggc cccttttgaa
     6661 ccaacccaag ataataggga aaaagtattg atcgttaaaa aaggtgaagc gcaacaacaa
     6721 ttagtcattg atggcaaaga gaaaatgatc cgaattaatg cgggtgaaaa tcaaataatg
     6781 cttcagcaag ataaagacat ttctctgtca acgaaaaaag aattaacact gaaagcgcag
     6841 acaatgaatg ccacgatgga taaatcattg gcaatgtccg ggaaaaacag tgttgaaatc
     6901 aaaggcgcaa aaattaatct tacccaatga aaggtgacga tgaatggaaa atcaaatact
     6961 gacacaactc tatggtcgtg gttgggcttt tcctccggtc ttttcccttg aaaagggggt
     7021 agagatggct gaaggggcgg aagatgtgag acaaagtttg cagattctgt ttagtactga
     7081 gccgggggaa cgtcttatgc gtgaaaatta tggctgcgga ttaaatgatt ttatgtttga
     7141 aaatatccgc aatgaactta ttgctgaaat tgaatcccat atccatgaca acgtattacg
     7201 atatgaaccc cgggctgata tgactgatat tcaggttcgt caatcccctg gcatggggaa
     7261 tactttgcaa gtgcaggtca tgtatcgcct gagagggagt gatatcaatc aacaaatcca
     7321 gggagtactt gcactgagtg aaggccgggt gacggaggta gtatgagtga agcgattgtg
     7381 gtggatggtg acgtgttaca gtttgatccc aactttggca atcggcaggt gacggttccc
     7441 agcccaggaa aaattagcgg cacaggacat gcgcaggtaa gtggaaaaaa agtgtgtatt
     7501 ctgggggatg agaaacaggt cagggtttct gcaacctata ttacaacaac acatactacg
     7561 ccgggaacag gaaccattac tatcagtgct ctggatgctg gccagcaggc ccttcagtgt
     7621 accagtgggg cggctttaat tatcaagggg cagcaattta cggcgatgtt tacgcctgaa
     7681 ttgccagcca tgaataatac agtgactccg ccacaaccgg atgttacgac accttcatca
     7741 ggaaaaggac gttttatcac tcaacaaaat tttgctaccg taaattagag tattgactga
     7801 attaaataga attaacgaag gtgtaaataa ttatttattt gctgacgaat cgctgtgaca
     7861 aataaacaca ggtgatgtta tggaattaaa tgagttaact aacaaattgt caaatttggt
     7921 gccaatgacc gattttaaat tagataatcg agccagtttg caattgctta aatatattga
     7981 agcgtatacg aagataatac cctttaattc tggcgataaa tattggaatg actttttctt
     8041 tatgtcagga aatacgccag agaaacttgc aaaattatat cagaaagaaa tagaacccaa
     8101 tggggagtta ttacctcagc aggctttttt gttggcggtt ttgcgtttat tggaaacacc
     8161 aatatcctta ttaaatgtat tacctgctgc tcatcgtgag ctctattatc gggagctttt
     8221 aggcttgtct tcccatgcgg cacagcctga tcaggttgct ttatctatgg aactgaattc
     8281 gacagtgatg gaacagctgc tccctgaagg aaccctgttt gaggctggtc aggatgaaca
     8341 aggcaatgca ttgcaatatg ccctggatgc cagtttgctg gctaatcgtg gatatatcag
     8401 tgacttgcgc tggttacgga atgacgggga aaagcaatgg gttacttctg ctccatggga
     8461 tttacaggca caggtgtcac tgccgtctga tgggatacga ttatttggta agacaaatag
     8521 tgatcagcag gtatttggtg gggtgttgat aacgtcatca cttctggcga tggaagcggg
     8581 gataaggaag atcattgtta cttttgagca ggagatgaac acccaagaac tggtggcaca
     8641 ggtcagcagt ggaaatcaat ggctaacatt gacgtctgag gtaaataaga aagaggtcac
     8701 actgacactg tcagacaaag aaccggcaat cagtgcgcca gaggatctgg ataatctctt
     8761 tttcacgcaa ccggtactca ggctacaggg aaaggatagt caggcactgc cggaggtgac
     8821 gggtatcagc gtttcggaaa aggatgatac taaggatacc tcttttgaga tgtatcactt
     8881 aacaccattt ggttatagca gtgatataga gccattggag gaaaatccag cgttatattt
     8941 aggctttact gatgtaaagc cagggcaaac actggcgctg tattggaaat taaaatcccc
     9001 gcagcaacca accgtttcct ggtattacct ggatcaacat aatcaatggg ctgaattgga
     9061 ttcatgggtc agtgatggaa cccagaatct gtatcaggat ggtacttggc acgttgagtt
     9121 gcctgtggat gcatccaatc aggcagagca gatgccagtt ggacgctatt ggttgcgggc
     9181 agtggtggag gtacccgctc atgagggggc gttggggaag gctccttggc tatatggtct
     9241 aatctataac gccatgacgg caaccttggt taatgtagat agcatcagtg acagccattt
     9301 cttaacccct ttgcctgcca gcagcataca gcggcccgtt gaacccatca ttgtgttggc
     9361 atcggtcaac cagccttggg catcatgggg tggacgtata cctgaatcct acagtgcctt
     9421 ttttgaacgg atagctcaaa acctgtctca tcgaaaccgg tccttaacct ggggaaatat
     9481 ggtgacatta ctcaaagagc gttatgtcag catctttgat gttaagtatc caggtaatga
     9541 tgaactcacc agagtgccag cattggagca gcagcaacta acagtgattc cagcaaaccg
     9601 gtacaacgat agcgatgatt ctctgcgtcc ggtactgaat cctgctcgtc tgcaagagat
     9661 ggctgattgg ttgcagcaga aagactctcc ctgggcctct attgaggtca ggaatccaga
     9721 atacttggat gtgaaaatcc attacgaggt gatttttaaa cctgatgtga acgaagattt
     9781 tggctatcgc cagctacagc agcaactgtg tgaggtgtat atgccttgga gcatagatga
     9841 gcagcggccc gttgtattga ataacagcat taattatttc cagttgttag ccactattca
     9901 acagcaaccg ctggttgagc gagtcactcg tctgacacta catcgggctg attcttctga
     9961 tgagagtgat ggtacagcat ctgtggaagc caaagataat gaagtgctta ttttagtctg
    10021 ggaagaggac gataatctgc aataccgagg aaatgactat gagtaatcag gatgcactgt
    10081 ttcatagcgt taaagacgat attcactttg ataccttgct ggaacaagct catcaggtga
    10141 ttgaaaaaca ggctgaaaaa ctgtggagtg atacggcaga gcatgatccg ggtatcacat
    10201 ttttgcaggg aatcagttac ggtgtgtcag atttggctta ccgacataca ttacccctga
    10261 aagatttact gactccggcg ccggatgagc agcagcaaga gggaattttt cctgccgaat
    10321 ttggcccgca taatacactg acttgtgggc cggtgacagc ggatgattat cgcaaggcat
    10381 tgttagatct acacagcagc gacagcctgg atggtactca gcaggatgag ggggattttc
    10441 tgttccggag tgtgcaactg gtgcgtgaac cggaaaaaca gcgttatacc tattggtatg
    10501 atgcaaccaa gagggaatat agctttgtca acagtgaagg ggctaaagag tttaccttgc
    10561 gggggaatta ctggttgtat ctggaaccaa cccgttggac tcagggtaat attgccgctg
    10621 ctaccagaca actgacagaa tttttgacta aaaatcgcaa tattggtgaa tctgtcagca
    10681 acattatctg gctacaaccg gttgatctgc cactgttgct ggatgttgaa ctggatgatg
    10741 atgtaggtgc acaggatgtc cccggtattt ttgcggcggt gtatagcacc gcagagcagt
    10801 atctgatgcc tggagcacag cgttaccgta cggaagtact gcaaaatgct gggatgagca
    10861 atgatcaaat cttcgaaggt ccattattgg aacatggctg gataccagag ctgccggcag
    10921 cccgtgatta tactcaaagg ctcactctca atcttagccg gttggtaaat agtctgcttg
    10981 agattgaggg cattaaacat gtgaatcgtc ttcgtctgga tgatagcttc gataaaactg
    11041 ctattgaacc cgttaagggg gatacctggt cgtggtcgat caaagagggc tattatccac
    11101 gtctttgggg agaagaccca cttaaccaat tggcgcaaca aaatggcccg cttagggtga
    11161 tagccaaagg agggattagc gtcagtgtga gtaaagagca aatccaggcc agtttaccca
    11221 gtcaatcact gattcaaaat gagccggtaa tattggctta cggccagcac cgtgacgttg
    11281 gcagctatta tcccgtcagt gatactttgc cgccttgcta tggactacaa cattctttgt
    11341 ctgaaagtga acacttattg ccacttcatc aatttatgtt gccatttgaa caattattgg
    11401 cctgtggttg tcaacagata gccatgctcc cgcggttact ggcttttcag cgcgaaggtt
    11461 atgaggtttg gggtgatcag tggcccttta agtcaggctc agtgaatgat gacgcccatc
    11521 aagattatgc ccctgcatta aaggatttgt taggacagat tgcgctggat agtgatcatg
    11581 aattggatat tattaattac ttgctgggtt actttggcac acagcgggca ccgcgtacct
    11641 ttacgacaca actcgatgat tttcgtgcgg tccaacaggg ttatctggcc cagcaaccga
    11701 cattgactta ccaccgctcc aatattcgta tcgatcaggt atcgtcgcta caaaaacgta
    11761 ttgctgctcg catggggctg ggcggtgagt tgtttaaacc tcaaccggat ctgagccaac
    11821 tgccttttta tttgattgaa catcgagcgt tgctgccagt caaacccaat agtcagtttg
    11881 ataaggaaca gaaaccagcc tcggtgacag aggagggggg cagccaaaca ggtcaacatt
    11941 atgtggtcat tgaacagaag ggcattgatg gcaagctgac acaggggcaa gtgatcaatt
    12001 taattctgta tgaaggagag cagggagaaa cccaatttac gatacgcggt cagatggtat
    12061 tcaaaaccga gggggataag ttttggttgg atgtgaataa tagtgcgcaa ctggaatata
    12121 atctggcgcg ggtaatgaca gcagccaagg cgagtaaact cttttggcaa aacagcccgg
    12181 tatggatgga ggatatgggc tatcgtctgg cctatgctag tgaccaatcc tcattgcctg
    12241 tgaatcaacg gcgcttgacc cgcacagtgc aaactccatt cccgccgatg gttgttgtag
    12301 gtagcgaaat caccctgtta aagcaggtgg ggatagtcaa tttaaaaaaa gcggagtcag
    12361 aaaaacttta tgcaaaagtt gttagctttg atcgcattga agggaccttg attattgagc
    12421 gtttgggtaa ttccactctg gcttttccta cctcggaaga ggcgtggcgg tatagttggt
    12481 atttttcggg ggagaaatat gaaaggactg accgcttttc atttgtgatt agcgtagtag
    12541 tgaacagtga cttaattaaa ttgcccggtg ttgatcccta taaattggaa gaatgggtga
    12601 aagaaacgat tcttaccgaa tttccagctc atatttctat gattatccat tggatggatc
    12661 gggaagcctt tttaaatttc gccaatacct atcagcgttg gcaaaataat ggtacgccac
    12721 tgggggatgc ggcttattcc attctagaaa gtttgacact tggtaaattg ccatctgcct
    12781 taaaaggtgt tggcacaatg cgtattgcca catctagtca aagagaagaa gtggtgggta
    12841 gtaatggtga tcaatggaat acagatggaa taacccagaa tgaattattc tatgttccta
    12901 aagagagcta ggaaaaataa atatctgcca ctaatgatgt tgaattaaat atgttttctg
    12961 gagttaatca tgaacgaaac tcgttataat gcaactgtac aagaacaaca aacattatct
    13021 aatccaaaag ctgttggacc tgacatcgat aaattaaagg ataaatttaa agagggcagt
    13081 attcccctgc aaaccgattt caatgagtta attgatattg ccgatattgg acgtaaagcc
    13141 tgtggtcaag cgccacaaca aaatggccca ggagaaggat tgaaattggc tgatgacggt
    13201 acgcttaatt taaaaatagg cactttttcc aataaagact tttctccatt aatattaaaa
    13261 gatgatgttt tatctgtaga tcttggtagt ggtctgacta atgaaaccaa tggaatctgt
    13321 gtcggtcagg gcgatggtat tacagttaac actagcaatg tagctgtaaa acaaggtaac
    13381 ggaattagcg ttactagtag tggtggtgtt gccgttaaag ttagtgctaa taagggactt
    13441 agcgttgata gtagtggtgt tgcagttaaa gttaatactg ataagggaat tagcgttgat
    13501 ggtaatggtg ttgcagttaa agttaatact agtaaaggaa ttagcgttga taatacaggt
    13561 gttgcagtta tagctaatgc tagtaaggga attagcgttg atggtagtgg tgttgcagtt
    13621 atagctaata ctagtaaagg aattagcgtt gatggtagtg gtgttgcagt tatagctaat
    13681 actagtaaag gaattagcgt tgataataca ggtgttgcag ttatagctaa tgctagtaag
    13741 ggaattagcg ttgatggtag tggtgttgca gttatagcta atactagtaa aggaattagc
    13801 gttgatggta gtggtgttgc agttatagct aatactagta aaggaattag cgttgatagt
    13861 agtggtgttg cagttaaagt taaagctaat ggcggaatta aagtagatgc taatggtgtt
    13921 gcaattgatc ctaataatgt actccccaag ggagtgattg taatgttctc tggcagtact
    13981 gcaccaactg gttgggcgtt atgtgatggc aataatggta caccaaattt aatcgatcga
    14041 tttattttag gtgggaaagg gactgatatt aatggagtga gtactaatac agcttcaggt
    14101 actaaaaata gtaagttatt cgatttcagt tctgatgaag ctacattaac tattgatggt
    14161 aaaacactgg ggagagcatt atcgttacag caaataccta atcatgcaca ctttagtgga
    14221 ataattatgg atacagagaa agttaattat tatggaagta aaaaaatcac aacaaatgtg
    14281 tggggtgtaa caacaggaga taatacttca gtacgatata tttataagtc atcaggtgta
    14341 cttgactcta acaataatgt ctccaacagt accttaggcg gaaacagtct gcagacgcac
    14401 gatcatgata ttaagataac gggcacagga aaacattctc acaaaaacaa agtaacagtc
    14461 ccttattata ttctggcttt catcataaag ctttaatata tatgaaaaat tgaaaatata
    14521 aattatccat taataataaa gaggatatta gcatgacttc ggagccaaat ctgttaaacc
    14581 ggattacaat tactattgaa gctaataatc aacaagtagc tagaaaagta ttgcatggct
    14641 ccttgcttaa tcaagctaat ataaataaat tatttaattc atactttaat gaatatgaaa
    14701 ttaatagggg tgtttattta gaaacattaa tcctgaatct tggtacgata aatttccatg
    14761 attttaattc attgtttcct actctcctaa aagctgcatt gaataaagaa ttcagtcaat
    14821 atcagataaa caaccatagg gaagaaatgc tatttaatga gacaatatca aatcaagcta
    14881 ctgataagtc ttacatattt ggcgataaca aattaattga tgcagagaat ttcattcact
    14941 ttttatatca aaagcattcc acattaaatc tagtagaagc aatgggaaat aatggtattg
    15001 aaaaattaac aaatcagtta acacaaatag aaaataaatt tgcgttatta ttggcaaaaa
    15061 gttgtttgtc tgaggaaggc ttaaaacgac tcttggctat caaacaaccc gatttattaa
    15121 tcgctatcaa tcgcagatta tctgaaagaa taaatagacc acaatatcag gagaagcttg
    15181 tttcctgcgg acaactgata tttagtgctc tgggatatat acaacagtac aatatacagg
    15241 aaattcctaa accggatgaa aaagttattg cacgcataac aactgaactt aataataatg
    15301 gtttgcttaa tacaatacct attattacac tatttcgtca gagtgggatt aacgattcat
    15361 cactaaatga ttggctaaag aaaatctggc aggtgagatc aatttcacag ttatgcagaa
    15421 agtatctttc tgctaaggaa taccaatatc tgtcagaaca ttttgtttca aagagcgtcg
    15481 ataaaaatag atatgatgaa gagcccgtaa atcagagcat attatcaagg ttgaataata
    15541 attccattaa agaaggaaat aatcacagtc aactctgtac tctcagtaga ctatattctg
    15601 aacccgttgt attacctgaa caaaccattc tacgtcaggt tagtaataca gtagatcaga
    15661 gcatattatc aaggttgaat aatgcctcca ttaaagaagg aaataaccaa agtcaacttc
    15721 gcactctcag tagactatat tctgagcccg ttgcattacc tgaacaaacc attccacgtc
    15781 aggttagtaa tacaggtata ttaattctat ggccaatgct acctacacta tttaaccagc
    15841 ttggtctact tgagaaaaag aaatttatcc atcgtcaggc ccagtttaat gccgttgatt
    15901 ttcttgatta cctgatttgg ggaaccgaag atgtgaaagt ggaacgaaag gttttgaata
    15961 atgttctatg tgggttaatg gctgatgaaa ttactgaacc aatgcctatt gaaccagaaa
    16021 aacaatggat aataattcaa tggctggacg ctattatctc ccaactttct ggctggaaaa
    16081 agttaagtcg taatgacgtc cgtcaattat ttctacaacg accaggagaa ttactgatca
    16141 atgaacagga aattaaaatc acaatacagc aacaaccatt tgatgctctg ttaactgatt
    16201 ggccgtggcc aatgaatatg gcttgtttta gctggttgag tcaaccatta accattacgt
    16261 ggttataacc attgaccaca atgacttagt ctgagtaaaa aatatgaata tatcgcctgt
    16321 tttttatgat tcattgaatc aggataacga ccgtgatcta tcgtttttat ttagcgaact
    16381 ggaacgaata gatctcgctc ttcaacacca tttttattgt gtagaaagtc agcgaagtga
    16441 gctcctggat gagtttctgc tcactgaggc ggaagtggtg accaggctgg ataagccact
    16501 tggtaaacct cattggataa atgatgatta tctggcgata tcgcaaaagg gcaatgtaag
    16561 cctaatggca gcgtccagat taatggatct gatcgaacgc tttgaactga ctgattttga
    16621 gcgcgatgtt ttactattag gcttattgcc ccattttgat agccgctatt atcgactgtt
    16681 ttcgctgatt caagggggac aacagggtcg attaccttct tttgcgctgg cattggaact
    16741 gttttgccac tcggcgctgg agaaacaggt acagcaagcg agttttctgc accgggcacc
    16801 tttgatgggt tgccagctat tatccatcga tactagtcaa aaaacgctgg cctggctcca
    16861 gactcccttt attactgaca gcggggtata tcacttttta ctggggcatc actacattat
    16921 gccggcttta gaacattgtg ctgagtggtt aacaccgaca gggattggct gttatcctga
    16981 aggattaaaa caagtactgg gtaacgtatt gttatctgac aacgataata ttagaccgat
    17041 tgtcttatta cggggaatgg ccggcagtgc cagagcttat accattacta atatgatggc
    17101 ttcagaaggg aagcaaacac tgctggtaga tatatccaaa cttgctgata gcgatgaaaa
    17161 aaacattatt cttcagataa agcatatttt gcgggaaacc cgcatgcatg gagcatgttt
    17221 attattacgg aatttttgct tgttagtgga acagaataaa caactattgg actccctgtc
    17281 agagttattg aatcaacctg aattaagaat tgtttgcctg attgagcctt attccccatt
    17341 ggtatggctg aaaaagatac cggtattact gattgagatg ccacttttaa cgcctgcgga
    17401 aaaagccaga ttgttaattg ccagcttacc ggataattgt tccgaggata ttgatacgat
    17461 aactttaagc cagcgttaca cttttaaccc agaaaccctg ccattgattt tgcaagaggc
    17521 ccagctttat caacagcagc gagatccgct ggatatcttg cagcaatgcg atatacgcca
    17581 ggcattaaat ttgcgtgctc aacaaaattt cggtcaattg gcacagcgga ttattcctaa
    17641 gcgctcatta aaggatttat tggtatccga tgagattgct cagcagttac gggaaatact
    17701 catagcaatt aagtatcggg aacaggttct ggcgggaggg tttaaagata aaattgccta
    17761 tggcactggt atcagcgccc tgttttatgg tgattcaggc actggaaaaa ccatggcagc
    17821 agaagtgatt gctgaccaca ttggcgttga cttaataaaa gtggatttat ctacagtagt
    17881 gaataaatac atcggtgaaa cagaaaaaaa cttatcccgt attttcgatt tggcggaaca
    17941 ggatgcaggg gtattattct ttgatgaagc tgacgcactg tttggtaaac gcagtgaaac
    18001 taaagattcc caggacagac atgccaatat tgaagtttct tacttattac agcgcctgga
    18061 gaattacccg ggtctggtca ttttatccac caataatcgt ggtcatttag acagtgcttt
    18121 taatcgtcgt tttactttca ttacccgttt tacttacccg gatgaaaaaa tccgtaaaaa
    18181 aatgtggcag gaaatttggc ctagaaatat aaaaatatcg gaagatatcg attttaacga
    18241 attagctcaa cgaacaagcg tgactggcgc gaatatccgc aatattgctt tattgtcttc
    18301 attctttgct tcagagcagg ggaatgatga agtcagtaat gaaaatattg aaattgcatt
    18361 gaagcgtgaa ttagctaaag tcggacgatt aacattttaa aagttatcac aatgaaagta
    18421 ttgaaatatt aaataaattt attaccaaaa agttatcacg atataattta agagaggttt
    18481 tttatgttaa acacgcaaac tattattgat gtcaataagg caatggatgc catgctgcgc
    18541 gcatatctga atcaagatat tgccattcgt tttgatctac ctgaattgga tactatgcaa
    18601 tctgatgcga tggtaagtat ctttctttat gacattcatg aagatttaca gcttcgctcg
    18661 gcagaatcaa gagggtttga tgtttatgcc gggaggttat tgcctggttg ggtaaatatt
    18721 aaatgtaact atctgattac ctattgggaa gcttctaagc cagcgactga tgccagcagt
    18781 ccggatagcc aacctgataa ccaggcaata caagtgatgt cacaagtatt aaatgccttg
    18841 attaataatc gtcaattggc aggtattcct ggtgcttata ctcaggttgt accgcctaaa
    18901 gagagtttaa atagcctggg gaatttctgg caatcactgg gtaatcgccc acggctttct
    18961 ctcaattatt cagtgacagt acctgttagc ctaaacgatg gtcaggatag cgcgactccg
    19021 gttaccgcgg tttcttctac agtggaacaa acggcatcgc tcagtcaaga agtggttagt
    19081 catgctttac gcgaattact cattacggaa ttaggaggag gagaggataa ccggttggta
    19141 ctgagtaaag ttgaattatc cgcagtgaaa gagacgatga ctcaagacag tccggctcag
    19201 atgattatat tgttgtctgt ttcaggcatt acacgacagg aatatttgaa ggaaattgat
    19261 aatatctttg atcgttgggt aaataatgct gaagttatta ccactattga tgattgtggg
    19321 attagaattg aaagtataac gaaagataat cttgtaggaa tttaaatttt tttaattaaa
    19381 taaaggaatt aatattgatt tgatagagca tgtaatcaat aacttctatg aaaatgttga
    19441 aaaacaatac acggaaacac ttaacttaca attaaattgt taaaggagat gatgataaga
    19501 atggtcagtc accagataaa atgatctctg gtcaatttta ggaaagctga aaaaacctga
    19561 ccaaatgcgt cgtaaattct atgcttagaa agactcggtg ccagtgtaat acctaagata
    19621 tggtttttat ttccatatct gttcgaaaac ttagaaataa caagttcaac aataaccagg
    19681 gactttaaat atcggatcct tgtcgggaag atgcgtgatc tgatccttca actcagcaaa
    19741 agttcgattt attcaacaaa gccgccgtcc cgtcaagtca gcgtaatgct ctgccagtgt
    19801 tacaaccaat taaccaattc tgattagaaa aactcatcga gcatcaaatg aaactgcaat
    19861 ttattcatat caggattatc aataccatat ttttgaaaaa gccgtttctg taatgaagga
    19921 gaaaactcac cgaggcagtt ccataggatg gcaagatcct ggtatcggtc tgcgattccg
    19981 actcgtccaa catcaataca acctattaat ttcccctcgt caaaaataag gttatcaagt
    20041 gagaaatcac catgagtgac gactgaatcc ggtgagaatg gcaaaagctt atgcatttct
    20101 ttccagactt gttcaacagg ccagccatta cgctcgtcat caaaatcact cgcatcaacc
    20161 aaaccgttat tcattcgtga ttgcgcctga gcgagacgaa atacgcgatc gctgttaaaa
    20221 ggacaattac aaacaggaat cgaatgcaac cggcgcagga acactgccag cgcatcaaca
    20281 atattttcac ctgaatcagg atattcttct aatacctgga atgctgtttt cccggggatc
    20341 gcagtggtga gtaaccatgc atcatcagga gtacggataa aatgcttgat ggtcggaaga
    20401 ggcataaatt ccgtcagcca gtttagtctg accatctcat ctgtaacatc attggcaacg
    20461 ctacctttgc catgtttcag aaacaactct ggcgcatcgg gcttcccata caatcgatag
    20521 attgtcgcac ctgattgccc gacattatcg cgagcccatt tatacccata taaatcagca
    20581 tccatgttgg aatttaatcg cggcctcgag caagacgttt cccgttgaat atggctcata
    20641 acaccccttg tattactgtt tatgtaagca gacagtttta ttgttcatga tgatatattt
    20701 ttatcttgtg caatgtaaca tcagagattt tgagacacaa cgtggctttc gacttccggc
    20761 aagctatacg cgccctagaa ttgtcaattt taatcctctg tttatcggca gttcgtagag
    20821 cgcgccgtgc gtcccgagcg atactgagcg aagcaagtgc gtcgagcagt gcccgcttgt
    20881 tcctgaaatg ccagtaaagc gctggctgct gaacccccag ccggaactga ccccacaagg
    20941 ccctagcgtt tgcaatgcac caggtcatca ttgacccagg cgtgttccac caggccgctg
    21001 cctcgcaact cttcgcaggc ttcgccgacc tgctcgcgcc acttcttcac gcgggtggaa
    21061 tccgatccgc acatgaggcg gaaggtttcc agcttgagcg ggtacggctc ccggtgcgag
    21121 ctgaaatagt cgaacatccg tcgggccgtc ggcgacagct tgcggtactt ctcccatatg
    21181 aatttcgtgt agtggtcgcc agcaaacagc acgacgattt cctcgtcgat caggacctgg
    21241 caacgggacg ttttcttgcc acggtccagg acgcggaagc ggtgcagcag cgacaccgat
    21301 tccaggtgcc caacgcggtc ggacgtgaag cccatcgccg tcgcctgtag gcgcgacagg
    21361 cattcctcgg ccttcgtgta ataccggcca ttgatcgacc agcccaggtc ctggcaaagc
    21421 tcgtagaacg tgaaggtgat cggctcgccg ataggggtgc gcttcgcgta ctccaacacc
    21481 tgctgccaca ccagttcgtc atcgtcggcc cgcagctcga cgccggtgta ggtgatcttc
    21541 acgtccttgt tgacgtggaa aatgaccttg ttttgcagcg cctcgcgcgg gattttcttg
    21601 ttgcgcgtgg tgaacagggc agagcgggcc gtgtcgtttg gcatcgctcg catcgtgtcc
    21661 ggccacggcg caatatcgaa caaggaaagc tgcatttcct tgatctgctg cttcgtgtgt
    21721 ttcagcaacg cggcctgctt ggcctcgctg acctgttttg ccaggtcctc gccggcggtt
    21781 tttcgcttct tggtcgtcat agttcctcgc gtgtcgatgg tcatcgactt cgccaaacct
    21841 gccgcctcct gttcgagacg acgcgaacgc tccacggcgg ccgatggcgc gggcagggca
    21901 gggggagcca gttgcacgct gtcgcgctcg atcttggccg tagcttgctg gaccatcgag
    21961 ccgacggact ggaaggtttc gcggggcgca cgcatgacgg tgcggcttgc gatggtttcg
    22021 gcatcctcgg cggaaaaccc cgcgtcgatc agttcttgcc tgtatgcctt ccggtcaaac
    22081 gtccgattca ttcaccctcc ttgcgggatt gccccgactc acgccggggc aatgtgccct
    22141 tattcctgat ttgacccgcc tggtgccttg gtgtccagat aatccacctt atcggcaatg
    22201 aagtcggtcc cgtagaccgt ctggccgtcc ttctcgtact tggtattccg aatcttgccc
    22261 tgcacgaata ccagctccgc gaagtcgctc ttcttgatgg agcgcatggg gacgtgcttg
    22321 gcaatcacgc gcaccccccg gccgttttag cggctaaaaa agtcatggct ctgccctcgg
    22381 gcggaccacg cccatcatga ccttgccaag ctcgtcctgc ttctcttcga tcttcgccag
    22441 cagggcgagg atcgtggcat caccgaaccg cgccgtgcgc gggtcgtcgg tgagccagag
    22501 tttcagcagg ccgcccaggc ggcccaggtc gccattgatg cgggccagct cgcggacgtg
    22561 ctcatagtcc acgacgcccg tgattttgta gccctggccg acggccagca ggtaggccta
    22621 caggctcatg ccggccgccg ccgccttttc ctcaatcgct cttcgttcgt ctggaaggca
    22681 gtacaccttg ataggtgggc tgcccttcct ggttggcttg gtttcatcag ccatccgctt
    22741 gccctcatct gttacgccgg cggtagccgg ccagcctcgc agagcaggat tcccgttgag
    22801 caccgccagg tgcgaataag ggacagtgaa gaaggaacac ccgctcgcgg gtgggcctac
    22861 ttcacctatc ctgcccggct gacgccgttg gatacaccaa ggaaagtcta cacgaaccct
    22921 ttggcaaaat cctgtatatc gtgcgaaaaa ggatggatat accgaaaaaa tcgctataat
    22981 gaccccgaag cagggttatg cagcggaaaa gatccgtcga ccctttccga cgctcaccgg
    23041 gctggttgcc ctcgccgctg ggctggcggc cgtctatggc cctgcaaacg cgccagaaac
    23101 gccgtcgaag ccgtgtgcga gacaccgcgg ccgccggcgt tgtggatacc tcgcggaaaa
    23161 cttggccctc actgacagat gaggggcgga cgttgacact tgaggggccg actcacccgg
    23221 cgcggcgttg acagatgagg ggcaggctcg atttcggccg gcgacgtgga gctggccagc
    23281 ctcgcaaatc ggcgaaaacg cctgatttta cgcgagtttc ccacagatga tgtggacaag
    23341 cctggggata agtgccctgc ggtattgaca cttgaggggc gcgactactg acagatgagg
    23401 ggcgcgatcc ttgacacttg aggggcagag tgctgacaga tgaggggcgc acctattgac
    23461 atttgagggg ctgtccacag gcagaaaatc cagcatttgc aagggtttcc gcccgttttt
    23521 cggccaccgc taacctgtct tttaacctgc ttttaaacca atatttataa accttgtttt
    23581 taaccagggc tgcgccctgt gcgcgtgacc gcgcacgccg aaggggggtg cccccccttc
    23641 tcgaaccctc ccggcccgct aacgcgggcc tcccatcccc ccaggggctg cgcccctcgg
    23701 ccgcgaacgg cctcacccca aaaatggcag ccaagctgac ccgctaggga cgtgaagtcg
    23761 attccttcga tggttagcaa tcaaagactc agagtgctgt ctggagcgtg aatctaacgg
    23821 tacgtatctc gattgctcgg tcgctattcg cactctgcga aagttcgtac cgctcattca
    23881 ctaggttgcg aatcatgacc aaaatccctt aacgtgagtt ttcgttccac tgagcgtcag
    23941 accccgtaga aaagatcaaa ggatcttctt gagatccttt ttttctgcgc gtaatctgct
    24001 gcttgcaaac aaaaaaacca ccgctaccag cggtggtttg tttgccggat caagagctac
    24061 caactctttt tccgaaggta actggcttca gcagagcgca gataccaaat actgttcttc
    24121 tagtgtagcc gtagttaggc caccacttca agaactctgt agcaccgcct acatacctcg
    24181 ctctgctaat cctgttacca gtggctgctg ccagtggcga taagtcgtgt cttaccgggt
    24241 tggactcaag acgatagtta ccggataagg cgcagcggtc gggctgaacg gggggttcgt
    24301 gcacacagcc cagcttggag cgaacgacct acaccgaact gagataccta cagcgtgagc
    24361 tatgagaaag cgccacgctt cccgaaggga gaaaggcgga caggtatccg gtaagcggca
    24421 gggtcggaac aggagagcgc acgagggagc ttccaggggg aaacgcctgg tatctttata
    24481 gtcctgtcgg gtttcgccac ctctgacttg agcgtcgatt tttgtgatgc tcgtcagggg
    24541 ggcggagcct atggaaaaac gccagcaacg cggccttttt acggttcctg gccttttgct
    24601 ggccttttgc tcacatgttc tttcctgcgt tatcccctga ttctgtggat aaccgtatta
    24661 ccgcctttga gtgagctgtc gcgaatgcat ctagatataa ttacatcttc atcattcggt
    24721 attttaaatg acatatatcc tccttccgaa tagttttaat ggtgatgttc gattggacag
    24781 tgttttccat tattaaaatt ttaagtatca catcatgttt aatgaaggat tgatgtttat
    24841 tagaatattc ataatagctt tgtctttgcc tctatgtaaa tgaaattgca taaaaagcaa
    24901 attgcattat tggcaatgta cttattctgg atttttcggc acgataaatt attggtgtaa
    24961 gttttatatc atgagtaaaa attcggaatg atattcctgt cattttgtgg cggtagcgtt
    25021 actcaagata ttatcctaca tcatatgttg attattgtaa tcaatcgagc tattttttgt
    25081 ctaaaaaggg gcttttatgt ctacaagtac atctcaaatt gcggttgaat atcctattcc
    25141 tgtctatcgc tttattgttt ctgtcggaga tgagaaaatt ccatttaata gtgtttcagg
    25201 attagatatt agttatgaca ccattgaata ccgagatggt gttggtaatt ggttcaaaat
    25261 gccgggtcag agtcagagca ctaatatcac cttgcgtaaa ggcgttttcc cggggaaaac
    25321 agaactgttt gattggatta actctattca
//
