# Supplementary material for: Programmable protein delivery with a bacterial contractile injection system
Source: Nature. 2023 Mar 29;616(7956):357–64. doi: 10.1038/s41586-023-05870-7 (PMC10097599; doi:10.1038/s41586-023-05870-7)
Supplement: Supplementary file 3 — Annotated sequence files for plasmids listed in Supplementary Table 7. [file 41586_2023_5870_MOESM3_ESM.zip › Supplementary Data 1 - Annotated Plasmid Maps/pAWP78-PVCpnf╬öpvc15.gb]

LOCUS       pAWP78-PVCpnfΔpvc15       23455 bp ds-DNA     circular     15-FEB-2023
DEFINITION  .
ACCESSION   urn.local...34j-ex9rk9v
VERSION     urn.local...34j-ex9rk9v
KEYWORDS    .
SOURCE      
  ORGANISM  .
FEATURES             Location/Qualifiers
     oriT            1..110
                     /label="incP origin of transfer"
     rep_origin      263..894
                     /label="oriV"
     rep_origin      1203..1791
                     /label="ori"
     misc_feature    2331..20054
                     /label="PVC"
     misc_feature    2331..2780
                     /label="pvc1 tail protein CDS"
     misc_feature    2819..3886
                     /label="pvc2 tail sheath protein"
     misc_feature    3910..5232
                     /label="pvc3 tail sheath protein"
     misc_feature    5261..6535
                     /label="pvc4 tail sheath protein"
     misc_feature    6551..7009
                     /label="pvc5 initiator tube"
     misc_feature    7006..7188
                     /label="pvc6 initiator tube"
     misc_feature    7185..7874
                     /label="pvc7 initiator tube"
     misc_feature    7871..9487
                     /label="pvc8 vgrG tail spike"
     misc_feature    9501..9923
                     /label="pvc9 tail lysozyme"
     misc_feature    9920..10345
                     /label="pvc10 PAAR domain"
     misc_feature    10437..12623
                     /label="pvc11 baseplate"
     misc_feature    12616..15468
                     /label="pvc12 baseplate"
     misc_feature    15527..17053
                     /label="pvc13 tail fiber"
     misc_feature    17110..18825
                     /label="pvc14 tape measure protein"
     misc_feature    18853..19089
                     /label="pvc15 ATPase"
     misc_feature    19173..20054
                     /label="pvc16 sheath/tube cap"
     misc_feature    complement(20513..21328)
                     /label="KanR"
     misc_feature    complement(21632..22780)
                     /label="trfA"
     misc_feature    complement(23052..23423)
                     /label="traJ"
ORIGIN      
        1 ccggccagcc tcgcagagca ggattcccgt tgagcaccgc caggtgcgaa taagggacag
       61 tgaagaagga acacccgctc gcgggtgggc ctacttcacc tatcctgccc ggctgacgcc
      121 gttggataca ccaaggaaag tctacacgaa ccctttggca aaatcctgta tatcgtgcga
      181 aaaaggatgg atataccgaa aaaatcgcta taatgacccc gaagcagggt tatgcagcgg
      241 aaaagatccg tcgacccttt ccgacgctca ccgggctggt tgccctcgcc gctgggctgg
      301 cggccgtcta tggccctgca aacgcgccag aaacgccgtc gaagccgtgt gcgagacacc
      361 gcggccgccg gcgttgtgga tacctcgcgg aaaacttggc cctcactgac agatgagggg
      421 cggacgttga cacttgaggg gccgactcac ccggcgcggc gttgacagat gaggggcagg
      481 ctcgatttcg gccggcgacg tggagctggc cagcctcgca aatcggcgaa aacgcctgat
      541 tttacgcgag tttcccacag atgatgtgga caagcctggg gataagtgcc ctgcggtatt
      601 gacacttgag gggcgcgact actgacagat gaggggcgcg atccttgaca cttgaggggc
      661 agagtgctga cagatgaggg gcgcacctat tgacatttga ggggctgtcc acaggcagaa
      721 aatccagcat ttgcaagggt ttccgcccgt ttttcggcca ccgctaacct gtcttttaac
      781 ctgcttttaa accaatattt ataaaccttg tttttaacca gggctgcgcc ctgtgcgcgt
      841 gaccgcgcac gccgaagggg ggtgcccccc cttctcgaac cctcccggcc cgctaacgcg
      901 ggcctcccat ccccccaggg gctgcgcccc tcggccgcga acggcctcac cccaaaaatg
      961 gcagccaagc tgacccgcta gggacgtgaa gtcgattcct tcgatggtta gcaatcaaag
     1021 actcagagtg ctgtctggag cgtgaatcta acggtacgta tctcgattgc tcggtcgcta
     1081 ttcgcactct gcgaaagttc gtaccgctca ttcactaggt tgcgaatcat gaccaaaatc
     1141 ccttaacgtg agttttcgtt ccactgagcg tcagaccccg tagaaaagat caaaggatct
     1201 tcttgagatc ctttttttct gcgcgtaatc tgctgcttgc aaacaaaaaa accaccgcta
     1261 ccagcggtgg tttgtttgcc ggatcaagag ctaccaactc tttttccgaa ggtaactggc
     1321 ttcagcagag cgcagatacc aaatactgtt cttctagtgt agccgtagtt aggccaccac
     1381 ttcaagaact ctgtagcacc gcctacatac ctcgctctgc taatcctgtt accagtggct
     1441 gctgccagtg gcgataagtc gtgtcttacc gggttggact caagacgata gttaccggat
     1501 aaggcgcagc ggtcgggctg aacggggggt tcgtgcacac agcccagctt ggagcgaacg
     1561 acctacaccg aactgagata cctacagcgt gagctatgag aaagcgccac gcttcccgaa
     1621 gggagaaagg cggacaggta tccggtaagc ggcagggtcg gaacaggaga gcgcacgagg
     1681 gagcttccag ggggaaacgc ctggtatctt tatagtcctg tcgggtttcg ccacctctga
     1741 cttgagcgtc gatttttgtg atgctcgtca ggggggcgga gcctatggaa aaacgccagc
     1801 aacgcggcct ttttacggtt cctggccttt tgctggcctt ttgctcacat gttctttcct
     1861 gcgttatccc ctgattctgt ggataaccgt attaccgcct ttgagtgagc tgtcgcgaat
     1921 gcatctagat ataattacat cttcatcatt cggtatttta aatgacatat atcctccttc
     1981 cgaatagttt taatggtgat gttcgattgg acagtgtttt ccattattaa aattttaagt
     2041 atcacatcat gtttaatgaa ggattgatgt ttattagaat attcataata gctttgtctt
     2101 tgcctctatg taaatgaaat tgcataaaaa gcaaattgca ttattggcaa tgtacttatt
     2161 ctggattttt cggcacgata aattattggt gtaagtttta tatcatgagt aaaaattcgg
     2221 aatgatattc ctgtcatttt gtggcggtag cgttactcaa gatattatcc tacatcatat
     2281 gttgattatt gtaatcaatc gagctatttt ttgtctaaaa aggggctttt atgtctacaa
     2341 gtacatctca aattgcggtt gaatatccta ttcctgtcta tcgctttatt gtttctgtcg
     2401 gagatgagaa aattccattt aatagtgttt caggattaga tattagttat gacaccattg
     2461 aataccgaga tggtgttggt aattggttca aaatgccggg tcagagtcag agcactaata
     2521 tcaccttgcg taaaggcgtt ttcccgggga aaacagaact gtttgattgg attaactcta
     2581 ttcagcttaa tcaggtagag aaaaaggata ttaccatcag tttaactaat gatgcaggta
     2641 ccgaattatt aatgacctgg aatgtttcta atgcttttcc cacttcattg acttcacctt
     2701 catttgatgc caccagtaat gatattgcag tacaggaaat tacgctgatg gcagatcggg
     2761 tgattatgca ggctgtttga agcattgata tttaatcatc tcatataagg gaacttttat
     2821 gacaaccgtt accagttatc ctggcgttta tattgaagaa ttaaatagcc tggccttgtc
     2881 agtttcaaat agcgccacag cggttcctgt ttttgctgtg gacgaacaaa accaatatat
     2941 tagtgaagat aatgcaatcc gtattaattc gtggatggat tatcttaatc tgattggcaa
     3001 ttttaataat gaagacaaat tagatgtttc tgtgcgtgct tattttgcca atggaggtgg
     3061 atattgttat ctcgtcaaaa caacgagttt agaaaaaatt attccaacct tggatgatgt
     3121 aaccttattg gttgctgcgg gcgaagatat taaaacgaca gtagatgttt tatgtcagcc
     3181 aggaaaaggg ttattcgcag tctttgatgg ccctgaaaca gagttgacta tcaacggtgc
     3241 ggaagaggca aaacaagcct ataccgccac accattcgct gcggtttatt atccttggtt
     3301 gaaagcggat tgggctaaca tagatattcc acccagtgca gtgatggcgg gagtttatgc
     3361 atcggtggat ttatcccgtg gtgtatggaa agcgcctgcc aatgttgcgt tgaaaggggg
     3421 cctggaacct aaatttttag tcacggatga attgcagggt gaatataaca ctggccgcgc
     3481 tatcaatatg attcgtaatt tcagtaacac aggtactacg gtttggggtg caagaaccct
     3541 ggaagataaa gacaattggc gttatgttcc agtgcgacgc ttgtttaatt ctgtggagcg
     3601 ggatatcaag cgtgccatga gctttgctat gttcgagcct aataatcagc ctacttggga
     3661 gcgggtacgg gcggcgatta gcaactacct ttatagcctg tggcaacagg ggggattagc
     3721 tggcagcaaa gaagaagacg cttattttgt gcaaattggt aaaggtataa cgatgacaca
     3781 ggagcagatt gatgcagggc aaatgattgt taaagtcggt ttggctgctg tacggcctgc
     3841 ggaatttatc attctccagt ttacgcaaga tgtagaacag cgttaatcat atgattatga
     3901 ggagttatca tgtctgctat tctgaaagcg cctggcgttt atattgaaga agacgcttcc
     3961 ctagcgttgt ctgtcagtaa cagcgcgact gccgtgcctg tttttatcgg aaaatttact
     4021 ccgacagtgg ttgattcaat ccaagtctgt acccgtatca gcaactggct tgaattcact
     4081 tcctcttttt ccctagctcc aacagttgag attgttgtcc aatctaacac tgaatctgaa
     4141 tctgaatctg aaacttacca ctatattgag acaatcaatt tatctccagc tgtggaagca
     4201 ttgcgactct attttcaaaa tggcggagga gcttgctata tctacccatt aaatgatgct
     4261 gaagatgaat tggttctggc ggccatacca gaagtcattg aacagaaagg tgatattact
     4321 ctgttggttt gcccggaact cgatctggat tacaaaacta agatctatgg cgcagtgagc
     4381 tcactgttga atgataacaa agtgggctat ttcctgattg cggatagcaa tgatggagaa
     4441 tctgtgtcag gagtatggaa tagtgctaag gccgccgcct attatcccca gttggaaact
     4501 aacctaaaat tttccacgtt gcctggggat aaggacattc gtatcagcgg ttatcaggat
     4561 gatgatgaaa cacataaacc gaaaaacttg gatgagctca ggacaatcaa cgaggcgttg
     4621 gcacaggata ttgatgcaag attgctcgag gagaaacaac gtgctgtcat cattccgcca
     4681 agtgctgcca ttgcgggcat ttattgccaa acggataatc gtcgcggtgt ttggaaagcg
     4741 ccagccaacg ttgcgctcac agggatcggg agtttgcttg ataaggtaga cgatgaacgg
     4801 cagggagaga tgaatgacaa gggaatcaat gtcatccgtt catttaccga ccgtggtttt
     4861 atggtctggg gagcccgtac ttgtgtggac gctgccaaca tcagctggcg ttatattcct
     4921 gttcgtcgcc tgttcaattc cgttgaacga gatatccgcc aggcgctgcg cgctgtgttg
     4981 tttgaaacta atagtcagcc tacctgggta cgtgctaagg ctgccgttga tcaatatctt
     5041 tatacccttt ggcagaaaaa tgcattgatg ggtgctcgcc cggaagaagc ttattttgtg
     5101 caaattggtc aggatatcac catgtccgag gctgatatta aacagggtaa gatgatcatg
     5161 actgttggtt tggcagcagt gcggccagct gagttcatca ttctgcaatt tacgcaggat
     5221 gttgttcagt aatctccatg actaaacgcc aggcactgta ttgacagtgc ctactctaac
     5281 catcttggag gaggtgatga tgatggagag actccaaccg ggtgtgactt taacagaaag
     5341 tataatcacg atgggtcagc aagagatacc cagtgctgtg ccggtgttta ttggttacac
     5401 cgttcgttat ccggaacaat cggaagcatc agtccgtatc gacagtttgg ccgagtatac
     5461 cagcctgttt ggtgacgacc atgtgatgat gtttgctgtc aggcactatt ttgataatgg
     5521 cgggcaacag gcatttgttt tacccctgaa ggacaatatg ccatcagtgg agatgaccac
     5581 agctgaagcg gaaaatctga tagccgcatt gcgctctgct acggttagcg aagccattgg
     5641 tgggcatagt cagattacac tgattttggt accggatatg gctcggctta atgacagtga
     5701 tattgatgac tcctcaaccc aggtaagcct gtggtcccaa ggctgggagg cgctgctgca
     5761 attgagtcag gttaggccca acctctttgt gctgttagat gcgccggata atgttgaaca
     5821 ggcgcagaag tgtatgacaa cgctatcgtc agattatcgt caatgggggg cagcatattg
     5881 gcctcgtctg gaaactacct atcagaaaga aatatctggc aaggacaatg aatctcaggg
     5941 aattttccag gggactgttc tgtcacccac agccgcggtc gcagcggtaa ttcaacgcac
     6001 ggataacgac gcgggtgttt ggaaagcacc ggccaatatt gccttatccc aggttattcg
     6061 acctgttaaa tcttatcttc agggaagtgt actgtttaac agcagcggca cttcgctcaa
     6121 tgtgatccgc agtttcccag gtaagggcat acgggtatgg ggatgccgca ctctggaaaa
     6181 cacggataat acgcagtggc gctatctgca aacacgtcgg ctggtttcct atgtaacagc
     6241 gcatttgacc caattggctc gcatgtatgt ctttgagcca aataatgaac ttacctggat
     6301 gaagttaaaa ggacaaagtt acaactggtt acggcaatta tggttgcagg gtggcttgta
     6361 tggttcacag gaggatgagg catttaacat tctgttaggc gtaaacgaga cgatgactga
     6421 ggatgatgtt cgtgcaggaa aaatgatcat gaaagttgag ttggctgtgt tgtttcctgc
     6481 cgaatttatt gagatcagtt tggtgtttaa tacccaaaca gaggcgctgt cttaagaagg
     6541 aaaaagtacg atgaacgatt attacacacc cgtggtatcc catcgtttta tggcgagttt
     6601 tatttttaac cgcattcccg atccgctgga tattcgtttt cagcgtatct ctggccttag
     6661 tcgggaacta caggtgactc agtacagtga gggaggagaa aatgcccgta ataactattt
     6721 agctgagaaa atccaacacg gtacgttgac tttggaacgg ggcgtgatga cagtctcgcc
     6781 attgacctgg atgtttgatc gggtattgag tggtgaaaaa atcgcttatg ccgatgtggt
     6841 ggtgatgcta ctgaatgaaa attcactgcc attgtccagt tggacgttga gcaatgcgct
     6901 gccggtacgc tggcaaacca gcgactttga cgctaacagc aatgccatat tggtgaatac
     6961 ccttgaattg cgttaccagg atatgcgctg gcttggagtc aaaatatgac agtagaaatc
     7021 agagagttac ttatccaggc aaaggtagtg ccatcaacac gaccgactga atcagaacgg
     7081 caaaaccatt ctttgataca ggaaagtctg gatgaggcga cttgggtgga aacgataaaa
     7141 cgcgaagtgt tggccgcatt acgcgatgag gaagggtggc gtccatgagt ctgattgaac
     7201 gtggtttagc taagctgaca attaatgctt ataaggatag ggaagggaag atacgggcag
     7261 gaacgttgca ggccatgtat aaccctgact ccttgcaact ggattaccaa acggattatc
     7321 agcaatccca agcgattaat agcgaaaagc aaagtagcat ttatgtacag gccaagcccg
     7381 cagggttatc acttgaatta atttttgatg ccacgatgcc gggtaacaaa acccccattg
     7441 aagagcagct catgcagctc aagcaactgt gcagtgtgga tgcaaccagt aacgagacgc
     7501 gattcctgca agttaaatgg ggcaaaatgc gttgggaaag tcggggttac tttgctggca
     7561 gggccaagag tttgtctgtg aattacactt tgtttgatcg tgatgcgact cccttgaggg
     7621 tacgggtaat attggcatta gtggctgatg aaagtctggt gttgcaggag actgaacaaa
     7681 atctgcaatc tccggcaaaa atcgcattac gcatacagga tggggtatct ctggctctga
     7741 tggcagccag tacggcatca acattgtcag gcggtgtgga ttatctgacg ctggcctggc
     7801 aaaacggtct ggataatctc aatgggttcg ttccgggtga aatattgcag gccaccaggg
     7861 gagacgaatc atgagccacc aactgaaaat tattgcagat ggtaaggcac tgtcactttt
     7921 ggccgcggta gatgtggaca cctgttatcg ggttaacagt ataccttctg cgacattgaa
     7981 actgagcgta ccggataggc cactctcttc tttcagtcag acggatgttc agacagaact
     8041 ggcccactgt caggtaggga aaaccctgcg tctggaattg attgatggta gcaaaaaatg
     8101 ggtgctgttt aatggtctta ttacccgtaa ggctctgaga attaagaata agcaattatt
     8161 gctcactctg gttgtcaagc atcggttgca actgatggtg gatacccagc attcacagct
     8221 gtttaaagac aaaagcgaaa aagcgatctt aagcacgcta ttgaatcaga ccggaatcaa
     8281 tgctcgcttc ggaaagatag cggcgttaga tcaaaagcat gaacagatgg tgcaatttcg
     8341 ttgttcagac tggcattttc tgttgtgccg actgtcggca accggtgcat ggttgttacc
     8401 tgccatagaa gacgttcagt ttgttcaacc tgatgctctg aaatcaaact cagcctatac
     8461 cttgaagagc aggggggatg agaacaaaga catcgttgtc aaggatgctt actggcagtt
     8521 tgacaatcaa atcaaccccg ctttgctgga agtcagtggc tgggatatca gtaagcagca
     8581 ggtacaatca ggcggtcgct acggaaaaat cgcgttgggt aaggcggcac tctctcctga
     8641 tggattggca tcccttaata aaacgggttg ggacatttgt tatagcagtc cgttaacaac
     8701 ccaggaaagc ggttatctgg cacagggatt attgcttaac cagcgcattt ctggggtgac
     8761 aggagaattt ttgctcaaag gagatgggcg ttaccagttg ggagacaaca ttcagctgac
     8821 tggatttggt tcacagttag atggtacggc aagcattact gaggttcgcc accgtcttaa
     8881 tcggcgaatt gattgggaaa ccacggtgag cattggttta caacatgaat atttgccgat
     8941 attacctgat gctcccgaac tacatattgc gacagtagcg aaatatcagc aggacagtgc
     9001 ggtgttaaac cgtatcccca ttattctgcc ggtactgaat cgtcccaatg aatttttgtg
     9061 ggccagattg gggaaacctt atgctagcca tgaaagcggt ttctgttttt acccagagcc
     9121 aggtgacgaa gttattattg gtttttttga aaatgatccg cgttatccag ttattttagg
     9181 tgctatgcat aatccgaaaa ataaggcccc ttttgaacca acccaagata atagggaaaa
     9241 agtattgatc gttaaaaaag gtgaagcgca acaacaatta gtcattgatg gcaaagagaa
     9301 aatgatccga attaatgcgg gtgaaaatca aataatgctt cagcaagata aagacatttc
     9361 tctgtcaacg aaaaaagaat taacactgaa agcgcagaca atgaatgcca cgatggataa
     9421 atcattggca atgtccggga aaaacagtgt tgaaatcaaa ggcgcaaaaa ttaatcttac
     9481 ccaatgaaag gtgacgatga atggaaaatc aaatactgac acaactctat ggtcgtggtt
     9541 gggcttttcc tccggtcttt tcccttgaaa agggggtaga gatggctgaa ggggcggaag
     9601 atgtgagaca aagtttgcag attctgttta gtactgagcc gggggaacgt cttatgcgtg
     9661 aaaattatgg ctgcggatta aatgatttta tgtttgaaaa tatccgcaat gaacttattg
     9721 ctgaaattga atcccatatc catgacaacg tattacgata tgaaccccgg gctgatatga
     9781 ctgatattca ggttcgtcaa tcccctggca tggggaatac tttgcaagtg caggtcatgt
     9841 atcgcctgag agggagtgat atcaatcaac aaatccaggg agtacttgca ctgagtgaag
     9901 gccgggtgac ggaggtagta tgagtgaagc gattgtggtg gatggtgacg tgttacagtt
     9961 tgatcccaac tttggcaatc ggcaggtgac ggttcccagc ccaggaaaaa ttagcggcac
    10021 aggacatgcg caggtaagtg gaaaaaaagt gtgtattctg ggggatgaga aacaggtcag
    10081 ggtttctgca acctatatta caacaacaca tactacgccg ggaacaggaa ccattactat
    10141 cagtgctctg gatgctggcc agcaggccct tcagtgtacc agtggggcgg ctttaattat
    10201 caaggggcag caatttacgg cgatgtttac gcctgaattg ccagccatga ataatacagt
    10261 gactccgcca caaccggatg ttacgacacc ttcatcagga aaaggacgtt ttatcactca
    10321 acaaaatttt gctaccgtaa attagagtat tgactgaatt aaatagaatt aacgaaggtg
    10381 taaataatta tttatttgct gacgaatcgc tgtgacaaat aaacacaggt gatgttatgg
    10441 aattaaatga gttaactaac aaattgtcaa atttggtgcc aatgaccgat tttaaattag
    10501 ataatcgagc cagtttgcaa ttgcttaaat atattgaagc gtatacgaag ataataccct
    10561 ttaattctgg cgataaatat tggaatgact ttttctttat gtcaggaaat acgccagaga
    10621 aacttgcaaa attatatcag aaagaaatag aacccaatgg ggagttatta cctcagcagg
    10681 cttttttgtt ggcggttttg cgtttattgg aaacaccaat atccttatta aatgtattac
    10741 ctgctgctca tcgtgagctc tattatcggg agcttttagg cttgtcttcc catgcggcac
    10801 agcctgatca ggttgcttta tctatggaac tgaattcgac agtgatggaa cagctgctcc
    10861 ctgaaggaac cctgtttgag gctggtcagg atgaacaagg caatgcattg caatatgccc
    10921 tggatgccag tttgctggct aatcgtggat atatcagtga cttgcgctgg ttacggaatg
    10981 acggggaaaa gcaatgggtt acttctgctc catgggattt acaggcacag gtgtcactgc
    11041 cgtctgatgg gatacgatta tttggtaaga caaatagtga tcagcaggta tttggtgggg
    11101 tgttgataac gtcatcactt ctggcgatgg aagcggggat aaggaagatc attgttactt
    11161 ttgagcagga gatgaacacc caagaactgg tggcacaggt cagcagtgga aatcaatggc
    11221 taacattgac gtctgaggta aataagaaag aggtcacact gacactgtca gacaaagaac
    11281 cggcaatcag tgcgccagag gatctggata atctcttttt cacgcaaccg gtactcaggc
    11341 tacagggaaa ggatagtcag gcactgccgg aggtgacggg tatcagcgtt tcggaaaagg
    11401 atgatactaa ggatacctct tttgagatgt atcacttaac accatttggt tatagcagtg
    11461 atatagagcc attggaggaa aatccagcgt tatatttagg ctttactgat gtaaagccag
    11521 ggcaaacact ggcgctgtat tggaaattaa aatccccgca gcaaccaacc gtttcctggt
    11581 attacctgga tcaacataat caatgggctg aattggattc atgggtcagt gatggaaccc
    11641 agaatctgta tcaggatggt acttggcacg ttgagttgcc tgtggatgca tccaatcagg
    11701 cagagcagat gccagttgga cgctattggt tgcgggcagt ggtggaggta cccgctcatg
    11761 agggggcgtt ggggaaggct ccttggctat atggtctaat ctataacgcc atgacggcaa
    11821 ccttggttaa tgtagatagc atcagtgaca gccatttctt aacccctttg cctgccagca
    11881 gcatacagcg gcccgttgaa cccatcattg tgttggcatc ggtcaaccag ccttgggcat
    11941 catggggtgg acgtatacct gaatcctaca gtgccttttt tgaacggata gctcaaaacc
    12001 tgtctcatcg aaaccggtcc ttaacctggg gaaatatggt gacattactc aaagagcgtt
    12061 atgtcagcat ctttgatgtt aagtatccag gtaatgatga actcaccaga gtgccagcat
    12121 tggagcagca gcaactaaca gtgattccag caaaccggta caacgatagc gatgattctc
    12181 tgcgtccggt actgaatcct gctcgtctgc aagagatggc tgattggttg cagcagaaag
    12241 actctccctg ggcctctatt gaggtcagga atccagaata cttggatgtg aaaatccatt
    12301 acgaggtgat ttttaaacct gatgtgaacg aagattttgg ctatcgccag ctacagcagc
    12361 aactgtgtga ggtgtatatg ccttggagca tagatgagca gcggcccgtt gtattgaata
    12421 acagcattaa ttatttccag ttgttagcca ctattcaaca gcaaccgctg gttgagcgag
    12481 tcactcgtct gacactacat cgggctgatt cttctgatga gagtgatggt acagcatctg
    12541 tggaagccaa agataatgaa gtgcttattt tagtctggga agaggacgat aatctgcaat
    12601 accgaggaaa tgactatgag taatcaggat gcactgtttc atagcgttaa agacgatatt
    12661 cactttgata ccttgctgga acaagctcat caggtgattg aaaaacaggc tgaaaaactg
    12721 tggagtgata cggcagagca tgatccgggt atcacatttt tgcagggaat cagttacggt
    12781 gtgtcagatt tggcttaccg acatacatta cccctgaaag atttactgac tccggcgccg
    12841 gatgagcagc agcaagaggg aatttttcct gccgaatttg gcccgcataa tacactgact
    12901 tgtgggccgg tgacagcgga tgattatcgc aaggcattgt tagatctaca cagcagcgac
    12961 agcctggatg gtactcagca ggatgagggg gattttctgt tccggagtgt gcaactggtg
    13021 cgtgaaccgg aaaaacagcg ttatacctat tggtatgatg caaccaagag ggaatatagc
    13081 tttgtcaaca gtgaaggggc taaagagttt accttgcggg ggaattactg gttgtatctg
    13141 gaaccaaccc gttggactca gggtaatatt gccgctgcta ccagacaact gacagaattt
    13201 ttgactaaaa atcgcaatat tggtgaatct gtcagcaaca ttatctggct acaaccggtt
    13261 gatctgccac tgttgctgga tgttgaactg gatgatgatg taggtgcaca ggatgtcccc
    13321 ggtatttttg cggcggtgta tagcaccgca gagcagtatc tgatgcctgg agcacagcgt
    13381 taccgtacgg aagtactgca aaatgctggg atgagcaatg atcaaatctt cgaaggtcca
    13441 ttattggaac atggctggat accagagctg ccggcagccc gtgattatac tcaaaggctc
    13501 actctcaatc ttagccggtt ggtaaatagt ctgcttgaga ttgagggcat taaacatgtg
    13561 aatcgtcttc gtctggatga tagcttcgat aaaactgcta ttgaacccgt taagggggat
    13621 acctggtcgt ggtcgatcaa agagggctat tatccacgtc tttggggaga agacccactt
    13681 aaccaattgg cgcaacaaaa tggcccgctt agggtgatag ccaaaggagg gattagcgtc
    13741 agtgtgagta aagagcaaat ccaggccagt ttacccagtc aatcactgat tcaaaatgag
    13801 ccggtaatat tggcttacgg ccagcaccgt gacgttggca gctattatcc cgtcagtgat
    13861 actttgccgc cttgctatgg actacaacat tctttgtctg aaagtgaaca cttattgcca
    13921 cttcatcaat ttatgttgcc atttgaacaa ttattggcct gtggttgtca acagatagcc
    13981 atgctcccgc ggttactggc ttttcagcgc gaaggttatg aggtttgggg tgatcagtgg
    14041 ccctttaagt caggctcagt gaatgatgac gcccatcaag attatgcccc tgcattaaag
    14101 gatttgttag gacagattgc gctggatagt gatcatgaat tggatattat taattacttg
    14161 ctgggttact ttggcacaca gcgggcaccg cgtaccttta cgacacaact cgatgatttt
    14221 cgtgcggtcc aacagggtta tctggcccag caaccgacat tgacttacca ccgctccaat
    14281 attcgtatcg atcaggtatc gtcgctacaa aaacgtattg ctgctcgcat ggggctgggc
    14341 ggtgagttgt ttaaacctca accggatctg agccaactgc ctttttattt gattgaacat
    14401 cgagcgttgc tgccagtcaa acccaatagt cagtttgata aggaacagaa accagcctcg
    14461 gtgacagagg aggggggcag ccaaacaggt caacattatg tggtcattga acagaagggc
    14521 attgatggca agctgacaca ggggcaagtg atcaatttaa ttctgtatga aggagagcag
    14581 ggagaaaccc aatttacgat acgcggtcag atggtattca aaaccgaggg ggataagttt
    14641 tggttggatg tgaataatag tgcgcaactg gaatataatc tggcgcgggt aatgacagca
    14701 gccaaggcga gtaaactctt ttggcaaaac agcccggtat ggatggagga tatgggctat
    14761 cgtctggcct atgctagtga ccaatcctca ttgcctgtga atcaacggcg cttgacccgc
    14821 acagtgcaaa ctccattccc gccgatggtt gttgtaggta gcgaaatcac cctgttaaag
    14881 caggtgggga tagtcaattt aaaaaaagcg gagtcagaaa aactttatgc aaaagttgtt
    14941 agctttgatc gcattgaagg gaccttgatt attgagcgtt tgggtaattc cactctggct
    15001 tttcctacct cggaagaggc gtggcggtat agttggtatt tttcggggga gaaatatgaa
    15061 aggactgacc gcttttcatt tgtgattagc gtagtagtga acagtgactt aattaaattg
    15121 cccggtgttg atccctataa attggaagaa tgggtgaaag aaacgattct taccgaattt
    15181 ccagctcata tttctatgat tatccattgg atggatcggg aagccttttt aaatttcgcc
    15241 aatacctatc agcgttggca aaataatggt acgccactgg gggatgcggc ttattccatt
    15301 ctagaaagtt tgacacttgg taaattgcca tctgccttaa aaggtgttgg cacaatgcgt
    15361 attgccacat ctagtcaaag agaagaagtg gtgggtagta atggtgatca atggaataca
    15421 gatggaataa cccagaatga attattctat gttcctaaag agagctagga aaaataaata
    15481 tctgccacta atgatgttga attaaatatg ttttctggag ttaatcatga acgaaactcg
    15541 ttataatgca actgtacaag aacaacaaac attatctaat ccaaaagctg ttggacctga
    15601 catcgataaa ttaaaggata aatttaaaga gggcagtatt cccctgcaaa ccgatttcaa
    15661 tgagttaatt gatattgccg atattggacg taaagcctgt ggtcaagcgc cacaacaaaa
    15721 tggcccagga gaaggattga aattggctga tgacggtacg cttaatttaa aaataggcac
    15781 tttttccaat aaagactttt ctccattaat attaaaagat gatgttttat ctgtagatct
    15841 tggtagtggt ctgactaatg aaaccaatgg aatctgtgtc ggtcagggcg atggtattac
    15901 agttaacact agcaatgtag ctgtaaaaca aggtaacgga attagcgtta ctagtagtgg
    15961 tggtgttgcc gttaaagtta gtgctaataa gggacttagc gttgatagta gtggtgttgc
    16021 agttaaagtt aatactgata agggaattag cgttgatggt aatggtgttg cagttaaagt
    16081 taatactagt aaaggaatta gcgttgataa tacaggtgtt gcagttatag ctaatgctag
    16141 taagggaatt agcgttgatg gtagtggtgt tgcagttata gctaatacta gtaaaggaat
    16201 tagcgttgat ggtagtggtg ttgcagttat agctaatact agtaaaggaa ttagcgttga
    16261 taatacaggt gttgcagtta tagctaatgc tagtaaggga attagcgttg atggtagtgg
    16321 tgttgcagtt atagctaata ctagtaaagg aattagcgtt gatggtagtg gtgttgcagt
    16381 tatagctaat actagtaaag gaattagcgt tgatagtagt ggtgttgcag ttaaagttaa
    16441 agctaatggc ggaattaaag tagatgctaa tggtgttgca attgatccta ataatgtact
    16501 ccccaaggga gtgattgtaa tgttctctgg cagtactgca ccaactggtt gggcgttatg
    16561 tgatggcaat aatggtacac caaatttaat cgatcgattt attttaggtg ggaaagggac
    16621 tgatattaat ggagtgagta ctaatacagc ttcaggtact aaaaatagta agttattcga
    16681 tttcagttct gatgaagcta cattaactat tgatggtaaa acactgggga gagcattatc
    16741 gttacagcaa atacctaatc atgcacactt tagtggaata attatggata cagagaaagt
    16801 taattattat ggaagtaaaa aaatcacaac aaatgtgtgg ggtgtaacaa caggagataa
    16861 tacttcagta cgatatattt ataagtcatc aggtgtactt gactctaaca ataatgtctc
    16921 caacagtacc ttaggcggaa acagtctgca gacgcacgat catgatatta agataacggg
    16981 cacaggaaaa cattctcaca aaaacaaagt aacagtccct tattatattc tggctttcat
    17041 cataaagctt taatatatat gaaaaattga aaatataaat tatccattaa taataaagag
    17101 gatattagca tgacttcgga gccaaatctg ttaaaccgga ttacaattac tattgaagct
    17161 aataatcaac aagtagctag aaaagtattg catggctcct tgcttaatca agctaatata
    17221 aataaattat ttaattcata ctttaatgaa tatgaaatta ataggggtgt ttatttagaa
    17281 acattaatcc tgaatcttgg tacgataaat ttccatgatt ttaattcatt gtttcctact
    17341 ctcctaaaag ctgcattgaa taaagaattc agtcaatatc agataaacaa ccatagggaa
    17401 gaaatgctat ttaatgagac aatatcaaat caagctactg ataagtctta catatttggc
    17461 gataacaaat taattgatgc agagaatttc attcactttt tatatcaaaa gcattccaca
    17521 ttaaatctag tagaagcaat gggaaataat ggtattgaaa aattaacaaa tcagttaaca
    17581 caaatagaaa ataaatttgc gttattattg gcaaaaagtt gtttgtctga ggaaggctta
    17641 aaacgactct tggctatcaa acaacccgat ttattaatcg ctatcaatcg cagattatct
    17701 gaaagaataa atagaccaca atatcaggag aagcttgttt cctgcggaca actgatattt
    17761 agtgctctgg gatatataca acagtacaat atacaggaaa ttcctaaacc ggatgaaaaa
    17821 gttattgcac gcataacaac tgaacttaat aataatggtt tgcttaatac aatacctatt
    17881 attacactat ttcgtcagag tgggattaac gattcatcac taaatgattg gctaaagaaa
    17941 atctggcagg tgagatcaat ttcacagtta tgcagaaagt atctttctgc taaggaatac
    18001 caatatctgt cagaacattt tgtttcaaag agcgtcgata aaaatagata tgatgaagag
    18061 cccgtaaatc agagcatatt atcaaggttg aataataatt ccattaaaga aggaaataat
    18121 cacagtcaac tctgtactct cagtagacta tattctgaac ccgttgtatt acctgaacaa
    18181 accattctac gtcaggttag taatacagta gatcagagca tattatcaag gttgaataat
    18241 gcctccatta aagaaggaaa taaccaaagt caacttcgca ctctcagtag actatattct
    18301 gagcccgttg cattacctga acaaaccatt ccacgtcagg ttagtaatac aggtatatta
    18361 attctatggc caatgctacc tacactattt aaccagcttg gtctacttga gaaaaagaaa
    18421 tttatccatc gtcaggccca gtttaatgcc gttgattttc ttgattacct gatttgggga
    18481 accgaagatg tgaaagtgga acgaaaggtt ttgaataatg ttctatgtgg gttaatggct
    18541 gatgaaatta ctgaaccaat gcctattgaa ccagaaaaac aatggataat aattcaatgg
    18601 ctggacgcta ttatctccca actttctggc tggaaaaagt taagtcgtaa tgacgtccgt
    18661 caattatttc tacaacgacc aggagaatta ctgatcaatg aacaggaaat taaaatcaca
    18721 atacagcaac aaccatttga tgctctgtta actgattggc cgtggccaat gaatatggct
    18781 tgttttagct ggttgagtca accattaacc attacgtggt tataaccatt gaccacaatg
    18841 acttagtctg agagctcaac gaacaagcgt gaccacaatg acttagtctg agagctcaac
    18901 gaacaagcgt gaccacaatg acttagtctg agagctcaac gaacaagcgt gactggcgcg
    18961 aatatccgca atattgcttt attgtcttca ttctttgctt cagagcaggg gaatgatgaa
    19021 gtcagtaatg aaaatattga aattgcattg aagcgtgaat tagctaaagt cggacgatta
    19081 acattttaaa agttatcaca atgaaagtat tgaaatatta aataaattta ttaccaaaaa
    19141 gttatcacga tataatttaa gagaggtttt ttatgttaaa cacgcaaact attattgatg
    19201 tcaataaggc aatggatgcc atgctgcgcg catatctgaa tcaagatatt gccattcgtt
    19261 ttgatctacc tgaattggat actatgcaat ctgatgcgat ggtaagtatc tttctttatg
    19321 acattcatga agatttacag cttcgctcgg cagaatcaag agggtttgat gtttatgccg
    19381 ggaggttatt gcctggttgg gtaaatatta aatgtaacta tctgattacc tattgggaag
    19441 cttctaagcc agcgactgat gccagcagtc cggatagcca acctgataac caggcaatac
    19501 aagtgatgtc acaagtatta aatgccttga ttaataatcg tcaattggca ggtattcctg
    19561 gtgcttatac tcaggttgta ccgcctaaag agagtttaaa tagcctgggg aatttctggc
    19621 aatcactggg taatcgccca cggctttctc tcaattattc agtgacagta cctgttagcc
    19681 taaacgatgg tcaggatagc gcgactccgg ttaccgcggt ttcttctaca gtggaacaaa
    19741 cggcatcgct cagtcaagaa gtggttagtc atgctttacg cgaattactc attacggaat
    19801 taggaggagg agaggataac cggttggtac tgagtaaagt tgaattatcc gcagtgaaag
    19861 agacgatgac tcaagacagt ccggctcaga tgattatatt gttgtctgtt tcaggcatta
    19921 cacgacagga atatttgaag gaaattgata atatctttga tcgttgggta aataatgctg
    19981 aagttattac cactattgat gattgtggga ttagaattga aagtataacg aaagataatc
    20041 ttgtaggaat ttaaattttt ttaattaaat aaaggaatta atattgattt gatagagcat
    20101 gtaatcaata acttctatga aaatgttgaa aaacaataca cggaaacact taacttacaa
    20161 ttaaattgtt aaaggagatg atgataagaa tggtcagtca ccagataaaa tgatctctgg
    20221 tcaattttag gaaagctgaa aaaacctgac caaatgcgtc gtaaattcta tgcttagaaa
    20281 gactcggtgc cagtgtaata cctaagatat ggtttttatt tccatatctg ttcgaaaact
    20341 tagaaataac aagttcaaca ataaccaggg actttaaata tcggatcctt gtcgggaaga
    20401 tgcgtgatct gatccttcaa ctcagcaaaa gttcgattta ttcaacaaag ccgccgtccc
    20461 gtcaagtcag cgtaatgctc tgccagtgtt acaaccaatt aaccaattct gattagaaaa
    20521 actcatcgag catcaaatga aactgcaatt tattcatatc aggattatca ataccatatt
    20581 tttgaaaaag ccgtttctgt aatgaaggag aaaactcacc gaggcagttc cataggatgg
    20641 caagatcctg gtatcggtct gcgattccga ctcgtccaac atcaatacaa cctattaatt
    20701 tcccctcgtc aaaaataagg ttatcaagtg agaaatcacc atgagtgacg actgaatccg
    20761 gtgagaatgg caaaagctta tgcatttctt tccagacttg ttcaacaggc cagccattac
    20821 gctcgtcatc aaaatcactc gcatcaacca aaccgttatt cattcgtgat tgcgcctgag
    20881 cgagacgaaa tacgcgatcg ctgttaaaag gacaattaca aacaggaatc gaatgcaacc
    20941 ggcgcaggaa cactgccagc gcatcaacaa tattttcacc tgaatcagga tattcttcta
    21001 atacctggaa tgctgttttc ccggggatcg cagtggtgag taaccatgca tcatcaggag
    21061 tacggataaa atgcttgatg gtcggaagag gcataaattc cgtcagccag tttagtctga
    21121 ccatctcatc tgtaacatca ttggcaacgc tacctttgcc atgtttcaga aacaactctg
    21181 gcgcatcggg cttcccatac aatcgataga ttgtcgcacc tgattgcccg acattatcgc
    21241 gagcccattt atacccatat aaatcagcat ccatgttgga atttaatcgc ggcctcgagc
    21301 aagacgtttc ccgttgaata tggctcataa caccccttgt attactgttt atgtaagcag
    21361 acagttttat tgttcatgat gatatatttt tatcttgtgc aatgtaacat cagagatttt
    21421 gagacacaac gtggctttcg acttccggca agctatacgc gccctagaat tgtcaatttt
    21481 aatcctctgt ttatcggcag ttcgtagagc gcgccgtgcg tcccgagcga tactgagcga
    21541 agcaagtgcg tcgagcagtg cccgcttgtt cctgaaatgc cagtaaagcg ctggctgctg
    21601 aacccccagc cggaactgac cccacaaggc cctagcgttt gcaatgcacc aggtcatcat
    21661 tgacccaggc gtgttccacc aggccgctgc ctcgcaactc ttcgcaggct tcgccgacct
    21721 gctcgcgcca cttcttcacg cgggtggaat ccgatccgca catgaggcgg aaggtttcca
    21781 gcttgagcgg gtacggctcc cggtgcgagc tgaaatagtc gaacatccgt cgggccgtcg
    21841 gcgacagctt gcggtacttc tcccatatga atttcgtgta gtggtcgcca gcaaacagca
    21901 cgacgatttc ctcgtcgatc aggacctggc aacgggacgt tttcttgcca cggtccagga
    21961 cgcggaagcg gtgcagcagc gacaccgatt ccaggtgccc aacgcggtcg gacgtgaagc
    22021 ccatcgccgt cgcctgtagg cgcgacaggc attcctcggc cttcgtgtaa taccggccat
    22081 tgatcgacca gcccaggtcc tggcaaagct cgtagaacgt gaaggtgatc ggctcgccga
    22141 taggggtgcg cttcgcgtac tccaacacct gctgccacac cagttcgtca tcgtcggccc
    22201 gcagctcgac gccggtgtag gtgatcttca cgtccttgtt gacgtggaaa atgaccttgt
    22261 tttgcagcgc ctcgcgcggg attttcttgt tgcgcgtggt gaacagggca gagcgggccg
    22321 tgtcgtttgg catcgctcgc atcgtgtccg gccacggcgc aatatcgaac aaggaaagct
    22381 gcatttcctt gatctgctgc ttcgtgtgtt tcagcaacgc ggcctgcttg gcctcgctga
    22441 cctgttttgc caggtcctcg ccggcggttt ttcgcttctt ggtcgtcata gttcctcgcg
    22501 tgtcgatggt catcgacttc gccaaacctg ccgcctcctg ttcgagacga cgcgaacgct
    22561 ccacggcggc cgatggcgcg ggcagggcag ggggagccag ttgcacgctg tcgcgctcga
    22621 tcttggccgt agcttgctgg accatcgagc cgacggactg gaaggtttcg cggggcgcac
    22681 gcatgacggt gcggcttgcg atggtttcgg catcctcggc ggaaaacccc gcgtcgatca
    22741 gttcttgcct gtatgccttc cggtcaaacg tccgattcat tcaccctcct tgcgggattg
    22801 ccccgactca cgccggggca atgtgccctt attcctgatt tgacccgcct ggtgccttgg
    22861 tgtccagata atccacctta tcggcaatga agtcggtccc gtagaccgtc tggccgtcct
    22921 tctcgtactt ggtattccga atcttgccct gcacgaatac cagctccgcg aagtcgctct
    22981 tcttgatgga gcgcatgggg acgtgcttgg caatcacgcg caccccccgg ccgttttagc
    23041 ggctaaaaaa gtcatggctc tgccctcggg cggaccacgc ccatcatgac cttgccaagc
    23101 tcgtcctgct tctcttcgat cttcgccagc agggcgagga tcgtggcatc accgaaccgc
    23161 gccgtgcgcg ggtcgtcggt gagccagagt ttcagcaggc cgcccaggcg gcccaggtcg
    23221 ccattgatgc gggccagctc gcggacgtgc tcatagtcca cgacgcccgt gattttgtag
    23281 ccctggccga cggccagcag gtaggcctac aggctcatgc cggccgccgc cgccttttcc
    23341 tcaatcgctc ttcgttcgtc tggaaggcag tacaccttga taggtgggct gcccttcctg
    23401 gttggcttgg tttcatcagc catccgcttg ccctcatctg ttacgccggc ggtag
//
