# Supplementary material for: Programmable protein delivery with a bacterial contractile injection system
Source: Nature. 2023 Mar 29;616(7956):357–64. doi: 10.1038/s41586-023-05870-7 (PMC10097599; doi:10.1038/s41586-023-05870-7)
Supplement: Supplementary file 3 — Annotated sequence files for plasmids listed in Supplementary Table 7. [file 41586_2023_5870_MOESM3_ESM.zip › Supplementary Data 1 - Annotated Plasmid Maps/pAWP78-PVCpnf_pvc13-CD11bDARPin.gb]

LOCUS       pAWP78-PVCpnf_pvc13-CD11bDARPin       25623 bp ds-DNA     circular     15-FEB-2023
DEFINITION  .
ACCESSION   urn.local...10-faw395l
VERSION     urn.local...10-faw395l
KEYWORDS    .
SOURCE      
  ORGANISM  .
FEATURES             Location/Qualifiers
     misc_feature    complement(957..1328)
                     /label="traJ"
     oriT            1361..1470
                     /label="incP origin of transfer"
     rep_origin      1623..2254
                     /label="oriV"
     rep_origin      2563..3151
                     /label="ori"
     misc_feature    3691..18092
                     /label="PVC"
     misc_feature    3691..4140
                     /label="pvc1 tail protein CDS"
     misc_feature    4179..5246
                     /label="pvc2 tail sheath protein"
     misc_feature    5270..6592
                     /label="pvc3 tail sheath protein"
     misc_feature    6621..7895
                     /label="pvc4 tail sheath protein"
     misc_feature    7911..8369
                     /label="pvc5 initiator tube"
     misc_feature    8366..8548
                     /label="pvc6 initiator tube"
     misc_feature    8545..9234
                     /label="pvc7 initiator tube"
     misc_feature    9231..10847
                     /label="pvc8 vgrG tail spike"
     misc_feature    10861..11283
                     /label="pvc9 tail lysozyme"
     misc_feature    11280..11705
                     /label="pvc10 PAAR domain"
     misc_feature    11797..13983
                     /label="pvc11 baseplate"
     misc_feature    13976..16828
                     /label="pvc12 baseplate"
     misc_feature    16887..18092
                     /label="pvc13 tail fiber"
     misc_feature    18093..18122
                     /label="3xGGSGG"
     misc_feature    18123..18584
                     /label="F7 DARPin"
     misc_feature    18560..18599
                     /label="GIbson"
     misc_feature    18585..18614
                     /label="2xGGSGG"
     misc_feature    18615..23582
                     /label="PVC"
     misc_feature    18615..18713
                     /label="pvc13 tail fiber"
     misc_feature    18770..20485
                     /label="pvc14 tape measure protein"
     misc_feature    20521..22617
                     /label="pvc15 ATPase"
     misc_feature    22701..23582
                     /label="pvc16 sheath/tube cap"
     misc_feature    complement(24041..24856)
                     /label="KanR"
     misc_feature    complement(25160..685)
                     /label="trfA"
ORIGIN      
        1 ggtcctggca aagctcgtag aacgtgaagg tgatcggctc gccgataggg gtgcgcttcg
       61 cgtactccaa cacctgctgc cacaccagtt cgtcatcgtc ggcccgcagc tcgacgccgg
      121 tgtaggtgat cttcacgtcc ttgttgacgt ggaaaatgac cttgttttgc agcgcctcgc
      181 gcgggatttt cttgttgcgc gtggtgaaca gggcagagcg ggccgtgtcg tttggcatcg
      241 ctcgcatcgt gtccggccac ggcgcaatat cgaacaagga aagctgcatt tccttgatct
      301 gctgcttcgt gtgtttcagc aacgcggcct gcttggcctc gctgacctgt tttgccaggt
      361 cctcgccggc ggtttttcgc ttcttggtcg tcatagttcc tcgcgtgtcg atggtcatcg
      421 acttcgccaa acctgccgcc tcctgttcga gacgacgcga acgctccacg gcggccgatg
      481 gcgcgggcag ggcaggggga gccagttgca cgctgtcgcg ctcgatcttg gccgtagctt
      541 gctggaccat cgagccgacg gactggaagg tttcgcgggg cgcacgcatg acggtgcggc
      601 ttgcgatggt ttcggcatcc tcggcggaaa accccgcgtc gatcagttct tgcctgtatg
      661 ccttccggtc aaacgtccga ttcattcacc ctccttgcgg gattgccccg actcacgccg
      721 gggcaatgtg cccttattcc tgatttgacc cgcctggtgc cttggtgtcc agataatcca
      781 ccttatcggc aatgaagtcg gtcccgtaga ccgtctggcc gtccttctcg tacttggtat
      841 tccgaatctt gccctgcacg aataccagct ccgcgaagtc gctcttcttg atggagcgca
      901 tggggacgtg cttggcaatc acgcgcaccc cccggccgtt ttagcggcta aaaaagtcat
      961 ggctctgccc tcgggcggac cacgcccatc atgaccttgc caagctcgtc ctgcttctct
     1021 tcgatcttcg ccagcagggc gaggatcgtg gcatcaccga accgcgccgt gcgcgggtcg
     1081 tcggtgagcc agagtttcag caggccgccc aggcggccca ggtcgccatt gatgcgggcc
     1141 agctcgcgga cgtgctcata gtccacgacg cccgtgattt tgtagccctg gccgacggcc
     1201 agcaggtagg cctacaggct catgccggcc gccgccgcct tttcctcaat cgctcttcgt
     1261 tcgtctggaa ggcagtacac cttgataggt gggctgccct tcctggttgg cttggtttca
     1321 tcagccatcc gcttgccctc atctgttacg ccggcggtag ccggccagcc tcgcagagca
     1381 ggattcccgt tgagcaccgc caggtgcgaa taagggacag tgaagaagga acacccgctc
     1441 gcgggtgggc ctacttcacc tatcctgccc ggctgacgcc gttggataca ccaaggaaag
     1501 tctacacgaa ccctttggca aaatcctgta tatcgtgcga aaaaggatgg atataccgaa
     1561 aaaatcgcta taatgacccc gaagcagggt tatgcagcgg aaaagatccg tcgacccttt
     1621 ccgacgctca ccgggctggt tgccctcgcc gctgggctgg cggccgtcta tggccctgca
     1681 aacgcgccag aaacgccgtc gaagccgtgt gcgagacacc gcggccgccg gcgttgtgga
     1741 tacctcgcgg aaaacttggc cctcactgac agatgagggg cggacgttga cacttgaggg
     1801 gccgactcac ccggcgcggc gttgacagat gaggggcagg ctcgatttcg gccggcgacg
     1861 tggagctggc cagcctcgca aatcggcgaa aacgcctgat tttacgcgag tttcccacag
     1921 atgatgtgga caagcctggg gataagtgcc ctgcggtatt gacacttgag gggcgcgact
     1981 actgacagat gaggggcgcg atccttgaca cttgaggggc agagtgctga cagatgaggg
     2041 gcgcacctat tgacatttga ggggctgtcc acaggcagaa aatccagcat ttgcaagggt
     2101 ttccgcccgt ttttcggcca ccgctaacct gtcttttaac ctgcttttaa accaatattt
     2161 ataaaccttg tttttaacca gggctgcgcc ctgtgcgcgt gaccgcgcac gccgaagggg
     2221 ggtgcccccc cttctcgaac cctcccggcc cgctaacgcg ggcctcccat ccccccaggg
     2281 gctgcgcccc tcggccgcga acggcctcac cccaaaaatg gcagccaagc tgacccgcta
     2341 gggacgtgaa gtcgattcct tcgatggtta gcaatcaaag actcagagtg ctgtctggag
     2401 cgtgaatcta acggtacgta tctcgattgc tcggtcgcta ttcgcactct gcgaaagttc
     2461 gtaccgctca ttcactaggt tgcgaatcat gaccaaaatc ccttaacgtg agttttcgtt
     2521 ccactgagcg tcagaccccg tagaaaagat caaaggatct tcttgagatc ctttttttct
     2581 gcgcgtaatc tgctgcttgc aaacaaaaaa accaccgcta ccagcggtgg tttgtttgcc
     2641 ggatcaagag ctaccaactc tttttccgaa ggtaactggc ttcagcagag cgcagatacc
     2701 aaatactgtt cttctagtgt agccgtagtt aggccaccac ttcaagaact ctgtagcacc
     2761 gcctacatac ctcgctctgc taatcctgtt accagtggct gctgccagtg gcgataagtc
     2821 gtgtcttacc gggttggact caagacgata gttaccggat aaggcgcagc ggtcgggctg
     2881 aacggggggt tcgtgcacac agcccagctt ggagcgaacg acctacaccg aactgagata
     2941 cctacagcgt gagctatgag aaagcgccac gcttcccgaa gggagaaagg cggacaggta
     3001 tccggtaagc ggcagggtcg gaacaggaga gcgcacgagg gagcttccag ggggaaacgc
     3061 ctggtatctt tatagtcctg tcgggtttcg ccacctctga cttgagcgtc gatttttgtg
     3121 atgctcgtca ggggggcgga gcctatggaa aaacgccagc aacgcggcct ttttacggtt
     3181 cctggccttt tgctggcctt ttgctcacat gttctttcct gcgttatccc ctgattctgt
     3241 ggataaccgt attaccgcct ttgagtgagc tgtcgcgaat gcatctagat ataattacat
     3301 cttcatcatt cggtatttta aatgacatat atcctccttc cgaatagttt taatggtgat
     3361 gttcgattgg acagtgtttt ccattattaa aattttaagt atcacatcat gtttaatgaa
     3421 ggattgatgt ttattagaat attcataata gctttgtctt tgcctctatg taaatgaaat
     3481 tgcataaaaa gcaaattgca ttattggcaa tgtacttatt ctggattttt cggcacgata
     3541 aattattggt gtaagtttta tatcatgagt aaaaattcgg aatgatattc ctgtcatttt
     3601 gtggcggtag cgttactcaa gatattatcc tacatcatat gttgattatt gtaatcaatc
     3661 gagctatttt ttgtctaaaa aggggctttt atgtctacaa gtacatctca aattgcggtt
     3721 gaatatccta ttcctgtcta tcgctttatt gtttctgtcg gagatgagaa aattccattt
     3781 aatagtgttt caggattaga tattagttat gacaccattg aataccgaga tggtgttggt
     3841 aattggttca aaatgccggg tcagagtcag agcactaata tcaccttgcg taaaggcgtt
     3901 ttcccgggga aaacagaact gtttgattgg attaactcta ttcagcttaa tcaggtagag
     3961 aaaaaggata ttaccatcag tttaactaat gatgcaggta ccgaattatt aatgacctgg
     4021 aatgtttcta atgcttttcc cacttcattg acttcacctt catttgatgc caccagtaat
     4081 gatattgcag tacaggaaat tacgctgatg gcagatcggg tgattatgca ggctgtttga
     4141 agcattgata tttaatcatc tcatataagg gaacttttat gacaaccgtt accagttatc
     4201 ctggcgttta tattgaagaa ttaaatagcc tggccttgtc agtttcaaat agcgccacag
     4261 cggttcctgt ttttgctgtg gacgaacaaa accaatatat tagtgaagat aatgcaatcc
     4321 gtattaattc gtggatggat tatcttaatc tgattggcaa ttttaataat gaagacaaat
     4381 tagatgtttc tgtgcgtgct tattttgcca atggaggtgg atattgttat ctcgtcaaaa
     4441 caacgagttt agaaaaaatt attccaacct tggatgatgt aaccttattg gttgctgcgg
     4501 gcgaagatat taaaacgaca gtagatgttt tatgtcagcc aggaaaaggg ttattcgcag
     4561 tctttgatgg ccctgaaaca gagttgacta tcaacggtgc ggaagaggca aaacaagcct
     4621 ataccgccac accattcgct gcggtttatt atccttggtt gaaagcggat tgggctaaca
     4681 tagatattcc acccagtgca gtgatggcgg gagtttatgc atcggtggat ttatcccgtg
     4741 gtgtatggaa agcgcctgcc aatgttgcgt tgaaaggggg cctggaacct aaatttttag
     4801 tcacggatga attgcagggt gaatataaca ctggccgcgc tatcaatatg attcgtaatt
     4861 tcagtaacac aggtactacg gtttggggtg caagaaccct ggaagataaa gacaattggc
     4921 gttatgttcc agtgcgacgc ttgtttaatt ctgtggagcg ggatatcaag cgtgccatga
     4981 gctttgctat gttcgagcct aataatcagc ctacttggga gcgggtacgg gcggcgatta
     5041 gcaactacct ttatagcctg tggcaacagg ggggattagc tggcagcaaa gaagaagacg
     5101 cttattttgt gcaaattggt aaaggtataa cgatgacaca ggagcagatt gatgcagggc
     5161 aaatgattgt taaagtcggt ttggctgctg tacggcctgc ggaatttatc attctccagt
     5221 ttacgcaaga tgtagaacag cgttaatcat atgattatga ggagttatca tgtctgctat
     5281 tctgaaagcg cctggcgttt atattgaaga agacgcttcc ctagcgttgt ctgtcagtaa
     5341 cagcgcgact gccgtgcctg tttttatcgg aaaatttact ccgacagtgg ttgattcaat
     5401 ccaagtctgt acccgtatca gcaactggct tgaattcact tcctcttttt ccctagctcc
     5461 aacagttgag attgttgtcc aatctaacac tgaatctgaa tctgaatctg aaacttacca
     5521 ctatattgag acaatcaatt tatctccagc tgtggaagca ttgcgactct attttcaaaa
     5581 tggcggagga gcttgctata tctacccatt aaatgatgct gaagatgaat tggttctggc
     5641 ggccatacca gaagtcattg aacagaaagg tgatattact ctgttggttt gcccggaact
     5701 cgatctggat tacaaaacta agatctatgg cgcagtgagc tcactgttga atgataacaa
     5761 agtgggctat ttcctgattg cggatagcaa tgatggagaa tctgtgtcag gagtatggaa
     5821 tagtgctaag gccgccgcct attatcccca gttggaaact aacctaaaat tttccacgtt
     5881 gcctggggat aaggacattc gtatcagcgg ttatcaggat gatgatgaaa cacataaacc
     5941 gaaaaacttg gatgagctca ggacaatcaa cgaggcgttg gcacaggata ttgatgcaag
     6001 attgctcgag gagaaacaac gtgctgtcat cattccgcca agtgctgcca ttgcgggcat
     6061 ttattgccaa acggataatc gtcgcggtgt ttggaaagcg ccagccaacg ttgcgctcac
     6121 agggatcggg agtttgcttg ataaggtaga cgatgaacgg cagggagaga tgaatgacaa
     6181 gggaatcaat gtcatccgtt catttaccga ccgtggtttt atggtctggg gagcccgtac
     6241 ttgtgtggac gctgccaaca tcagctggcg ttatattcct gttcgtcgcc tgttcaattc
     6301 cgttgaacga gatatccgcc aggcgctgcg cgctgtgttg tttgaaacta atagtcagcc
     6361 tacctgggta cgtgctaagg ctgccgttga tcaatatctt tatacccttt ggcagaaaaa
     6421 tgcattgatg ggtgctcgcc cggaagaagc ttattttgtg caaattggtc aggatatcac
     6481 catgtccgag gctgatatta aacagggtaa gatgatcatg actgttggtt tggcagcagt
     6541 gcggccagct gagttcatca ttctgcaatt tacgcaggat gttgttcagt aatctccatg
     6601 actaaacgcc aggcactgta ttgacagtgc ctactctaac catcttggag gaggtgatga
     6661 tgatggagag actccaaccg ggtgtgactt taacagaaag tataatcacg atgggtcagc
     6721 aagagatacc cagtgctgtg ccggtgttta ttggttacac cgttcgttat ccggaacaat
     6781 cggaagcatc agtccgtatc gacagtttgg ccgagtatac cagcctgttt ggtgacgacc
     6841 atgtgatgat gtttgctgtc aggcactatt ttgataatgg cgggcaacag gcatttgttt
     6901 tacccctgaa ggacaatatg ccatcagtgg agatgaccac agctgaagcg gaaaatctga
     6961 tagccgcatt gcgctctgct acggttagcg aagccattgg tgggcatagt cagattacac
     7021 tgattttggt accggatatg gctcggctta atgacagtga tattgatgac tcctcaaccc
     7081 aggtaagcct gtggtcccaa ggctgggagg cgctgctgca attgagtcag gttaggccca
     7141 acctctttgt gctgttagat gcgccggata atgttgaaca ggcgcagaag tgtatgacaa
     7201 cgctatcgtc agattatcgt caatgggggg cagcatattg gcctcgtctg gaaactacct
     7261 atcagaaaga aatatctggc aaggacaatg aatctcaggg aattttccag gggactgttc
     7321 tgtcacccac agccgcggtc gcagcggtaa ttcaacgcac ggataacgac gcgggtgttt
     7381 ggaaagcacc ggccaatatt gccttatccc aggttattcg acctgttaaa tcttatcttc
     7441 agggaagtgt actgtttaac agcagcggca cttcgctcaa tgtgatccgc agtttcccag
     7501 gtaagggcat acgggtatgg ggatgccgca ctctggaaaa cacggataat acgcagtggc
     7561 gctatctgca aacacgtcgg ctggtttcct atgtaacagc gcatttgacc caattggctc
     7621 gcatgtatgt ctttgagcca aataatgaac ttacctggat gaagttaaaa ggacaaagtt
     7681 acaactggtt acggcaatta tggttgcagg gtggcttgta tggttcacag gaggatgagg
     7741 catttaacat tctgttaggc gtaaacgaga cgatgactga ggatgatgtt cgtgcaggaa
     7801 aaatgatcat gaaagttgag ttggctgtgt tgtttcctgc cgaatttatt gagatcagtt
     7861 tggtgtttaa tacccaaaca gaggcgctgt cttaagaagg aaaaagtacg atgaacgatt
     7921 attacacacc cgtggtatcc catcgtttta tggcgagttt tatttttaac cgcattcccg
     7981 atccgctgga tattcgtttt cagcgtatct ctggccttag tcgggaacta caggtgactc
     8041 agtacagtga gggaggagaa aatgcccgta ataactattt agctgagaaa atccaacacg
     8101 gtacgttgac tttggaacgg ggcgtgatga cagtctcgcc attgacctgg atgtttgatc
     8161 gggtattgag tggtgaaaaa atcgcttatg ccgatgtggt ggtgatgcta ctgaatgaaa
     8221 attcactgcc attgtccagt tggacgttga gcaatgcgct gccggtacgc tggcaaacca
     8281 gcgactttga cgctaacagc aatgccatat tggtgaatac ccttgaattg cgttaccagg
     8341 atatgcgctg gcttggagtc aaaatatgac agtagaaatc agagagttac ttatccaggc
     8401 aaaggtagtg ccatcaacac gaccgactga atcagaacgg caaaaccatt ctttgataca
     8461 ggaaagtctg gatgaggcga cttgggtgga aacgataaaa cgcgaagtgt tggccgcatt
     8521 acgcgatgag gaagggtggc gtccatgagt ctgattgaac gtggtttagc taagctgaca
     8581 attaatgctt ataaggatag ggaagggaag atacgggcag gaacgttgca ggccatgtat
     8641 aaccctgact ccttgcaact ggattaccaa acggattatc agcaatccca agcgattaat
     8701 agcgaaaagc aaagtagcat ttatgtacag gccaagcccg cagggttatc acttgaatta
     8761 atttttgatg ccacgatgcc gggtaacaaa acccccattg aagagcagct catgcagctc
     8821 aagcaactgt gcagtgtgga tgcaaccagt aacgagacgc gattcctgca agttaaatgg
     8881 ggcaaaatgc gttgggaaag tcggggttac tttgctggca gggccaagag tttgtctgtg
     8941 aattacactt tgtttgatcg tgatgcgact cccttgaggg tacgggtaat attggcatta
     9001 gtggctgatg aaagtctggt gttgcaggag actgaacaaa atctgcaatc tccggcaaaa
     9061 atcgcattac gcatacagga tggggtatct ctggctctga tggcagccag tacggcatca
     9121 acattgtcag gcggtgtgga ttatctgacg ctggcctggc aaaacggtct ggataatctc
     9181 aatgggttcg ttccgggtga aatattgcag gccaccaggg gagacgaatc atgagccacc
     9241 aactgaaaat tattgcagat ggtaaggcac tgtcactttt ggccgcggta gatgtggaca
     9301 cctgttatcg ggttaacagt ataccttctg cgacattgaa actgagcgta ccggataggc
     9361 cactctcttc tttcagtcag acggatgttc agacagaact ggcccactgt caggtaggga
     9421 aaaccctgcg tctggaattg attgatggta gcaaaaaatg ggtgctgttt aatggtctta
     9481 ttacccgtaa ggctctgaga attaagaata agcaattatt gctcactctg gttgtcaagc
     9541 atcggttgca actgatggtg gatacccagc attcacagct gtttaaagac aaaagcgaaa
     9601 aagcgatctt aagcacgcta ttgaatcaga ccggaatcaa tgctcgcttc ggaaagatag
     9661 cggcgttaga tcaaaagcat gaacagatgg tgcaatttcg ttgttcagac tggcattttc
     9721 tgttgtgccg actgtcggca accggtgcat ggttgttacc tgccatagaa gacgttcagt
     9781 ttgttcaacc tgatgctctg aaatcaaact cagcctatac cttgaagagc aggggggatg
     9841 agaacaaaga catcgttgtc aaggatgctt actggcagtt tgacaatcaa atcaaccccg
     9901 ctttgctgga agtcagtggc tgggatatca gtaagcagca ggtacaatca ggcggtcgct
     9961 acggaaaaat cgcgttgggt aaggcggcac tctctcctga tggattggca tcccttaata
    10021 aaacgggttg ggacatttgt tatagcagtc cgttaacaac ccaggaaagc ggttatctgg
    10081 cacagggatt attgcttaac cagcgcattt ctggggtgac aggagaattt ttgctcaaag
    10141 gagatgggcg ttaccagttg ggagacaaca ttcagctgac tggatttggt tcacagttag
    10201 atggtacggc aagcattact gaggttcgcc accgtcttaa tcggcgaatt gattgggaaa
    10261 ccacggtgag cattggttta caacatgaat atttgccgat attacctgat gctcccgaac
    10321 tacatattgc gacagtagcg aaatatcagc aggacagtgc ggtgttaaac cgtatcccca
    10381 ttattctgcc ggtactgaat cgtcccaatg aatttttgtg ggccagattg gggaaacctt
    10441 atgctagcca tgaaagcggt ttctgttttt acccagagcc aggtgacgaa gttattattg
    10501 gtttttttga aaatgatccg cgttatccag ttattttagg tgctatgcat aatccgaaaa
    10561 ataaggcccc ttttgaacca acccaagata atagggaaaa agtattgatc gttaaaaaag
    10621 gtgaagcgca acaacaatta gtcattgatg gcaaagagaa aatgatccga attaatgcgg
    10681 gtgaaaatca aataatgctt cagcaagata aagacatttc tctgtcaacg aaaaaagaat
    10741 taacactgaa agcgcagaca atgaatgcca cgatggataa atcattggca atgtccggga
    10801 aaaacagtgt tgaaatcaaa ggcgcaaaaa ttaatcttac ccaatgaaag gtgacgatga
    10861 atggaaaatc aaatactgac acaactctat ggtcgtggtt gggcttttcc tccggtcttt
    10921 tcccttgaaa agggggtaga gatggctgaa ggggcggaag atgtgagaca aagtttgcag
    10981 attctgttta gtactgagcc gggggaacgt cttatgcgtg aaaattatgg ctgcggatta
    11041 aatgatttta tgtttgaaaa tatccgcaat gaacttattg ctgaaattga atcccatatc
    11101 catgacaacg tattacgata tgaaccccgg gctgatatga ctgatattca ggttcgtcaa
    11161 tcccctggca tggggaatac tttgcaagtg caggtcatgt atcgcctgag agggagtgat
    11221 atcaatcaac aaatccaggg agtacttgca ctgagtgaag gccgggtgac ggaggtagta
    11281 tgagtgaagc gattgtggtg gatggtgacg tgttacagtt tgatcccaac tttggcaatc
    11341 ggcaggtgac ggttcccagc ccaggaaaaa ttagcggcac aggacatgcg caggtaagtg
    11401 gaaaaaaagt gtgtattctg ggggatgaga aacaggtcag ggtttctgca acctatatta
    11461 caacaacaca tactacgccg ggaacaggaa ccattactat cagtgctctg gatgctggcc
    11521 agcaggccct tcagtgtacc agtggggcgg ctttaattat caaggggcag caatttacgg
    11581 cgatgtttac gcctgaattg ccagccatga ataatacagt gactccgcca caaccggatg
    11641 ttacgacacc ttcatcagga aaaggacgtt ttatcactca acaaaatttt gctaccgtaa
    11701 attagagtat tgactgaatt aaatagaatt aacgaaggtg taaataatta tttatttgct
    11761 gacgaatcgc tgtgacaaat aaacacaggt gatgttatgg aattaaatga gttaactaac
    11821 aaattgtcaa atttggtgcc aatgaccgat tttaaattag ataatcgagc cagtttgcaa
    11881 ttgcttaaat atattgaagc gtatacgaag ataataccct ttaattctgg cgataaatat
    11941 tggaatgact ttttctttat gtcaggaaat acgccagaga aacttgcaaa attatatcag
    12001 aaagaaatag aacccaatgg ggagttatta cctcagcagg cttttttgtt ggcggttttg
    12061 cgtttattgg aaacaccaat atccttatta aatgtattac ctgctgctca tcgtgagctc
    12121 tattatcggg agcttttagg cttgtcttcc catgcggcac agcctgatca ggttgcttta
    12181 tctatggaac tgaattcgac agtgatggaa cagctgctcc ctgaaggaac cctgtttgag
    12241 gctggtcagg atgaacaagg caatgcattg caatatgccc tggatgccag tttgctggct
    12301 aatcgtggat atatcagtga cttgcgctgg ttacggaatg acggggaaaa gcaatgggtt
    12361 acttctgctc catgggattt acaggcacag gtgtcactgc cgtctgatgg gatacgatta
    12421 tttggtaaga caaatagtga tcagcaggta tttggtgggg tgttgataac gtcatcactt
    12481 ctggcgatgg aagcggggat aaggaagatc attgttactt ttgagcagga gatgaacacc
    12541 caagaactgg tggcacaggt cagcagtgga aatcaatggc taacattgac gtctgaggta
    12601 aataagaaag aggtcacact gacactgtca gacaaagaac cggcaatcag tgcgccagag
    12661 gatctggata atctcttttt cacgcaaccg gtactcaggc tacagggaaa ggatagtcag
    12721 gcactgccgg aggtgacggg tatcagcgtt tcggaaaagg atgatactaa ggatacctct
    12781 tttgagatgt atcacttaac accatttggt tatagcagtg atatagagcc attggaggaa
    12841 aatccagcgt tatatttagg ctttactgat gtaaagccag ggcaaacact ggcgctgtat
    12901 tggaaattaa aatccccgca gcaaccaacc gtttcctggt attacctgga tcaacataat
    12961 caatgggctg aattggattc atgggtcagt gatggaaccc agaatctgta tcaggatggt
    13021 acttggcacg ttgagttgcc tgtggatgca tccaatcagg cagagcagat gccagttgga
    13081 cgctattggt tgcgggcagt ggtggaggta cccgctcatg agggggcgtt ggggaaggct
    13141 ccttggctat atggtctaat ctataacgcc atgacggcaa ccttggttaa tgtagatagc
    13201 atcagtgaca gccatttctt aacccctttg cctgccagca gcatacagcg gcccgttgaa
    13261 cccatcattg tgttggcatc ggtcaaccag ccttgggcat catggggtgg acgtatacct
    13321 gaatcctaca gtgccttttt tgaacggata gctcaaaacc tgtctcatcg aaaccggtcc
    13381 ttaacctggg gaaatatggt gacattactc aaagagcgtt atgtcagcat ctttgatgtt
    13441 aagtatccag gtaatgatga actcaccaga gtgccagcat tggagcagca gcaactaaca
    13501 gtgattccag caaaccggta caacgatagc gatgattctc tgcgtccggt actgaatcct
    13561 gctcgtctgc aagagatggc tgattggttg cagcagaaag actctccctg ggcctctatt
    13621 gaggtcagga atccagaata cttggatgtg aaaatccatt acgaggtgat ttttaaacct
    13681 gatgtgaacg aagattttgg ctatcgccag ctacagcagc aactgtgtga ggtgtatatg
    13741 ccttggagca tagatgagca gcggcccgtt gtattgaata acagcattaa ttatttccag
    13801 ttgttagcca ctattcaaca gcaaccgctg gttgagcgag tcactcgtct gacactacat
    13861 cgggctgatt cttctgatga gagtgatggt acagcatctg tggaagccaa agataatgaa
    13921 gtgcttattt tagtctggga agaggacgat aatctgcaat accgaggaaa tgactatgag
    13981 taatcaggat gcactgtttc atagcgttaa agacgatatt cactttgata ccttgctgga
    14041 acaagctcat caggtgattg aaaaacaggc tgaaaaactg tggagtgata cggcagagca
    14101 tgatccgggt atcacatttt tgcagggaat cagttacggt gtgtcagatt tggcttaccg
    14161 acatacatta cccctgaaag atttactgac tccggcgccg gatgagcagc agcaagaggg
    14221 aatttttcct gccgaatttg gcccgcataa tacactgact tgtgggccgg tgacagcgga
    14281 tgattatcgc aaggcattgt tagatctaca cagcagcgac agcctggatg gtactcagca
    14341 ggatgagggg gattttctgt tccggagtgt gcaactggtg cgtgaaccgg aaaaacagcg
    14401 ttatacctat tggtatgatg caaccaagag ggaatatagc tttgtcaaca gtgaaggggc
    14461 taaagagttt accttgcggg ggaattactg gttgtatctg gaaccaaccc gttggactca
    14521 gggtaatatt gccgctgcta ccagacaact gacagaattt ttgactaaaa atcgcaatat
    14581 tggtgaatct gtcagcaaca ttatctggct acaaccggtt gatctgccac tgttgctgga
    14641 tgttgaactg gatgatgatg taggtgcaca ggatgtcccc ggtatttttg cggcggtgta
    14701 tagcaccgca gagcagtatc tgatgcctgg agcacagcgt taccgtacgg aagtactgca
    14761 aaatgctggg atgagcaatg atcaaatctt cgaaggtcca ttattggaac atggctggat
    14821 accagagctg ccggcagccc gtgattatac tcaaaggctc actctcaatc ttagccggtt
    14881 ggtaaatagt ctgcttgaga ttgagggcat taaacatgtg aatcgtcttc gtctggatga
    14941 tagcttcgat aaaactgcta ttgaacccgt taagggggat acctggtcgt ggtcgatcaa
    15001 agagggctat tatccacgtc tttggggaga agacccactt aaccaattgg cgcaacaaaa
    15061 tggcccgctt agggtgatag ccaaaggagg gattagcgtc agtgtgagta aagagcaaat
    15121 ccaggccagt ttacccagtc aatcactgat tcaaaatgag ccggtaatat tggcttacgg
    15181 ccagcaccgt gacgttggca gctattatcc cgtcagtgat actttgccgc cttgctatgg
    15241 actacaacat tctttgtctg aaagtgaaca cttattgcca cttcatcaat ttatgttgcc
    15301 atttgaacaa ttattggcct gtggttgtca acagatagcc atgctcccgc ggttactggc
    15361 ttttcagcgc gaaggttatg aggtttgggg tgatcagtgg ccctttaagt caggctcagt
    15421 gaatgatgac gcccatcaag attatgcccc tgcattaaag gatttgttag gacagattgc
    15481 gctggatagt gatcatgaat tggatattat taattacttg ctgggttact ttggcacaca
    15541 gcgggcaccg cgtaccttta cgacacaact cgatgatttt cgtgcggtcc aacagggtta
    15601 tctggcccag caaccgacat tgacttacca ccgctccaat attcgtatcg atcaggtatc
    15661 gtcgctacaa aaacgtattg ctgctcgcat ggggctgggc ggtgagttgt ttaaacctca
    15721 accggatctg agccaactgc ctttttattt gattgaacat cgagcgttgc tgccagtcaa
    15781 acccaatagt cagtttgata aggaacagaa accagcctcg gtgacagagg aggggggcag
    15841 ccaaacaggt caacattatg tggtcattga acagaagggc attgatggca agctgacaca
    15901 ggggcaagtg atcaatttaa ttctgtatga aggagagcag ggagaaaccc aatttacgat
    15961 acgcggtcag atggtattca aaaccgaggg ggataagttt tggttggatg tgaataatag
    16021 tgcgcaactg gaatataatc tggcgcgggt aatgacagca gccaaggcga gtaaactctt
    16081 ttggcaaaac agcccggtat ggatggagga tatgggctat cgtctggcct atgctagtga
    16141 ccaatcctca ttgcctgtga atcaacggcg cttgacccgc acagtgcaaa ctccattccc
    16201 gccgatggtt gttgtaggta gcgaaatcac cctgttaaag caggtgggga tagtcaattt
    16261 aaaaaaagcg gagtcagaaa aactttatgc aaaagttgtt agctttgatc gcattgaagg
    16321 gaccttgatt attgagcgtt tgggtaattc cactctggct tttcctacct cggaagaggc
    16381 gtggcggtat agttggtatt tttcggggga gaaatatgaa aggactgacc gcttttcatt
    16441 tgtgattagc gtagtagtga acagtgactt aattaaattg cccggtgttg atccctataa
    16501 attggaagaa tgggtgaaag aaacgattct taccgaattt ccagctcata tttctatgat
    16561 tatccattgg atggatcggg aagccttttt aaatttcgcc aatacctatc agcgttggca
    16621 aaataatggt acgccactgg gggatgcggc ttattccatt ctagaaagtt tgacacttgg
    16681 taaattgcca tctgccttaa aaggtgttgg cacaatgcgt attgccacat ctagtcaaag
    16741 agaagaagtg gtgggtagta atggtgatca atggaataca gatggaataa cccagaatga
    16801 attattctat gttcctaaag agagctagga aaaataaata tctgccacta atgatgttga
    16861 attaaatatg ttttctggag ttaatcatga acgaaactcg ttataatgca actgtacaag
    16921 aacaacaaac attatctaat ccaaaagctg ttggacctga catcgataaa ttaaaggata
    16981 aatttaaaga gggcagtatt cccctgcaaa ccgatttcaa tgagttaatt gatattgccg
    17041 atattggacg taaagcctgt ggtcaagcgc cacaacaaaa tggcccagga gaaggattga
    17101 aattggctga tgacggtacg cttaatttaa aaataggcac tttttccaat aaagactttt
    17161 ctccattaat attaaaagat gatgttttat ctgtagatct tggtagtggt ctgactaatg
    17221 aaaccaatgg aatctgtgtc ggtcagggcg atggtattac agttaacact agcaatgtag
    17281 ctgtaaaaca aggtaacgga attagcgtta ctagtagtgg tggtgttgcc gttaaagtta
    17341 gtgctaataa gggacttagc gttgatagta gtggtgttgc agttaaagtt aatactgata
    17401 agggaattag cgttgatggt aatggtgttg cagttaaagt taatactagt aaaggaatta
    17461 gcgttgataa tacaggtgtt gcagttatag ctaatgctag taagggaatt agcgttgatg
    17521 gtagtggtgt tgcagttata gctaatacta gtaaaggaat tagcgttgat ggtagtggtg
    17581 ttgcagttat agctaatact agtaaaggaa ttagcgttga taatacaggt gttgcagtta
    17641 tagctaatgc tagtaaggga attagcgttg atggtagtgg tgttgcagtt atagctaata
    17701 ctagtaaagg aattagcgtt gatggtagtg gtgttgcagt tatagctaat actagtaaag
    17761 gaattagcgt tgatagtagt ggtgttgcag ttaaagttaa agctaatggc ggaattaaag
    17821 tagatgctaa tggtgttgca attgatccta ataatgtact ccccaaggga gtgattgtaa
    17881 tgttctctgg cagtactgca ccaactggtt gggcgttatg tgatggcaat aatggtacac
    17941 caaatttaat cgatcgattt attttaggtg ggaaagggac tgatattaat ggagtgagta
    18001 ctaatacagc ttcaggtact aaaaatagta agttattcga tttcagttct gatgaagcta
    18061 cattaactat tgatggtaaa acactgggga gaggcggttc tggcggcggt ggttctggcg
    18121 gtgatctggg taaaaagctg ctggaagcag cacgtgcagg tcaggatgat gaagttcgta
    18181 ttctgatggc aaatggtgca gatgttaatg ccattgattt ctttggtagc acaccgctgc
    18241 atctggcagc agaactgggt catctggaaa ttgttgaagt gctgctgaaa aacggtgccg
    18301 atgtgaatgc agatgatatt ctgggtgata ccccgttaca cctggcagcc gattttggcc
    18361 atttagaaat cgttgaggtc ctgttaaaga atggtgcgga cgtgaatgcc tcagatgcat
    18421 ttggtctgac ccctctgcat ttagcagcaa atgctggcca cctggaaatc gtggaagttt
    18481 tactgaaaca tggcgcagat gtgaacgcac aggataaatt tggtaaaacc gcctttgata
    18541 tcagcatcga taatggcaat gaagatctgg cagaaatcct gcagggtggc tctggtggtg
    18601 gtggttcagg tggtcacgat catgatatta agataacggg cacaggaaaa cattctcaca
    18661 aaaacaaagt aacagtccct tattatattc tggctttcat cataaagctt taatatatat
    18721 gaaaaattga aaatataaat tatccattaa taataaagag gatattagca tgacttcgga
    18781 gccaaatctg ttaaaccgga ttacaattac tattgaagct aataatcaac aagtagctag
    18841 aaaagtattg catggctcct tgcttaatca agctaatata aataaattat ttaattcata
    18901 ctttaatgaa tatgaaatta ataggggtgt ttatttagaa acattaatcc tgaatcttgg
    18961 tacgataaat ttccatgatt ttaattcatt gtttcctact ctcctaaaag ctgcattgaa
    19021 taaagaattc agtcaatatc agataaacaa ccatagggaa gaaatgctat ttaatgagac
    19081 aatatcaaat caagctactg ataagtctta catatttggc gataacaaat taattgatgc
    19141 agagaatttc attcactttt tatatcaaaa gcattccaca ttaaatctag tagaagcaat
    19201 gggaaataat ggtattgaaa aattaacaaa tcagttaaca caaatagaaa ataaatttgc
    19261 gttattattg gcaaaaagtt gtttgtctga ggaaggctta aaacgactct tggctatcaa
    19321 acaacccgat ttattaatcg ctatcaatcg cagattatct gaaagaataa atagaccaca
    19381 atatcaggag aagcttgttt cctgcggaca actgatattt agtgctctgg gatatataca
    19441 acagtacaat atacaggaaa ttcctaaacc ggatgaaaaa gttattgcac gcataacaac
    19501 tgaacttaat aataatggtt tgcttaatac aatacctatt attacactat ttcgtcagag
    19561 tgggattaac gattcatcac taaatgattg gctaaagaaa atctggcagg tgagatcaat
    19621 ttcacagtta tgcagaaagt atctttctgc taaggaatac caatatctgt cagaacattt
    19681 tgtttcaaag agcgtcgata aaaatagata tgatgaagag cccgtaaatc agagcatatt
    19741 atcaaggttg aataataatt ccattaaaga aggaaataat cacagtcaac tctgtactct
    19801 cagtagacta tattctgaac ccgttgtatt acctgaacaa accattctac gtcaggttag
    19861 taatacagta gatcagagca tattatcaag gttgaataat gcctccatta aagaaggaaa
    19921 taaccaaagt caacttcgca ctctcagtag actatattct gagcccgttg cattacctga
    19981 acaaaccatt ccacgtcagg ttagtaatac aggtatatta attctatggc caatgctacc
    20041 tacactattt aaccagcttg gtctacttga gaaaaagaaa tttatccatc gtcaggccca
    20101 gtttaatgcc gttgattttc ttgattacct gatttgggga accgaagatg tgaaagtgga
    20161 acgaaaggtt ttgaataatg ttctatgtgg gttaatggct gatgaaatta ctgaaccaat
    20221 gcctattgaa ccagaaaaac aatggataat aattcaatgg ctggacgcta ttatctccca
    20281 actttctggc tggaaaaagt taagtcgtaa tgacgtccgt caattatttc tacaacgacc
    20341 aggagaatta ctgatcaatg aacaggaaat taaaatcaca atacagcaac aaccatttga
    20401 tgctctgtta actgattggc cgtggccaat gaatatggct tgttttagct ggttgagtca
    20461 accattaacc attacgtggt tataaccatt gaccacaatg acttagtctg agtaaaaaat
    20521 atgaatatat cgcctgtttt ttatgattca ttgaatcagg ataacgaccg tgatctatcg
    20581 tttttattta gcgaactgga acgaatagat ctcgctcttc aacaccattt ttattgtgta
    20641 gaaagtcagc gaagtgagct cctggatgag tttctgctca ctgaggcgga agtggtgacc
    20701 aggctggata agccacttgg taaacctcat tggataaatg atgattatct ggcgatatcg
    20761 caaaagggca atgtaagcct aatggcagcg tccagattaa tggatctgat cgaacgcttt
    20821 gaactgactg attttgagcg cgatgtttta ctattaggct tattgcccca ttttgatagc
    20881 cgctattatc gactgttttc gctgattcaa gggggacaac agggtcgatt accttctttt
    20941 gcgctggcat tggaactgtt ttgccactcg gcgctggaga aacaggtaca gcaagcgagt
    21001 tttctgcacc gggcaccttt gatgggttgc cagctattat ccatcgatac tagtcaaaaa
    21061 acgctggcct ggctccagac tccctttatt actgacagcg gggtatatca ctttttactg
    21121 gggcatcact acattatgcc ggctttagaa cattgtgctg agtggttaac accgacaggg
    21181 attggctgtt atcctgaagg attaaaacaa gtactgggta acgtattgtt atctgacaac
    21241 gataatatta gaccgattgt cttattacgg ggaatggccg gcagtgccag agcttatacc
    21301 attactaata tgatggcttc agaagggaag caaacactgc tggtagatat atccaaactt
    21361 gctgatagcg atgaaaaaaa cattattctt cagataaagc atattttgcg ggaaacccgc
    21421 atgcatggag catgtttatt attacggaat ttttgcttgt tagtggaaca gaataaacaa
    21481 ctattggact ccctgtcaga gttattgaat caacctgaat taagaattgt ttgcctgatt
    21541 gagccttatt ccccattggt atggctgaaa aagataccgg tattactgat tgagatgcca
    21601 cttttaacgc ctgcggaaaa agccagattg ttaattgcca gcttaccgga taattgttcc
    21661 gaggatattg atacgataac tttaagccag cgttacactt ttaacccaga aaccctgcca
    21721 ttgattttgc aagaggccca gctttatcaa cagcagcgag atccgctgga tatcttgcag
    21781 caatgcgata tacgccaggc attaaatttg cgtgctcaac aaaatttcgg tcaattggca
    21841 cagcggatta ttcctaagcg ctcattaaag gatttattgg tatccgatga gattgctcag
    21901 cagttacggg aaatactcat agcaattaag tatcgggaac aggttctggc gggagggttt
    21961 aaagataaaa ttgcctatgg cactggtatc agcgccctgt tttatggtga ttcaggcact
    22021 ggaaaaacca tggcagcaga agtgattgct gaccacattg gcgttgactt aataaaagtg
    22081 gatttatcta cagtagtgaa taaatacatc ggtgaaacag aaaaaaactt atcccgtatt
    22141 ttcgatttgg cggaacagga tgcaggggta ttattctttg atgaagctga cgcactgttt
    22201 ggtaaacgca gtgaaactaa agattcccag gacagacatg ccaatattga agtttcttac
    22261 ttattacagc gcctggagaa ttacccgggt ctggtcattt tatccaccaa taatcgtggt
    22321 catttagaca gtgcttttaa tcgtcgtttt actttcatta cccgttttac ttacccggat
    22381 gaaaaaatcc gtaaaaaaat gtggcaggaa atttggccta gaaatataaa aatatcggaa
    22441 gatatcgatt ttaacgaatt agctcaacga acaagcgtga ctggcgcgaa tatccgcaat
    22501 attgctttat tgtcttcatt ctttgcttca gagcagggga atgatgaagt cagtaatgaa
    22561 aatattgaaa ttgcattgaa gcgtgaatta gctaaagtcg gacgattaac attttaaaag
    22621 ttatcacaat gaaagtattg aaatattaaa taaatttatt accaaaaagt tatcacgata
    22681 taatttaaga gaggtttttt atgttaaaca cgcaaactat tattgatgtc aataaggcaa
    22741 tggatgccat gctgcgcgca tatctgaatc aagatattgc cattcgtttt gatctacctg
    22801 aattggatac tatgcaatct gatgcgatgg taagtatctt tctttatgac attcatgaag
    22861 atttacagct tcgctcggca gaatcaagag ggtttgatgt ttatgccggg aggttattgc
    22921 ctggttgggt aaatattaaa tgtaactatc tgattaccta ttgggaagct tctaagccag
    22981 cgactgatgc cagcagtccg gatagccaac ctgataacca ggcaatacaa gtgatgtcac
    23041 aagtattaaa tgccttgatt aataatcgtc aattggcagg tattcctggt gcttatactc
    23101 aggttgtacc gcctaaagag agtttaaata gcctggggaa tttctggcaa tcactgggta
    23161 atcgcccacg gctttctctc aattattcag tgacagtacc tgttagccta aacgatggtc
    23221 aggatagcgc gactccggtt accgcggttt cttctacagt ggaacaaacg gcatcgctca
    23281 gtcaagaagt ggttagtcat gctttacgcg aattactcat tacggaatta ggaggaggag
    23341 aggataaccg gttggtactg agtaaagttg aattatccgc agtgaaagag acgatgactc
    23401 aagacagtcc ggctcagatg attatattgt tgtctgtttc aggcattaca cgacaggaat
    23461 atttgaagga aattgataat atctttgatc gttgggtaaa taatgctgaa gttattacca
    23521 ctattgatga ttgtgggatt agaattgaaa gtataacgaa agataatctt gtaggaattt
    23581 aaattttttt aattaaataa aggaattaat attgatttga tagagcatgt aatcaataac
    23641 ttctatgaaa atgttgaaaa acaatacacg gaaacactta acttacaatt aaattgttaa
    23701 aggagatgat gataagaatg gtcagtcacc agataaaatg atctctggtc aattttagga
    23761 aagctgaaaa aacctgacca aatgcgtcgt aaattctatg cttagaaaga ctcggtgcca
    23821 gtgtaatacc taagatatgg tttttatttc catatctgtt cgaaaactta gaaataacaa
    23881 gttcaacaat aaccagggac tttaaatatc ggatccttgt cgggaagatg cgtgatctga
    23941 tccttcaact cagcaaaagt tcgatttatt caacaaagcc gccgtcccgt caagtcagcg
    24001 taatgctctg ccagtgttac aaccaattaa ccaattctga ttagaaaaac tcatcgagca
    24061 tcaaatgaaa ctgcaattta ttcatatcag gattatcaat accatatttt tgaaaaagcc
    24121 gtttctgtaa tgaaggagaa aactcaccga ggcagttcca taggatggca agatcctggt
    24181 atcggtctgc gattccgact cgtccaacat caatacaacc tattaatttc ccctcgtcaa
    24241 aaataaggtt atcaagtgag aaatcaccat gagtgacgac tgaatccggt gagaatggca
    24301 aaagcttatg catttctttc cagacttgtt caacaggcca gccattacgc tcgtcatcaa
    24361 aatcactcgc atcaaccaaa ccgttattca ttcgtgattg cgcctgagcg agacgaaata
    24421 cgcgatcgct gttaaaagga caattacaaa caggaatcga atgcaaccgg cgcaggaaca
    24481 ctgccagcgc atcaacaata ttttcacctg aatcaggata ttcttctaat acctggaatg
    24541 ctgttttccc ggggatcgca gtggtgagta accatgcatc atcaggagta cggataaaat
    24601 gcttgatggt cggaagaggc ataaattccg tcagccagtt tagtctgacc atctcatctg
    24661 taacatcatt ggcaacgcta cctttgccat gtttcagaaa caactctggc gcatcgggct
    24721 tcccatacaa tcgatagatt gtcgcacctg attgcccgac attatcgcga gcccatttat
    24781 acccatataa atcagcatcc atgttggaat ttaatcgcgg cctcgagcaa gacgtttccc
    24841 gttgaatatg gctcataaca ccccttgtat tactgtttat gtaagcagac agttttattg
    24901 ttcatgatga tatattttta tcttgtgcaa tgtaacatca gagattttga gacacaacgt
    24961 ggctttcgac ttccggcaag ctatacgcgc cctagaattg tcaattttaa tcctctgttt
    25021 atcggcagtt cgtagagcgc gccgtgcgtc ccgagcgata ctgagcgaag caagtgcgtc
    25081 gagcagtgcc cgcttgttcc tgaaatgcca gtaaagcgct ggctgctgaa cccccagccg
    25141 gaactgaccc cacaaggccc tagcgtttgc aatgcaccag gtcatcattg acccaggcgt
    25201 gttccaccag gccgctgcct cgcaactctt cgcaggcttc gccgacctgc tcgcgccact
    25261 tcttcacgcg ggtggaatcc gatccgcaca tgaggcggaa ggtttccagc ttgagcgggt
    25321 acggctcccg gtgcgagctg aaatagtcga acatccgtcg ggccgtcggc gacagcttgc
    25381 ggtacttctc ccatatgaat ttcgtgtagt ggtcgccagc aaacagcacg acgatttcct
    25441 cgtcgatcag gacctggcaa cgggacgttt tcttgccacg gtccaggacg cggaagcggt
    25501 gcagcagcga caccgattcc aggtgcccaa cgcggtcgga cgtgaagccc atcgccgtcg
    25561 cctgtaggcg cgacaggcat tcctcggcct tcgtgtaata ccggccattg atcgaccagc
    25621 cca
//
