# Supplementary material for: Programmable protein delivery with a bacterial contractile injection system
Source: Nature. 2023 Mar 29;616(7956):357–64. doi: 10.1038/s41586-023-05870-7 (PMC10097599; doi:10.1038/s41586-023-05870-7)
Supplement: Supplementary file 3 — Annotated sequence files for plasmids listed in Supplementary Table 7. [file 41586_2023_5870_MOESM3_ESM.zip › Supplementary Data 1 - Annotated Plasmid Maps/pAWP78-PVCpnf_pvc13-Ad5DL491-492.gb]

LOCUS       pAWP78-PVCpnf_pvc13-Ad5DL491-492       25713 bp ds-DNA     circular     15-FEB-2023
DEFINITION  .
ACCESSION   urn.local...34d-ex9rk9v
VERSION     urn.local...34d-ex9rk9v
KEYWORDS    .
SOURCE      
  ORGANISM  .
FEATURES             Location/Qualifiers
     misc_feature    complement(217..1365)
                     /label="trfA"
     misc_feature    complement(1637..2008)
                     /label="traJ"
     oriT            2041..2150
                     /label="incP origin of transfer"
     rep_origin      2303..2934
                     /label="oriV"
     rep_origin      3243..3831
                     /label="ori"
     misc_feature    4371..18772
                     /label="PVC"
     misc_feature    4371..4820
                     /label="pvc1 tail protein CDS"
     misc_feature    4859..5926
                     /label="pvc2 tail sheath protein"
     misc_feature    5950..7272
                     /label="pvc3 tail sheath protein"
     misc_feature    7301..8575
                     /label="pvc4 tail sheath protein"
     misc_feature    8591..9049
                     /label="pvc5 initiator tube"
     misc_feature    9046..9228
                     /label="pvc6 initiator tube"
     misc_feature    9225..9914
                     /label="pvc7 initiator tube"
     misc_feature    9911..11527
                     /label="pvc8 vgrG tail spike"
     misc_feature    11541..11963
                     /label="pvc9 tail lysozyme"
     misc_feature    11960..12385
                     /label="pvc10 PAAR domain"
     misc_feature    12477..14663
                     /label="pvc11 baseplate"
     misc_feature    14656..17508
                     /label="pvc12 baseplate"
     misc_feature    17567..18772
                     /label="pvc13 tail fiber"
     misc_feature    18773..18802
                     /label="3xGGSGG"
     misc_feature    18803..19354
                     /label="Knob"
     misc_feature    19355..19384
                     /label="2xGGSGG"
     misc_feature    19385..24352
                     /label="PVC"
     misc_feature    19385..19483
                     /label="pvc13 tail fiber"
     misc_feature    19540..21255
                     /label="pvc14 tape measure protein"
     misc_feature    21291..23387
                     /label="pvc15 ATPase"
     misc_feature    23471..24352
                     /label="pvc16 sheath/tube cap"
     misc_feature    complement(24811..25626)
                     /label="KanR"
ORIGIN      
        1 attttgagac acaacgtggc tttcgacttc cggcaagcta tacgcgccct agaattgtca
       61 attttaatcc tctgtttatc ggcagttcgt agagcgcgcc gtgcgtcccg agcgatactg
      121 agcgaagcaa gtgcgtcgag cagtgcccgc ttgttcctga aatgccagta aagcgctggc
      181 tgctgaaccc ccagccggaa ctgaccccac aaggccctag cgtttgcaat gcaccaggtc
      241 atcattgacc caggcgtgtt ccaccaggcc gctgcctcgc aactcttcgc aggcttcgcc
      301 gacctgctcg cgccacttct tcacgcgggt ggaatccgat ccgcacatga ggcggaaggt
      361 ttccagcttg agcgggtacg gctcccggtg cgagctgaaa tagtcgaaca tccgtcgggc
      421 cgtcggcgac agcttgcggt acttctccca tatgaatttc gtgtagtggt cgccagcaaa
      481 cagcacgacg atttcctcgt cgatcaggac ctggcaacgg gacgttttct tgccacggtc
      541 caggacgcgg aagcggtgca gcagcgacac cgattccagg tgcccaacgc ggtcggacgt
      601 gaagcccatc gccgtcgcct gtaggcgcga caggcattcc tcggccttcg tgtaataccg
      661 gccattgatc gaccagccca ggtcctggca aagctcgtag aacgtgaagg tgatcggctc
      721 gccgataggg gtgcgcttcg cgtactccaa cacctgctgc cacaccagtt cgtcatcgtc
      781 ggcccgcagc tcgacgccgg tgtaggtgat cttcacgtcc ttgttgacgt ggaaaatgac
      841 cttgttttgc agcgcctcgc gcgggatttt cttgttgcgc gtggtgaaca gggcagagcg
      901 ggccgtgtcg tttggcatcg ctcgcatcgt gtccggccac ggcgcaatat cgaacaagga
      961 aagctgcatt tccttgatct gctgcttcgt gtgtttcagc aacgcggcct gcttggcctc
     1021 gctgacctgt tttgccaggt cctcgccggc ggtttttcgc ttcttggtcg tcatagttcc
     1081 tcgcgtgtcg atggtcatcg acttcgccaa acctgccgcc tcctgttcga gacgacgcga
     1141 acgctccacg gcggccgatg gcgcgggcag ggcaggggga gccagttgca cgctgtcgcg
     1201 ctcgatcttg gccgtagctt gctggaccat cgagccgacg gactggaagg tttcgcgggg
     1261 cgcacgcatg acggtgcggc ttgcgatggt ttcggcatcc tcggcggaaa accccgcgtc
     1321 gatcagttct tgcctgtatg ccttccggtc aaacgtccga ttcattcacc ctccttgcgg
     1381 gattgccccg actcacgccg gggcaatgtg cccttattcc tgatttgacc cgcctggtgc
     1441 cttggtgtcc agataatcca ccttatcggc aatgaagtcg gtcccgtaga ccgtctggcc
     1501 gtccttctcg tacttggtat tccgaatctt gccctgcacg aataccagct ccgcgaagtc
     1561 gctcttcttg atggagcgca tggggacgtg cttggcaatc acgcgcaccc cccggccgtt
     1621 ttagcggcta aaaaagtcat ggctctgccc tcgggcggac cacgcccatc atgaccttgc
     1681 caagctcgtc ctgcttctct tcgatcttcg ccagcagggc gaggatcgtg gcatcaccga
     1741 accgcgccgt gcgcgggtcg tcggtgagcc agagtttcag caggccgccc aggcggccca
     1801 ggtcgccatt gatgcgggcc agctcgcgga cgtgctcata gtccacgacg cccgtgattt
     1861 tgtagccctg gccgacggcc agcaggtagg cctacaggct catgccggcc gccgccgcct
     1921 tttcctcaat cgctcttcgt tcgtctggaa ggcagtacac cttgataggt gggctgccct
     1981 tcctggttgg cttggtttca tcagccatcc gcttgccctc atctgttacg ccggcggtag
     2041 ccggccagcc tcgcagagca ggattcccgt tgagcaccgc caggtgcgaa taagggacag
     2101 tgaagaagga acacccgctc gcgggtgggc ctacttcacc tatcctgccc ggctgacgcc
     2161 gttggataca ccaaggaaag tctacacgaa ccctttggca aaatcctgta tatcgtgcga
     2221 aaaaggatgg atataccgaa aaaatcgcta taatgacccc gaagcagggt tatgcagcgg
     2281 aaaagatccg tcgacccttt ccgacgctca ccgggctggt tgccctcgcc gctgggctgg
     2341 cggccgtcta tggccctgca aacgcgccag aaacgccgtc gaagccgtgt gcgagacacc
     2401 gcggccgccg gcgttgtgga tacctcgcgg aaaacttggc cctcactgac agatgagggg
     2461 cggacgttga cacttgaggg gccgactcac ccggcgcggc gttgacagat gaggggcagg
     2521 ctcgatttcg gccggcgacg tggagctggc cagcctcgca aatcggcgaa aacgcctgat
     2581 tttacgcgag tttcccacag atgatgtgga caagcctggg gataagtgcc ctgcggtatt
     2641 gacacttgag gggcgcgact actgacagat gaggggcgcg atccttgaca cttgaggggc
     2701 agagtgctga cagatgaggg gcgcacctat tgacatttga ggggctgtcc acaggcagaa
     2761 aatccagcat ttgcaagggt ttccgcccgt ttttcggcca ccgctaacct gtcttttaac
     2821 ctgcttttaa accaatattt ataaaccttg tttttaacca gggctgcgcc ctgtgcgcgt
     2881 gaccgcgcac gccgaagggg ggtgcccccc cttctcgaac cctcccggcc cgctaacgcg
     2941 ggcctcccat ccccccaggg gctgcgcccc tcggccgcga acggcctcac cccaaaaatg
     3001 gcagccaagc tgacccgcta gggacgtgaa gtcgattcct tcgatggtta gcaatcaaag
     3061 actcagagtg ctgtctggag cgtgaatcta acggtacgta tctcgattgc tcggtcgcta
     3121 ttcgcactct gcgaaagttc gtaccgctca ttcactaggt tgcgaatcat gaccaaaatc
     3181 ccttaacgtg agttttcgtt ccactgagcg tcagaccccg tagaaaagat caaaggatct
     3241 tcttgagatc ctttttttct gcgcgtaatc tgctgcttgc aaacaaaaaa accaccgcta
     3301 ccagcggtgg tttgtttgcc ggatcaagag ctaccaactc tttttccgaa ggtaactggc
     3361 ttcagcagag cgcagatacc aaatactgtt cttctagtgt agccgtagtt aggccaccac
     3421 ttcaagaact ctgtagcacc gcctacatac ctcgctctgc taatcctgtt accagtggct
     3481 gctgccagtg gcgataagtc gtgtcttacc gggttggact caagacgata gttaccggat
     3541 aaggcgcagc ggtcgggctg aacggggggt tcgtgcacac agcccagctt ggagcgaacg
     3601 acctacaccg aactgagata cctacagcgt gagctatgag aaagcgccac gcttcccgaa
     3661 gggagaaagg cggacaggta tccggtaagc ggcagggtcg gaacaggaga gcgcacgagg
     3721 gagcttccag ggggaaacgc ctggtatctt tatagtcctg tcgggtttcg ccacctctga
     3781 cttgagcgtc gatttttgtg atgctcgtca ggggggcgga gcctatggaa aaacgccagc
     3841 aacgcggcct ttttacggtt cctggccttt tgctggcctt ttgctcacat gttctttcct
     3901 gcgttatccc ctgattctgt ggataaccgt attaccgcct ttgagtgagc tgtcgcgaat
     3961 gcatctagat ataattacat cttcatcatt cggtatttta aatgacatat atcctccttc
     4021 cgaatagttt taatggtgat gttcgattgg acagtgtttt ccattattaa aattttaagt
     4081 atcacatcat gtttaatgaa ggattgatgt ttattagaat attcataata gctttgtctt
     4141 tgcctctatg taaatgaaat tgcataaaaa gcaaattgca ttattggcaa tgtacttatt
     4201 ctggattttt cggcacgata aattattggt gtaagtttta tatcatgagt aaaaattcgg
     4261 aatgatattc ctgtcatttt gtggcggtag cgttactcaa gatattatcc tacatcatat
     4321 gttgattatt gtaatcaatc gagctatttt ttgtctaaaa aggggctttt atgtctacaa
     4381 gtacatctca aattgcggtt gaatatccta ttcctgtcta tcgctttatt gtttctgtcg
     4441 gagatgagaa aattccattt aatagtgttt caggattaga tattagttat gacaccattg
     4501 aataccgaga tggtgttggt aattggttca aaatgccggg tcagagtcag agcactaata
     4561 tcaccttgcg taaaggcgtt ttcccgggga aaacagaact gtttgattgg attaactcta
     4621 ttcagcttaa tcaggtagag aaaaaggata ttaccatcag tttaactaat gatgcaggta
     4681 ccgaattatt aatgacctgg aatgtttcta atgcttttcc cacttcattg acttcacctt
     4741 catttgatgc caccagtaat gatattgcag tacaggaaat tacgctgatg gcagatcggg
     4801 tgattatgca ggctgtttga agcattgata tttaatcatc tcatataagg gaacttttat
     4861 gacaaccgtt accagttatc ctggcgttta tattgaagaa ttaaatagcc tggccttgtc
     4921 agtttcaaat agcgccacag cggttcctgt ttttgctgtg gacgaacaaa accaatatat
     4981 tagtgaagat aatgcaatcc gtattaattc gtggatggat tatcttaatc tgattggcaa
     5041 ttttaataat gaagacaaat tagatgtttc tgtgcgtgct tattttgcca atggaggtgg
     5101 atattgttat ctcgtcaaaa caacgagttt agaaaaaatt attccaacct tggatgatgt
     5161 aaccttattg gttgctgcgg gcgaagatat taaaacgaca gtagatgttt tatgtcagcc
     5221 aggaaaaggg ttattcgcag tctttgatgg ccctgaaaca gagttgacta tcaacggtgc
     5281 ggaagaggca aaacaagcct ataccgccac accattcgct gcggtttatt atccttggtt
     5341 gaaagcggat tgggctaaca tagatattcc acccagtgca gtgatggcgg gagtttatgc
     5401 atcggtggat ttatcccgtg gtgtatggaa agcgcctgcc aatgttgcgt tgaaaggggg
     5461 cctggaacct aaatttttag tcacggatga attgcagggt gaatataaca ctggccgcgc
     5521 tatcaatatg attcgtaatt tcagtaacac aggtactacg gtttggggtg caagaaccct
     5581 ggaagataaa gacaattggc gttatgttcc agtgcgacgc ttgtttaatt ctgtggagcg
     5641 ggatatcaag cgtgccatga gctttgctat gttcgagcct aataatcagc ctacttggga
     5701 gcgggtacgg gcggcgatta gcaactacct ttatagcctg tggcaacagg ggggattagc
     5761 tggcagcaaa gaagaagacg cttattttgt gcaaattggt aaaggtataa cgatgacaca
     5821 ggagcagatt gatgcagggc aaatgattgt taaagtcggt ttggctgctg tacggcctgc
     5881 ggaatttatc attctccagt ttacgcaaga tgtagaacag cgttaatcat atgattatga
     5941 ggagttatca tgtctgctat tctgaaagcg cctggcgttt atattgaaga agacgcttcc
     6001 ctagcgttgt ctgtcagtaa cagcgcgact gccgtgcctg tttttatcgg aaaatttact
     6061 ccgacagtgg ttgattcaat ccaagtctgt acccgtatca gcaactggct tgaattcact
     6121 tcctcttttt ccctagctcc aacagttgag attgttgtcc aatctaacac tgaatctgaa
     6181 tctgaatctg aaacttacca ctatattgag acaatcaatt tatctccagc tgtggaagca
     6241 ttgcgactct attttcaaaa tggcggagga gcttgctata tctacccatt aaatgatgct
     6301 gaagatgaat tggttctggc ggccatacca gaagtcattg aacagaaagg tgatattact
     6361 ctgttggttt gcccggaact cgatctggat tacaaaacta agatctatgg cgcagtgagc
     6421 tcactgttga atgataacaa agtgggctat ttcctgattg cggatagcaa tgatggagaa
     6481 tctgtgtcag gagtatggaa tagtgctaag gccgccgcct attatcccca gttggaaact
     6541 aacctaaaat tttccacgtt gcctggggat aaggacattc gtatcagcgg ttatcaggat
     6601 gatgatgaaa cacataaacc gaaaaacttg gatgagctca ggacaatcaa cgaggcgttg
     6661 gcacaggata ttgatgcaag attgctcgag gagaaacaac gtgctgtcat cattccgcca
     6721 agtgctgcca ttgcgggcat ttattgccaa acggataatc gtcgcggtgt ttggaaagcg
     6781 ccagccaacg ttgcgctcac agggatcggg agtttgcttg ataaggtaga cgatgaacgg
     6841 cagggagaga tgaatgacaa gggaatcaat gtcatccgtt catttaccga ccgtggtttt
     6901 atggtctggg gagcccgtac ttgtgtggac gctgccaaca tcagctggcg ttatattcct
     6961 gttcgtcgcc tgttcaattc cgttgaacga gatatccgcc aggcgctgcg cgctgtgttg
     7021 tttgaaacta atagtcagcc tacctgggta cgtgctaagg ctgccgttga tcaatatctt
     7081 tatacccttt ggcagaaaaa tgcattgatg ggtgctcgcc cggaagaagc ttattttgtg
     7141 caaattggtc aggatatcac catgtccgag gctgatatta aacagggtaa gatgatcatg
     7201 actgttggtt tggcagcagt gcggccagct gagttcatca ttctgcaatt tacgcaggat
     7261 gttgttcagt aatctccatg actaaacgcc aggcactgta ttgacagtgc ctactctaac
     7321 catcttggag gaggtgatga tgatggagag actccaaccg ggtgtgactt taacagaaag
     7381 tataatcacg atgggtcagc aagagatacc cagtgctgtg ccggtgttta ttggttacac
     7441 cgttcgttat ccggaacaat cggaagcatc agtccgtatc gacagtttgg ccgagtatac
     7501 cagcctgttt ggtgacgacc atgtgatgat gtttgctgtc aggcactatt ttgataatgg
     7561 cgggcaacag gcatttgttt tacccctgaa ggacaatatg ccatcagtgg agatgaccac
     7621 agctgaagcg gaaaatctga tagccgcatt gcgctctgct acggttagcg aagccattgg
     7681 tgggcatagt cagattacac tgattttggt accggatatg gctcggctta atgacagtga
     7741 tattgatgac tcctcaaccc aggtaagcct gtggtcccaa ggctgggagg cgctgctgca
     7801 attgagtcag gttaggccca acctctttgt gctgttagat gcgccggata atgttgaaca
     7861 ggcgcagaag tgtatgacaa cgctatcgtc agattatcgt caatgggggg cagcatattg
     7921 gcctcgtctg gaaactacct atcagaaaga aatatctggc aaggacaatg aatctcaggg
     7981 aattttccag gggactgttc tgtcacccac agccgcggtc gcagcggtaa ttcaacgcac
     8041 ggataacgac gcgggtgttt ggaaagcacc ggccaatatt gccttatccc aggttattcg
     8101 acctgttaaa tcttatcttc agggaagtgt actgtttaac agcagcggca cttcgctcaa
     8161 tgtgatccgc agtttcccag gtaagggcat acgggtatgg ggatgccgca ctctggaaaa
     8221 cacggataat acgcagtggc gctatctgca aacacgtcgg ctggtttcct atgtaacagc
     8281 gcatttgacc caattggctc gcatgtatgt ctttgagcca aataatgaac ttacctggat
     8341 gaagttaaaa ggacaaagtt acaactggtt acggcaatta tggttgcagg gtggcttgta
     8401 tggttcacag gaggatgagg catttaacat tctgttaggc gtaaacgaga cgatgactga
     8461 ggatgatgtt cgtgcaggaa aaatgatcat gaaagttgag ttggctgtgt tgtttcctgc
     8521 cgaatttatt gagatcagtt tggtgtttaa tacccaaaca gaggcgctgt cttaagaagg
     8581 aaaaagtacg atgaacgatt attacacacc cgtggtatcc catcgtttta tggcgagttt
     8641 tatttttaac cgcattcccg atccgctgga tattcgtttt cagcgtatct ctggccttag
     8701 tcgggaacta caggtgactc agtacagtga gggaggagaa aatgcccgta ataactattt
     8761 agctgagaaa atccaacacg gtacgttgac tttggaacgg ggcgtgatga cagtctcgcc
     8821 attgacctgg atgtttgatc gggtattgag tggtgaaaaa atcgcttatg ccgatgtggt
     8881 ggtgatgcta ctgaatgaaa attcactgcc attgtccagt tggacgttga gcaatgcgct
     8941 gccggtacgc tggcaaacca gcgactttga cgctaacagc aatgccatat tggtgaatac
     9001 ccttgaattg cgttaccagg atatgcgctg gcttggagtc aaaatatgac agtagaaatc
     9061 agagagttac ttatccaggc aaaggtagtg ccatcaacac gaccgactga atcagaacgg
     9121 caaaaccatt ctttgataca ggaaagtctg gatgaggcga cttgggtgga aacgataaaa
     9181 cgcgaagtgt tggccgcatt acgcgatgag gaagggtggc gtccatgagt ctgattgaac
     9241 gtggtttagc taagctgaca attaatgctt ataaggatag ggaagggaag atacgggcag
     9301 gaacgttgca ggccatgtat aaccctgact ccttgcaact ggattaccaa acggattatc
     9361 agcaatccca agcgattaat agcgaaaagc aaagtagcat ttatgtacag gccaagcccg
     9421 cagggttatc acttgaatta atttttgatg ccacgatgcc gggtaacaaa acccccattg
     9481 aagagcagct catgcagctc aagcaactgt gcagtgtgga tgcaaccagt aacgagacgc
     9541 gattcctgca agttaaatgg ggcaaaatgc gttgggaaag tcggggttac tttgctggca
     9601 gggccaagag tttgtctgtg aattacactt tgtttgatcg tgatgcgact cccttgaggg
     9661 tacgggtaat attggcatta gtggctgatg aaagtctggt gttgcaggag actgaacaaa
     9721 atctgcaatc tccggcaaaa atcgcattac gcatacagga tggggtatct ctggctctga
     9781 tggcagccag tacggcatca acattgtcag gcggtgtgga ttatctgacg ctggcctggc
     9841 aaaacggtct ggataatctc aatgggttcg ttccgggtga aatattgcag gccaccaggg
     9901 gagacgaatc atgagccacc aactgaaaat tattgcagat ggtaaggcac tgtcactttt
     9961 ggccgcggta gatgtggaca cctgttatcg ggttaacagt ataccttctg cgacattgaa
    10021 actgagcgta ccggataggc cactctcttc tttcagtcag acggatgttc agacagaact
    10081 ggcccactgt caggtaggga aaaccctgcg tctggaattg attgatggta gcaaaaaatg
    10141 ggtgctgttt aatggtctta ttacccgtaa ggctctgaga attaagaata agcaattatt
    10201 gctcactctg gttgtcaagc atcggttgca actgatggtg gatacccagc attcacagct
    10261 gtttaaagac aaaagcgaaa aagcgatctt aagcacgcta ttgaatcaga ccggaatcaa
    10321 tgctcgcttc ggaaagatag cggcgttaga tcaaaagcat gaacagatgg tgcaatttcg
    10381 ttgttcagac tggcattttc tgttgtgccg actgtcggca accggtgcat ggttgttacc
    10441 tgccatagaa gacgttcagt ttgttcaacc tgatgctctg aaatcaaact cagcctatac
    10501 cttgaagagc aggggggatg agaacaaaga catcgttgtc aaggatgctt actggcagtt
    10561 tgacaatcaa atcaaccccg ctttgctgga agtcagtggc tgggatatca gtaagcagca
    10621 ggtacaatca ggcggtcgct acggaaaaat cgcgttgggt aaggcggcac tctctcctga
    10681 tggattggca tcccttaata aaacgggttg ggacatttgt tatagcagtc cgttaacaac
    10741 ccaggaaagc ggttatctgg cacagggatt attgcttaac cagcgcattt ctggggtgac
    10801 aggagaattt ttgctcaaag gagatgggcg ttaccagttg ggagacaaca ttcagctgac
    10861 tggatttggt tcacagttag atggtacggc aagcattact gaggttcgcc accgtcttaa
    10921 tcggcgaatt gattgggaaa ccacggtgag cattggttta caacatgaat atttgccgat
    10981 attacctgat gctcccgaac tacatattgc gacagtagcg aaatatcagc aggacagtgc
    11041 ggtgttaaac cgtatcccca ttattctgcc ggtactgaat cgtcccaatg aatttttgtg
    11101 ggccagattg gggaaacctt atgctagcca tgaaagcggt ttctgttttt acccagagcc
    11161 aggtgacgaa gttattattg gtttttttga aaatgatccg cgttatccag ttattttagg
    11221 tgctatgcat aatccgaaaa ataaggcccc ttttgaacca acccaagata atagggaaaa
    11281 agtattgatc gttaaaaaag gtgaagcgca acaacaatta gtcattgatg gcaaagagaa
    11341 aatgatccga attaatgcgg gtgaaaatca aataatgctt cagcaagata aagacatttc
    11401 tctgtcaacg aaaaaagaat taacactgaa agcgcagaca atgaatgcca cgatggataa
    11461 atcattggca atgtccggga aaaacagtgt tgaaatcaaa ggcgcaaaaa ttaatcttac
    11521 ccaatgaaag gtgacgatga atggaaaatc aaatactgac acaactctat ggtcgtggtt
    11581 gggcttttcc tccggtcttt tcccttgaaa agggggtaga gatggctgaa ggggcggaag
    11641 atgtgagaca aagtttgcag attctgttta gtactgagcc gggggaacgt cttatgcgtg
    11701 aaaattatgg ctgcggatta aatgatttta tgtttgaaaa tatccgcaat gaacttattg
    11761 ctgaaattga atcccatatc catgacaacg tattacgata tgaaccccgg gctgatatga
    11821 ctgatattca ggttcgtcaa tcccctggca tggggaatac tttgcaagtg caggtcatgt
    11881 atcgcctgag agggagtgat atcaatcaac aaatccaggg agtacttgca ctgagtgaag
    11941 gccgggtgac ggaggtagta tgagtgaagc gattgtggtg gatggtgacg tgttacagtt
    12001 tgatcccaac tttggcaatc ggcaggtgac ggttcccagc ccaggaaaaa ttagcggcac
    12061 aggacatgcg caggtaagtg gaaaaaaagt gtgtattctg ggggatgaga aacaggtcag
    12121 ggtttctgca acctatatta caacaacaca tactacgccg ggaacaggaa ccattactat
    12181 cagtgctctg gatgctggcc agcaggccct tcagtgtacc agtggggcgg ctttaattat
    12241 caaggggcag caatttacgg cgatgtttac gcctgaattg ccagccatga ataatacagt
    12301 gactccgcca caaccggatg ttacgacacc ttcatcagga aaaggacgtt ttatcactca
    12361 acaaaatttt gctaccgtaa attagagtat tgactgaatt aaatagaatt aacgaaggtg
    12421 taaataatta tttatttgct gacgaatcgc tgtgacaaat aaacacaggt gatgttatgg
    12481 aattaaatga gttaactaac aaattgtcaa atttggtgcc aatgaccgat tttaaattag
    12541 ataatcgagc cagtttgcaa ttgcttaaat atattgaagc gtatacgaag ataataccct
    12601 ttaattctgg cgataaatat tggaatgact ttttctttat gtcaggaaat acgccagaga
    12661 aacttgcaaa attatatcag aaagaaatag aacccaatgg ggagttatta cctcagcagg
    12721 cttttttgtt ggcggttttg cgtttattgg aaacaccaat atccttatta aatgtattac
    12781 ctgctgctca tcgtgagctc tattatcggg agcttttagg cttgtcttcc catgcggcac
    12841 agcctgatca ggttgcttta tctatggaac tgaattcgac agtgatggaa cagctgctcc
    12901 ctgaaggaac cctgtttgag gctggtcagg atgaacaagg caatgcattg caatatgccc
    12961 tggatgccag tttgctggct aatcgtggat atatcagtga cttgcgctgg ttacggaatg
    13021 acggggaaaa gcaatgggtt acttctgctc catgggattt acaggcacag gtgtcactgc
    13081 cgtctgatgg gatacgatta tttggtaaga caaatagtga tcagcaggta tttggtgggg
    13141 tgttgataac gtcatcactt ctggcgatgg aagcggggat aaggaagatc attgttactt
    13201 ttgagcagga gatgaacacc caagaactgg tggcacaggt cagcagtgga aatcaatggc
    13261 taacattgac gtctgaggta aataagaaag aggtcacact gacactgtca gacaaagaac
    13321 cggcaatcag tgcgccagag gatctggata atctcttttt cacgcaaccg gtactcaggc
    13381 tacagggaaa ggatagtcag gcactgccgg aggtgacggg tatcagcgtt tcggaaaagg
    13441 atgatactaa ggatacctct tttgagatgt atcacttaac accatttggt tatagcagtg
    13501 atatagagcc attggaggaa aatccagcgt tatatttagg ctttactgat gtaaagccag
    13561 ggcaaacact ggcgctgtat tggaaattaa aatccccgca gcaaccaacc gtttcctggt
    13621 attacctgga tcaacataat caatgggctg aattggattc atgggtcagt gatggaaccc
    13681 agaatctgta tcaggatggt acttggcacg ttgagttgcc tgtggatgca tccaatcagg
    13741 cagagcagat gccagttgga cgctattggt tgcgggcagt ggtggaggta cccgctcatg
    13801 agggggcgtt ggggaaggct ccttggctat atggtctaat ctataacgcc atgacggcaa
    13861 ccttggttaa tgtagatagc atcagtgaca gccatttctt aacccctttg cctgccagca
    13921 gcatacagcg gcccgttgaa cccatcattg tgttggcatc ggtcaaccag ccttgggcat
    13981 catggggtgg acgtatacct gaatcctaca gtgccttttt tgaacggata gctcaaaacc
    14041 tgtctcatcg aaaccggtcc ttaacctggg gaaatatggt gacattactc aaagagcgtt
    14101 atgtcagcat ctttgatgtt aagtatccag gtaatgatga actcaccaga gtgccagcat
    14161 tggagcagca gcaactaaca gtgattccag caaaccggta caacgatagc gatgattctc
    14221 tgcgtccggt actgaatcct gctcgtctgc aagagatggc tgattggttg cagcagaaag
    14281 actctccctg ggcctctatt gaggtcagga atccagaata cttggatgtg aaaatccatt
    14341 acgaggtgat ttttaaacct gatgtgaacg aagattttgg ctatcgccag ctacagcagc
    14401 aactgtgtga ggtgtatatg ccttggagca tagatgagca gcggcccgtt gtattgaata
    14461 acagcattaa ttatttccag ttgttagcca ctattcaaca gcaaccgctg gttgagcgag
    14521 tcactcgtct gacactacat cgggctgatt cttctgatga gagtgatggt acagcatctg
    14581 tggaagccaa agataatgaa gtgcttattt tagtctggga agaggacgat aatctgcaat
    14641 accgaggaaa tgactatgag taatcaggat gcactgtttc atagcgttaa agacgatatt
    14701 cactttgata ccttgctgga acaagctcat caggtgattg aaaaacaggc tgaaaaactg
    14761 tggagtgata cggcagagca tgatccgggt atcacatttt tgcagggaat cagttacggt
    14821 gtgtcagatt tggcttaccg acatacatta cccctgaaag atttactgac tccggcgccg
    14881 gatgagcagc agcaagaggg aatttttcct gccgaatttg gcccgcataa tacactgact
    14941 tgtgggccgg tgacagcgga tgattatcgc aaggcattgt tagatctaca cagcagcgac
    15001 agcctggatg gtactcagca ggatgagggg gattttctgt tccggagtgt gcaactggtg
    15061 cgtgaaccgg aaaaacagcg ttatacctat tggtatgatg caaccaagag ggaatatagc
    15121 tttgtcaaca gtgaaggggc taaagagttt accttgcggg ggaattactg gttgtatctg
    15181 gaaccaaccc gttggactca gggtaatatt gccgctgcta ccagacaact gacagaattt
    15241 ttgactaaaa atcgcaatat tggtgaatct gtcagcaaca ttatctggct acaaccggtt
    15301 gatctgccac tgttgctgga tgttgaactg gatgatgatg taggtgcaca ggatgtcccc
    15361 ggtatttttg cggcggtgta tagcaccgca gagcagtatc tgatgcctgg agcacagcgt
    15421 taccgtacgg aagtactgca aaatgctggg atgagcaatg atcaaatctt cgaaggtcca
    15481 ttattggaac atggctggat accagagctg ccggcagccc gtgattatac tcaaaggctc
    15541 actctcaatc ttagccggtt ggtaaatagt ctgcttgaga ttgagggcat taaacatgtg
    15601 aatcgtcttc gtctggatga tagcttcgat aaaactgcta ttgaacccgt taagggggat
    15661 acctggtcgt ggtcgatcaa agagggctat tatccacgtc tttggggaga agacccactt
    15721 aaccaattgg cgcaacaaaa tggcccgctt agggtgatag ccaaaggagg gattagcgtc
    15781 agtgtgagta aagagcaaat ccaggccagt ttacccagtc aatcactgat tcaaaatgag
    15841 ccggtaatat tggcttacgg ccagcaccgt gacgttggca gctattatcc cgtcagtgat
    15901 actttgccgc cttgctatgg actacaacat tctttgtctg aaagtgaaca cttattgcca
    15961 cttcatcaat ttatgttgcc atttgaacaa ttattggcct gtggttgtca acagatagcc
    16021 atgctcccgc ggttactggc ttttcagcgc gaaggttatg aggtttgggg tgatcagtgg
    16081 ccctttaagt caggctcagt gaatgatgac gcccatcaag attatgcccc tgcattaaag
    16141 gatttgttag gacagattgc gctggatagt gatcatgaat tggatattat taattacttg
    16201 ctgggttact ttggcacaca gcgggcaccg cgtaccttta cgacacaact cgatgatttt
    16261 cgtgcggtcc aacagggtta tctggcccag caaccgacat tgacttacca ccgctccaat
    16321 attcgtatcg atcaggtatc gtcgctacaa aaacgtattg ctgctcgcat ggggctgggc
    16381 ggtgagttgt ttaaacctca accggatctg agccaactgc ctttttattt gattgaacat
    16441 cgagcgttgc tgccagtcaa acccaatagt cagtttgata aggaacagaa accagcctcg
    16501 gtgacagagg aggggggcag ccaaacaggt caacattatg tggtcattga acagaagggc
    16561 attgatggca agctgacaca ggggcaagtg atcaatttaa ttctgtatga aggagagcag
    16621 ggagaaaccc aatttacgat acgcggtcag atggtattca aaaccgaggg ggataagttt
    16681 tggttggatg tgaataatag tgcgcaactg gaatataatc tggcgcgggt aatgacagca
    16741 gccaaggcga gtaaactctt ttggcaaaac agcccggtat ggatggagga tatgggctat
    16801 cgtctggcct atgctagtga ccaatcctca ttgcctgtga atcaacggcg cttgacccgc
    16861 acagtgcaaa ctccattccc gccgatggtt gttgtaggta gcgaaatcac cctgttaaag
    16921 caggtgggga tagtcaattt aaaaaaagcg gagtcagaaa aactttatgc aaaagttgtt
    16981 agctttgatc gcattgaagg gaccttgatt attgagcgtt tgggtaattc cactctggct
    17041 tttcctacct cggaagaggc gtggcggtat agttggtatt tttcggggga gaaatatgaa
    17101 aggactgacc gcttttcatt tgtgattagc gtagtagtga acagtgactt aattaaattg
    17161 cccggtgttg atccctataa attggaagaa tgggtgaaag aaacgattct taccgaattt
    17221 ccagctcata tttctatgat tatccattgg atggatcggg aagccttttt aaatttcgcc
    17281 aatacctatc agcgttggca aaataatggt acgccactgg gggatgcggc ttattccatt
    17341 ctagaaagtt tgacacttgg taaattgcca tctgccttaa aaggtgttgg cacaatgcgt
    17401 attgccacat ctagtcaaag agaagaagtg gtgggtagta atggtgatca atggaataca
    17461 gatggaataa cccagaatga attattctat gttcctaaag agagctagga aaaataaata
    17521 tctgccacta atgatgttga attaaatatg ttttctggag ttaatcatga acgaaactcg
    17581 ttataatgca actgtacaag aacaacaaac attatctaat ccaaaagctg ttggacctga
    17641 catcgataaa ttaaaggata aatttaaaga gggcagtatt cccctgcaaa ccgatttcaa
    17701 tgagttaatt gatattgccg atattggacg taaagcctgt ggtcaagcgc cacaacaaaa
    17761 tggcccagga gaaggattga aattggctga tgacggtacg cttaatttaa aaataggcac
    17821 tttttccaat aaagactttt ctccattaat attaaaagat gatgttttat ctgtagatct
    17881 tggtagtggt ctgactaatg aaaccaatgg aatctgtgtc ggtcagggcg atggtattac
    17941 agttaacact agcaatgtag ctgtaaaaca aggtaacgga attagcgtta ctagtagtgg
    18001 tggtgttgcc gttaaagtta gtgctaataa gggacttagc gttgatagta gtggtgttgc
    18061 agttaaagtt aatactgata agggaattag cgttgatggt aatggtgttg cagttaaagt
    18121 taatactagt aaaggaatta gcgttgataa tacaggtgtt gcagttatag ctaatgctag
    18181 taagggaatt agcgttgatg gtagtggtgt tgcagttata gctaatacta gtaaaggaat
    18241 tagcgttgat ggtagtggtg ttgcagttat agctaatact agtaaaggaa ttagcgttga
    18301 taatacaggt gttgcagtta tagctaatgc tagtaaggga attagcgttg atggtagtgg
    18361 tgttgcagtt atagctaata ctagtaaagg aattagcgtt gatggtagtg gtgttgcagt
    18421 tatagctaat actagtaaag gaattagcgt tgatagtagt ggtgttgcag ttaaagttaa
    18481 agctaatggc ggaattaaag tagatgctaa tggtgttgca attgatccta ataatgtact
    18541 ccccaaggga gtgattgtaa tgttctctgg cagtactgca ccaactggtt gggcgttatg
    18601 tgatggcaat aatggtacac caaatttaat cgatcgattt attttaggtg ggaaagggac
    18661 tgatattaat ggagtgagta ctaatacagc ttcaggtact aaaaatagta agttattcga
    18721 tttcagttct gatgaagcta cattaactat tgatggtaaa acactgggga gaggcggttc
    18781 tggcggcggt ggttctggcg gtaacgataa actgaccctg tggaccacac cggcaccgag
    18841 tccgaattgt cgtctgaatg cagaaaaaga tgcaaaactg acactggttc tgaccaaatg
    18901 tggtagccag attctggcaa ccgttagcgt tctggcagtt aaaggtagcc tggcaccgat
    18961 tagcggcacc gttcagagcg cacatctgat tattcgtttt gatgaaaatg gcgtgctgct
    19021 gaataatagc tttctggatc cggaatattg gaattttcgt aatggtgatc tgaccgaagg
    19081 caccgcaaat gcagttggtt ttatgccgaa tctgagcgca tatccgaaaa gccatggtaa
    19141 aaccgcaaaa agcaatattg ttagccaggt gtatctgaac ggcgataaaa caaaaccggt
    19201 tacactgacc attacactga atggcaccca agaaaccggt gataccacac cgagcgccta
    19261 tagcatgagc tttagctggg attggagcgg tcataactat atcaatgaaa tttttgcgac
    19321 cagcagctac acctttagct atattgcaca agaaggtggc tctggtggtg gtggttcagg
    19381 tggtcacgat catgatatta agataacggg cacaggaaaa cattctcaca aaaacaaagt
    19441 aacagtccct tattatattc tggctttcat cataaagctt taatatatat gaaaaattga
    19501 aaatataaat tatccattaa taataaagag gatattagca tgacttcgga gccaaatctg
    19561 ttaaaccgga ttacaattac tattgaagct aataatcaac aagtagctag aaaagtattg
    19621 catggctcct tgcttaatca agctaatata aataaattat ttaattcata ctttaatgaa
    19681 tatgaaatta ataggggtgt ttatttagaa acattaatcc tgaatcttgg tacgataaat
    19741 ttccatgatt ttaattcatt gtttcctact ctcctaaaag ctgcattgaa taaagaattc
    19801 agtcaatatc agataaacaa ccatagggaa gaaatgctat ttaatgagac aatatcaaat
    19861 caagctactg ataagtctta catatttggc gataacaaat taattgatgc agagaatttc
    19921 attcactttt tatatcaaaa gcattccaca ttaaatctag tagaagcaat gggaaataat
    19981 ggtattgaaa aattaacaaa tcagttaaca caaatagaaa ataaatttgc gttattattg
    20041 gcaaaaagtt gtttgtctga ggaaggctta aaacgactct tggctatcaa acaacccgat
    20101 ttattaatcg ctatcaatcg cagattatct gaaagaataa atagaccaca atatcaggag
    20161 aagcttgttt cctgcggaca actgatattt agtgctctgg gatatataca acagtacaat
    20221 atacaggaaa ttcctaaacc ggatgaaaaa gttattgcac gcataacaac tgaacttaat
    20281 aataatggtt tgcttaatac aatacctatt attacactat ttcgtcagag tgggattaac
    20341 gattcatcac taaatgattg gctaaagaaa atctggcagg tgagatcaat ttcacagtta
    20401 tgcagaaagt atctttctgc taaggaatac caatatctgt cagaacattt tgtttcaaag
    20461 agcgtcgata aaaatagata tgatgaagag cccgtaaatc agagcatatt atcaaggttg
    20521 aataataatt ccattaaaga aggaaataat cacagtcaac tctgtactct cagtagacta
    20581 tattctgaac ccgttgtatt acctgaacaa accattctac gtcaggttag taatacagta
    20641 gatcagagca tattatcaag gttgaataat gcctccatta aagaaggaaa taaccaaagt
    20701 caacttcgca ctctcagtag actatattct gagcccgttg cattacctga acaaaccatt
    20761 ccacgtcagg ttagtaatac aggtatatta attctatggc caatgctacc tacactattt
    20821 aaccagcttg gtctacttga gaaaaagaaa tttatccatc gtcaggccca gtttaatgcc
    20881 gttgattttc ttgattacct gatttgggga accgaagatg tgaaagtgga acgaaaggtt
    20941 ttgaataatg ttctatgtgg gttaatggct gatgaaatta ctgaaccaat gcctattgaa
    21001 ccagaaaaac aatggataat aattcaatgg ctggacgcta ttatctccca actttctggc
    21061 tggaaaaagt taagtcgtaa tgacgtccgt caattatttc tacaacgacc aggagaatta
    21121 ctgatcaatg aacaggaaat taaaatcaca atacagcaac aaccatttga tgctctgtta
    21181 actgattggc cgtggccaat gaatatggct tgttttagct ggttgagtca accattaacc
    21241 attacgtggt tataaccatt gaccacaatg acttagtctg agtaaaaaat atgaatatat
    21301 cgcctgtttt ttatgattca ttgaatcagg ataacgaccg tgatctatcg tttttattta
    21361 gcgaactgga acgaatagat ctcgctcttc aacaccattt ttattgtgta gaaagtcagc
    21421 gaagtgagct cctggatgag tttctgctca ctgaggcgga agtggtgacc aggctggata
    21481 agccacttgg taaacctcat tggataaatg atgattatct ggcgatatcg caaaagggca
    21541 atgtaagcct aatggcagcg tccagattaa tggatctgat cgaacgcttt gaactgactg
    21601 attttgagcg cgatgtttta ctattaggct tattgcccca ttttgatagc cgctattatc
    21661 gactgttttc gctgattcaa gggggacaac agggtcgatt accttctttt gcgctggcat
    21721 tggaactgtt ttgccactcg gcgctggaga aacaggtaca gcaagcgagt tttctgcacc
    21781 gggcaccttt gatgggttgc cagctattat ccatcgatac tagtcaaaaa acgctggcct
    21841 ggctccagac tccctttatt actgacagcg gggtatatca ctttttactg gggcatcact
    21901 acattatgcc ggctttagaa cattgtgctg agtggttaac accgacaggg attggctgtt
    21961 atcctgaagg attaaaacaa gtactgggta acgtattgtt atctgacaac gataatatta
    22021 gaccgattgt cttattacgg ggaatggccg gcagtgccag agcttatacc attactaata
    22081 tgatggcttc agaagggaag caaacactgc tggtagatat atccaaactt gctgatagcg
    22141 atgaaaaaaa cattattctt cagataaagc atattttgcg ggaaacccgc atgcatggag
    22201 catgtttatt attacggaat ttttgcttgt tagtggaaca gaataaacaa ctattggact
    22261 ccctgtcaga gttattgaat caacctgaat taagaattgt ttgcctgatt gagccttatt
    22321 ccccattggt atggctgaaa aagataccgg tattactgat tgagatgcca cttttaacgc
    22381 ctgcggaaaa agccagattg ttaattgcca gcttaccgga taattgttcc gaggatattg
    22441 atacgataac tttaagccag cgttacactt ttaacccaga aaccctgcca ttgattttgc
    22501 aagaggccca gctttatcaa cagcagcgag atccgctgga tatcttgcag caatgcgata
    22561 tacgccaggc attaaatttg cgtgctcaac aaaatttcgg tcaattggca cagcggatta
    22621 ttcctaagcg ctcattaaag gatttattgg tatccgatga gattgctcag cagttacggg
    22681 aaatactcat agcaattaag tatcgggaac aggttctggc gggagggttt aaagataaaa
    22741 ttgcctatgg cactggtatc agcgccctgt tttatggtga ttcaggcact ggaaaaacca
    22801 tggcagcaga agtgattgct gaccacattg gcgttgactt aataaaagtg gatttatcta
    22861 cagtagtgaa taaatacatc ggtgaaacag aaaaaaactt atcccgtatt ttcgatttgg
    22921 cggaacagga tgcaggggta ttattctttg atgaagctga cgcactgttt ggtaaacgca
    22981 gtgaaactaa agattcccag gacagacatg ccaatattga agtttcttac ttattacagc
    23041 gcctggagaa ttacccgggt ctggtcattt tatccaccaa taatcgtggt catttagaca
    23101 gtgcttttaa tcgtcgtttt actttcatta cccgttttac ttacccggat gaaaaaatcc
    23161 gtaaaaaaat gtggcaggaa atttggccta gaaatataaa aatatcggaa gatatcgatt
    23221 ttaacgaatt agctcaacga acaagcgtga ctggcgcgaa tatccgcaat attgctttat
    23281 tgtcttcatt ctttgcttca gagcagggga atgatgaagt cagtaatgaa aatattgaaa
    23341 ttgcattgaa gcgtgaatta gctaaagtcg gacgattaac attttaaaag ttatcacaat
    23401 gaaagtattg aaatattaaa taaatttatt accaaaaagt tatcacgata taatttaaga
    23461 gaggtttttt atgttaaaca cgcaaactat tattgatgtc aataaggcaa tggatgccat
    23521 gctgcgcgca tatctgaatc aagatattgc cattcgtttt gatctacctg aattggatac
    23581 tatgcaatct gatgcgatgg taagtatctt tctttatgac attcatgaag atttacagct
    23641 tcgctcggca gaatcaagag ggtttgatgt ttatgccggg aggttattgc ctggttgggt
    23701 aaatattaaa tgtaactatc tgattaccta ttgggaagct tctaagccag cgactgatgc
    23761 cagcagtccg gatagccaac ctgataacca ggcaatacaa gtgatgtcac aagtattaaa
    23821 tgccttgatt aataatcgtc aattggcagg tattcctggt gcttatactc aggttgtacc
    23881 gcctaaagag agtttaaata gcctggggaa tttctggcaa tcactgggta atcgcccacg
    23941 gctttctctc aattattcag tgacagtacc tgttagccta aacgatggtc aggatagcgc
    24001 gactccggtt accgcggttt cttctacagt ggaacaaacg gcatcgctca gtcaagaagt
    24061 ggttagtcat gctttacgcg aattactcat tacggaatta ggaggaggag aggataaccg
    24121 gttggtactg agtaaagttg aattatccgc agtgaaagag acgatgactc aagacagtcc
    24181 ggctcagatg attatattgt tgtctgtttc aggcattaca cgacaggaat atttgaagga
    24241 aattgataat atctttgatc gttgggtaaa taatgctgaa gttattacca ctattgatga
    24301 ttgtgggatt agaattgaaa gtataacgaa agataatctt gtaggaattt aaattttttt
    24361 aattaaataa aggaattaat attgatttga tagagcatgt aatcaataac ttctatgaaa
    24421 atgttgaaaa acaatacacg gaaacactta acttacaatt aaattgttaa aggagatgat
    24481 gataagaatg gtcagtcacc agataaaatg atctctggtc aattttagga aagctgaaaa
    24541 aacctgacca aatgcgtcgt aaattctatg cttagaaaga ctcggtgcca gtgtaatacc
    24601 taagatatgg tttttatttc catatctgtt cgaaaactta gaaataacaa gttcaacaat
    24661 aaccagggac tttaaatatc ggatccttgt cgggaagatg cgtgatctga tccttcaact
    24721 cagcaaaagt tcgatttatt caacaaagcc gccgtcccgt caagtcagcg taatgctctg
    24781 ccagtgttac aaccaattaa ccaattctga ttagaaaaac tcatcgagca tcaaatgaaa
    24841 ctgcaattta ttcatatcag gattatcaat accatatttt tgaaaaagcc gtttctgtaa
    24901 tgaaggagaa aactcaccga ggcagttcca taggatggca agatcctggt atcggtctgc
    24961 gattccgact cgtccaacat caatacaacc tattaatttc ccctcgtcaa aaataaggtt
    25021 atcaagtgag aaatcaccat gagtgacgac tgaatccggt gagaatggca aaagcttatg
    25081 catttctttc cagacttgtt caacaggcca gccattacgc tcgtcatcaa aatcactcgc
    25141 atcaaccaaa ccgttattca ttcgtgattg cgcctgagcg agacgaaata cgcgatcgct
    25201 gttaaaagga caattacaaa caggaatcga atgcaaccgg cgcaggaaca ctgccagcgc
    25261 atcaacaata ttttcacctg aatcaggata ttcttctaat acctggaatg ctgttttccc
    25321 ggggatcgca gtggtgagta accatgcatc atcaggagta cggataaaat gcttgatggt
    25381 cggaagaggc ataaattccg tcagccagtt tagtctgacc atctcatctg taacatcatt
    25441 ggcaacgcta cctttgccat gtttcagaaa caactctggc gcatcgggct tcccatacaa
    25501 tcgatagatt gtcgcacctg attgcccgac attatcgcga gcccatttat acccatataa
    25561 atcagcatcc atgttggaat ttaatcgcgg cctcgagcaa gacgtttccc gttgaatatg
    25621 gctcataaca ccccttgtat tactgtttat gtaagcagac agttttattg ttcatgatga
    25681 tatattttta tcttgtgcaa tgtaacatca gag
//
