# Supplementary material for: Programmable protein delivery with a bacterial contractile injection system
Source: Nature. 2023 Mar 29;616(7956):357–64. doi: 10.1038/s41586-023-05870-7 (PMC10097599; doi:10.1038/s41586-023-05870-7)
Supplement: Supplementary file 3 — Annotated sequence files for plasmids listed in Supplementary Table 7. [file 41586_2023_5870_MOESM3_ESM.zip › Supplementary Data 1 - Annotated Plasmid Maps/pHCMV-SS-antiEEscFv-TM.gb]

LOCUS       pHCMV-SS-antiEEscFv-TM        5889 bp ds-DNA     circular     15-FEB-2023
DEFINITION  .
ACCESSION   urn.local...34o-ex9rk9v
VERSION     urn.local...34o-ex9rk9v
KEYWORDS    .
SOURCE      
  ORGANISM  .
FEATURES             Location/Qualifiers
     promoter        87..105
     enhancer        226..605
     promoter        606..809
     intron          921..1493
     misc_feature    1554..1601
                     /label="SignalSequence"
     misc_feature    1608..2402
                     /label="3D5/EE_48K"
     misc_feature    2487..2528
                     /label="MembraneProximal"
     misc_feature    2529..2588
                     /label="Transmembrane"
     polyA_site      2788..2843
                     /label="polyA_site"
     protein_bind    3225..3241
                     /label="protein_bind"
     promoter        complement(3249..3279)
     protein_bind    3294..3315
                     /label="protein_bind"
     rep_origin      complement(3603..4191)
                     /label="rep_origin"
     misc_feature    4521..4523
                     /label="misc_feature"
     CDS             complement(4660..5038)
     promoter        complement(5223..5327)
     rep_origin      complement(5353..5808)
                     /label="rep_origin"
ORIGIN      
        1 ggggatgtgc tgcaaggcga ttaagttggg taacgccagg gttttcccag tcacgacgtt
       61 gtaaaacgac ggccagtgag cgcgcgtaat acgactcact atagggcgaa ttggagctcc
      121 accgcggtgg cggccgctct agagagcttg gcccattgca tacgttgtat ccatatcata
      181 atatgtacat ttatattggc tcatgtccaa cattaccgcc atgttgacat tgattattga
      241 ctagttatta atagtaatca attacggggt cattagttca tagcccatat atggagttcc
      301 gcgttacata acttacggta aatggcccgc ctggctgacc gcccaacgac ccccgcccat
      361 tgacgtcaat aatgacgtat gttcccatag taacgccaat agggactttc cattgacgtc
      421 aatgggtgga gtatttacgg taaactgccc acttggcagt acatcaagtg tatcatatgc
      481 caagtacgcc ccctattgac gtcaatgacg gtaaatggcc cgcctggcat tatgcccagt
      541 acatgacctt atgggacttt cctacttggc agtacatcta cgtattagtc atcgctatta
      601 ccatggtgat gcggttttgg cagtacatca atgggcgtgg atagcggttt gactcacggg
      661 gatttccaag tctccacccc attgacgtca atgggagttt gttttggcac caaaatcaac
      721 gggactttcc aaaatgtcgt aacaactccg ccccattgac gcaaatgggc ggtaggcgtg
      781 tacggtggga ggtctatata agcagagctc gtttagtgaa ccgtcagatc gcctggacac
      841 gccatccacg ctgttttgac ctccatagat gacaccggga ccgatccagc ctccggtcga
      901 ccgatcctga gaacttcagg gtgagtttgg ggacccttga ttgttctttc tttttcgcta
      961 ttgtaaaatt catgttatat ggagggggca aagttttcag ggtgttgttt agaatgggaa
     1021 gatgtccctt gtatcaccat ggaccctcat gataattttg tttctttcac tttctactct
     1081 gttgacaacc attgtctcct cttattttct tttcattttc tgtaactttt tcgttaaact
     1141 ttagcttgca tttgtaacga atttttaaat tcacttttgt ttatttgtca gattgtaagt
     1201 actttctcta atcacttttt tttcaaggca atcagggtat attatattgt acttcagcac
     1261 agttttagag aacaattgtt ataattaaat gataaggtag aatatttctg catataaatt
     1321 ctggctggcg tggaaatatt cttattggta gaaacaacta caccctggtc atcatcctgc
     1381 ctttctcttt atggttacaa tgatatacac tgtttgagat gaggataaaa tactctgagt
     1441 ccaaaccggg cccctctgct aaccatgttc atgccttctt ctctttccta cagctcctgg
     1501 gcaacgtgct ggttgttgtg ctgtctcatc attttggcaa agaattcgcc accatgaagt
     1561 gccttttgta cttagccttt ttattcattg gggtgaattg cggtaccatg gccgactaca
     1621 aggacatcgt gatgacccag actcctagca gcctgcctgt gtctctggga gatcaggcca
     1681 gcatcagctg cagatccagc cagagcatcg tgcacagcaa cggcaacacc tacctggaat
     1741 ggtatctgca gaagcccgga cagagcccca agctgctgat ctacaaggtg tccaaccggt
     1801 tcagcggcgt gcccgataga ttttctggca gcggctctgg caccgacttc accctgaaga
     1861 tctccagagt ggaagccgag gacctgggca tctactactg cttccaaggc agcctggtgc
     1921 ctcctacatt tggagccggc accaagctgg aactgaagag aggtggcgga ggatctggcg
     1981 gaggtggaag cggcggaggc ggatcttctg gtggtggatc tcaggtgcag ctccagcagt
     2041 ctggacccga ggatgtgaaa cctggcgcct ccgtgaagat tagctgcaag gccagcggct
     2101 acagcctgac cacaaaaggc atgggcgtga actgggtcaa gcagagccct ggcaaaggac
     2161 tggaatggct ggcccacatc tactgggacg acgacaagag atacaacccc agcctgaagt
     2221 cccgggccac actgacagtg gataagagca gcagcaccgt gtacctggaa ctgcggagcc
     2281 tgacaagcga ggacagcagc gtgtactact gcgccagaag aggcggcagc agccactact
     2341 acgccatgga ttattggggc cagggcacca ccgtgacagt gtcatctgct agcggagccg
     2401 atggaggcgg aggttctggg ggaggaggta gtggcggtgg tggttcagga ggcggcggaa
     2461 gcggtggagg tggaagcggt ggtaccaatc caatcgagct tgtagaaggt tggttcagta
     2521 gttggaaaag ctctattgcc tcttttttct ttatcatagg gttaatcatt ggactattct
     2581 tggttctccg agttggtatc catctttgca ttaaattaaa gcacaccaag aaaagacaga
     2641 tttatacaga catagagatg aaccgacttg gaaaggtctg atgtcttcct ggagctccag
     2701 tcattgacta taacgtctca gatctttttc cctctgccaa aaattatggg gacatcatga
     2761 agccccttga gcatctgact tctggctaat aaaggaaatt tattttcatt gcaatagtgt
     2821 gttggaattt tttgtgtctc tcactcggaa ggacatatgg gagggcaaat catttaaaac
     2881 atcagaatga gtatttggtt tagagtttgg caacatatgc ccatatgctg gctgccatga
     2941 acaaaggttg gctataaaga ggtcatcagt atatgaaaca gccccctgct gtccattcct
     3001 tattccatag aaaagccttg acttgaggtt agattttttt tatattttgt tttgtgttat
     3061 ttttttcttt aacatcccta aaattttcct tacatgtttt actagccaga tttttcctcc
     3121 tctcctgact actcccagtc atagctgtcc ctcttctctt atggagatcc ctcgacggat
     3181 cggccgcaat tcgtaatcat gtcatagctg tttcctgtgt gaaattgtta tccgctcaca
     3241 attccacaca acatacgagc cggaagcata aagtgtaaag cctggggtgc ctaatgagtg
     3301 agctaactca cattaattgc gttgcgctca ctgcccgctt tccagtcggg aaacctgtcg
     3361 tgccagctgc attaatgaat cggccaacgc gcggggagag gcggtttgcg tattgggcgc
     3421 tcttccgctt cctcgctcac tgactcgctg cgctcggtcg ttcggctgcg gcgagcggta
     3481 tcagctcact caaaggcggt aatacggtta tccacagaat caggggataa cgcaggaaag
     3541 aacatgtgag caaaaggcca gcaaaaggcc aggaaccgta aaaaggccgc gttgctggcg
     3601 tttttccata ggctccgccc ccctgacgag catcacaaaa atcgacgctc aagtcagagg
     3661 tggcgaaacc cgacaggact ataaagatac caggcgtttc cccctggaag ctccctcgtg
     3721 cgctctcctg ttccgaccct gccgcttacc ggatacctgt ccgcctttct cccttcggga
     3781 agcgtggcgc tttctcatag ctcacgctgt aggtatctca gttcggtgta ggtcgttcgc
     3841 tccaagctgg gctgtgtgca cgaacccccc gttcagcccg accgctgcgc cttatccggt
     3901 aactatcgtc ttgagtccaa cccggtaaga cacgacttat cgccactggc agcagccact
     3961 ggtaacagga ttagcagagc gaggtatgta ggcggtgcta cagagttctt gaagtggtgg
     4021 cctaactacg gctacactag aagaacagta tttggtatct gcgctctgct gaagccagtt
     4081 accttcggaa aaagagttgg tagctcttga tccggcaaac aaaccaccgc tggtagcggt
     4141 ggtttttttg tttgcaagca gcagattacg cgcagaaaaa aaggatctca agaagatcct
     4201 ttgatctttt ctacggggtc tgacgctcag tggaacgaaa actcacgtta agggattttg
     4261 gtcatgagat tatcaaaaag gatcttcacc tagatccttt taaattaaaa atgaagtttt
     4321 aaatcaatct aaagtatata tgagtaaact tggtctgaca gttaccaatg cttaatcagt
     4381 gaggcaccta tctcagcgat ctgtctattt cgttcatcca tagttgcctg actccccgtc
     4441 gtgtagataa ctacgatacg ggagggctta ccatctggcc ccagtgctgc aatgataccg
     4501 cgagacccac gctcaccggc tgcagattta tcagcaataa accagccagc cggaagggca
     4561 gagcgcagaa gtggtcctgc aactttatcc gcctccatcc agtctattaa ttgttgccgg
     4621 gaagctagag taagtagttc gccagttaat agtttgcgca acgttgttgc cattgctaca
     4681 ggcatcgtgg tgtcacgctc gtcgtttggt atggcttcat tcagctccgg ttcccaacga
     4741 tcaaggcgag ttacatgatc ccccatgttg tgcaaaaaag cggttagctc cttcggtcct
     4801 ccgatcgttg tcagaagtaa gttggccgca gtgttatcac tcatggttat ggcagcactg
     4861 cataattctc ttactgtcat gccatccgta agatgctttt ctgtgactgg tgagtactca
     4921 accaagtcat tctgagaata gtgtatgcgg cgaccgagtt gctcttgccc ggcgtcaata
     4981 cgggataata ccgcgccaca tagcagaact ttaaaagtgc tcatcattgg aaaacgttct
     5041 tcggggcgaa aactctcaag gatcttaccg ctgttgagat ccagttcgat gtaacccact
     5101 cgtgcaccca actgatcttc agcatctttt actttcacca gcgtttctgg gtgagcaaaa
     5161 acaggaaggc aaaatgccgc aaaaaaggga ataagggcga cacggaaatg ttgaatactc
     5221 atactcttcc tttttcaata ttattgaagc atttatcagg gttattgtct catgagcgga
     5281 tacatatttg aatgtattta gaaaaataaa caaatagggg ttccgcgcac atttccccga
     5341 aaagtgccac ctaaattgta agcgttaata ttttgttaaa attcgcgtta aatttttgtt
     5401 aaatcagctc attttttaac caataggccg aaatcggcaa aatcccttat aaatcaaaag
     5461 aatagaccga gatagggttg agtgttgttc cagtttggaa caagagtcca ctattaaaga
     5521 acgtggactc caacgtcaaa gggcgaaaaa ccgtctatca gggcgatggc ccactacgtg
     5581 aaccatcacc ctaatcaagt tttttggggt cgaggtgccg taaagcacta aatcggaacc
     5641 ctaaagggag cccccgattt agagcttgac ggggaaagcc ggcgaacgtg gcgagaaagg
     5701 aagggaagaa agcgaaagga gcgggcgcta gggcgctggc aagtgtagcg gtcacgctgc
     5761 gcgtaaccac cacacccgcc gcgcttaatg cgccgctaca gggcgcgtcc cattcgccat
     5821 tcaggctgcg caactgttgg gaagggcgat cggtgcgggc ctcttcgcta ttacgccagc
     5881 tggcgaaag
//
