# Supplementary material for: Programmable protein delivery with a bacterial contractile injection system
Source: Nature. 2023 Mar 29;616(7956):357–64. doi: 10.1038/s41586-023-05870-7 (PMC10097599; doi:10.1038/s41586-023-05870-7)
Supplement: Supplementary file 3 — Annotated sequence files for plasmids listed in Supplementary Table 7. [file 41586_2023_5870_MOESM3_ESM.zip › Supplementary Data 1 - Annotated Plasmid Maps/pAWP78-PVCpnf_pvc13-Ad5Knob.gb]

LOCUS       pAWP78-PVCpnf_pvc13-Ad5Knob       25719 bp ds-DNA     circular     15-FEB-2023
DEFINITION  .
ACCESSION   urn.local...34e-ex9rk9v
VERSION     urn.local...34e-ex9rk9v
KEYWORDS    .
SOURCE      
  ORGANISM  .
FEATURES             Location/Qualifiers
     misc_feature    join(complement(1..666),complement(25237..25719))
                     /label="trfA"
     misc_feature    complement(938..1309)
                     /label="traJ"
     oriT            1342..1451
                     /label="incP origin of transfer"
     rep_origin      1604..2235
                     /label="oriV"
     rep_origin      2544..3132
                     /label="ori"
     misc_feature    3672..18073
                     /label="PVC"
     misc_feature    3672..4121
                     /label="pvc1 tail protein CDS"
     misc_feature    4160..5227
                     /label="pvc2 tail sheath protein"
     misc_feature    5251..6573
                     /label="pvc3 tail sheath protein"
     misc_feature    6602..7876
                     /label="pvc4 tail sheath protein"
     misc_feature    7892..8350
                     /label="pvc5 initiator tube"
     misc_feature    8347..8529
                     /label="pvc6 initiator tube"
     misc_feature    8526..9215
                     /label="pvc7 initiator tube"
     misc_feature    9212..10828
                     /label="pvc8 vgrG tail spike"
     misc_feature    10842..11264
                     /label="pvc9 tail lysozyme"
     misc_feature    11261..11686
                     /label="pvc10 PAAR domain"
     misc_feature    11778..13964
                     /label="pvc11 baseplate"
     misc_feature    13957..16809
                     /label="pvc12 baseplate"
     misc_feature    16868..18073
                     /label="pvc13 tail fiber"
     misc_feature    18074..18103
                     /label="3xGGSGG"
     misc_feature    18104..18661
                     /label="Knob"
     misc_feature    18662..18691
                     /label="2xGGSGG"
     misc_feature    18692..23659
                     /label="PVC"
     misc_feature    18692..18790
                     /label="pvc13 tail fiber"
     misc_feature    18847..20562
                     /label="pvc14 tape measure protein"
     misc_feature    20598..22694
                     /label="pvc15 ATPase"
     misc_feature    22778..23659
                     /label="pvc16 sheath/tube cap"
     misc_feature    complement(24118..24933)
                     /label="KanR"
ORIGIN      
        1 gaacgtgaag gtgatcggct cgccgatagg ggtgcgcttc gcgtactcca acacctgctg
       61 ccacaccagt tcgtcatcgt cggcccgcag ctcgacgccg gtgtaggtga tcttcacgtc
      121 cttgttgacg tggaaaatga ccttgttttg cagcgcctcg cgcgggattt tcttgttgcg
      181 cgtggtgaac agggcagagc gggccgtgtc gtttggcatc gctcgcatcg tgtccggcca
      241 cggcgcaata tcgaacaagg aaagctgcat ttccttgatc tgctgcttcg tgtgtttcag
      301 caacgcggcc tgcttggcct cgctgacctg ttttgccagg tcctcgccgg cggtttttcg
      361 cttcttggtc gtcatagttc ctcgcgtgtc gatggtcatc gacttcgcca aacctgccgc
      421 ctcctgttcg agacgacgcg aacgctccac ggcggccgat ggcgcgggca gggcaggggg
      481 agccagttgc acgctgtcgc gctcgatctt ggccgtagct tgctggacca tcgagccgac
      541 ggactggaag gtttcgcggg gcgcacgcat gacggtgcgg cttgcgatgg tttcggcatc
      601 ctcggcggaa aaccccgcgt cgatcagttc ttgcctgtat gccttccggt caaacgtccg
      661 attcattcac cctccttgcg ggattgcccc gactcacgcc ggggcaatgt gcccttattc
      721 ctgatttgac ccgcctggtg ccttggtgtc cagataatcc accttatcgg caatgaagtc
      781 ggtcccgtag accgtctggc cgtccttctc gtacttggta ttccgaatct tgccctgcac
      841 gaataccagc tccgcgaagt cgctcttctt gatggagcgc atggggacgt gcttggcaat
      901 cacgcgcacc ccccggccgt tttagcggct aaaaaagtca tggctctgcc ctcgggcgga
      961 ccacgcccat catgaccttg ccaagctcgt cctgcttctc ttcgatcttc gccagcaggg
     1021 cgaggatcgt ggcatcaccg aaccgcgccg tgcgcgggtc gtcggtgagc cagagtttca
     1081 gcaggccgcc caggcggccc aggtcgccat tgatgcgggc cagctcgcgg acgtgctcat
     1141 agtccacgac gcccgtgatt ttgtagccct ggccgacggc cagcaggtag gcctacaggc
     1201 tcatgccggc cgccgccgcc ttttcctcaa tcgctcttcg ttcgtctgga aggcagtaca
     1261 ccttgatagg tgggctgccc ttcctggttg gcttggtttc atcagccatc cgcttgccct
     1321 catctgttac gccggcggta gccggccagc ctcgcagagc aggattcccg ttgagcaccg
     1381 ccaggtgcga ataagggaca gtgaagaagg aacacccgct cgcgggtggg cctacttcac
     1441 ctatcctgcc cggctgacgc cgttggatac accaaggaaa gtctacacga accctttggc
     1501 aaaatcctgt atatcgtgcg aaaaaggatg gatataccga aaaaatcgct ataatgaccc
     1561 cgaagcaggg ttatgcagcg gaaaagatcc gtcgaccctt tccgacgctc accgggctgg
     1621 ttgccctcgc cgctgggctg gcggccgtct atggccctgc aaacgcgcca gaaacgccgt
     1681 cgaagccgtg tgcgagacac cgcggccgcc ggcgttgtgg atacctcgcg gaaaacttgg
     1741 ccctcactga cagatgaggg gcggacgttg acacttgagg ggccgactca cccggcgcgg
     1801 cgttgacaga tgaggggcag gctcgatttc ggccggcgac gtggagctgg ccagcctcgc
     1861 aaatcggcga aaacgcctga ttttacgcga gtttcccaca gatgatgtgg acaagcctgg
     1921 ggataagtgc cctgcggtat tgacacttga ggggcgcgac tactgacaga tgaggggcgc
     1981 gatccttgac acttgagggg cagagtgctg acagatgagg ggcgcaccta ttgacatttg
     2041 aggggctgtc cacaggcaga aaatccagca tttgcaaggg tttccgcccg tttttcggcc
     2101 accgctaacc tgtcttttaa cctgctttta aaccaatatt tataaacctt gtttttaacc
     2161 agggctgcgc cctgtgcgcg tgaccgcgca cgccgaaggg gggtgccccc ccttctcgaa
     2221 ccctcccggc ccgctaacgc gggcctccca tccccccagg ggctgcgccc ctcggccgcg
     2281 aacggcctca ccccaaaaat ggcagccaag ctgacccgct agggacgtga agtcgattcc
     2341 ttcgatggtt agcaatcaaa gactcagagt gctgtctgga gcgtgaatct aacggtacgt
     2401 atctcgattg ctcggtcgct attcgcactc tgcgaaagtt cgtaccgctc attcactagg
     2461 ttgcgaatca tgaccaaaat cccttaacgt gagttttcgt tccactgagc gtcagacccc
     2521 gtagaaaaga tcaaaggatc ttcttgagat cctttttttc tgcgcgtaat ctgctgcttg
     2581 caaacaaaaa aaccaccgct accagcggtg gtttgtttgc cggatcaaga gctaccaact
     2641 ctttttccga aggtaactgg cttcagcaga gcgcagatac caaatactgt tcttctagtg
     2701 tagccgtagt taggccacca cttcaagaac tctgtagcac cgcctacata cctcgctctg
     2761 ctaatcctgt taccagtggc tgctgccagt ggcgataagt cgtgtcttac cgggttggac
     2821 tcaagacgat agttaccgga taaggcgcag cggtcgggct gaacgggggg ttcgtgcaca
     2881 cagcccagct tggagcgaac gacctacacc gaactgagat acctacagcg tgagctatga
     2941 gaaagcgcca cgcttcccga agggagaaag gcggacaggt atccggtaag cggcagggtc
     3001 ggaacaggag agcgcacgag ggagcttcca gggggaaacg cctggtatct ttatagtcct
     3061 gtcgggtttc gccacctctg acttgagcgt cgatttttgt gatgctcgtc aggggggcgg
     3121 agcctatgga aaaacgccag caacgcggcc tttttacggt tcctggcctt ttgctggcct
     3181 tttgctcaca tgttctttcc tgcgttatcc cctgattctg tggataaccg tattaccgcc
     3241 tttgagtgag ctgtcgcgaa tgcatctaga tataattaca tcttcatcat tcggtatttt
     3301 aaatgacata tatcctcctt ccgaatagtt ttaatggtga tgttcgattg gacagtgttt
     3361 tccattatta aaattttaag tatcacatca tgtttaatga aggattgatg tttattagaa
     3421 tattcataat agctttgtct ttgcctctat gtaaatgaaa ttgcataaaa agcaaattgc
     3481 attattggca atgtacttat tctggatttt tcggcacgat aaattattgg tgtaagtttt
     3541 atatcatgag taaaaattcg gaatgatatt cctgtcattt tgtggcggta gcgttactca
     3601 agatattatc ctacatcata tgttgattat tgtaatcaat cgagctattt tttgtctaaa
     3661 aaggggcttt tatgtctaca agtacatctc aaattgcggt tgaatatcct attcctgtct
     3721 atcgctttat tgtttctgtc ggagatgaga aaattccatt taatagtgtt tcaggattag
     3781 atattagtta tgacaccatt gaataccgag atggtgttgg taattggttc aaaatgccgg
     3841 gtcagagtca gagcactaat atcaccttgc gtaaaggcgt tttcccgggg aaaacagaac
     3901 tgtttgattg gattaactct attcagctta atcaggtaga gaaaaaggat attaccatca
     3961 gtttaactaa tgatgcaggt accgaattat taatgacctg gaatgtttct aatgcttttc
     4021 ccacttcatt gacttcacct tcatttgatg ccaccagtaa tgatattgca gtacaggaaa
     4081 ttacgctgat ggcagatcgg gtgattatgc aggctgtttg aagcattgat atttaatcat
     4141 ctcatataag ggaactttta tgacaaccgt taccagttat cctggcgttt atattgaaga
     4201 attaaatagc ctggccttgt cagtttcaaa tagcgccaca gcggttcctg tttttgctgt
     4261 ggacgaacaa aaccaatata ttagtgaaga taatgcaatc cgtattaatt cgtggatgga
     4321 ttatcttaat ctgattggca attttaataa tgaagacaaa ttagatgttt ctgtgcgtgc
     4381 ttattttgcc aatggaggtg gatattgtta tctcgtcaaa acaacgagtt tagaaaaaat
     4441 tattccaacc ttggatgatg taaccttatt ggttgctgcg ggcgaagata ttaaaacgac
     4501 agtagatgtt ttatgtcagc caggaaaagg gttattcgca gtctttgatg gccctgaaac
     4561 agagttgact atcaacggtg cggaagaggc aaaacaagcc tataccgcca caccattcgc
     4621 tgcggtttat tatccttggt tgaaagcgga ttgggctaac atagatattc cacccagtgc
     4681 agtgatggcg ggagtttatg catcggtgga tttatcccgt ggtgtatgga aagcgcctgc
     4741 caatgttgcg ttgaaagggg gcctggaacc taaattttta gtcacggatg aattgcaggg
     4801 tgaatataac actggccgcg ctatcaatat gattcgtaat ttcagtaaca caggtactac
     4861 ggtttggggt gcaagaaccc tggaagataa agacaattgg cgttatgttc cagtgcgacg
     4921 cttgtttaat tctgtggagc gggatatcaa gcgtgccatg agctttgcta tgttcgagcc
     4981 taataatcag cctacttggg agcgggtacg ggcggcgatt agcaactacc tttatagcct
     5041 gtggcaacag gggggattag ctggcagcaa agaagaagac gcttattttg tgcaaattgg
     5101 taaaggtata acgatgacac aggagcagat tgatgcaggg caaatgattg ttaaagtcgg
     5161 tttggctgct gtacggcctg cggaatttat cattctccag tttacgcaag atgtagaaca
     5221 gcgttaatca tatgattatg aggagttatc atgtctgcta ttctgaaagc gcctggcgtt
     5281 tatattgaag aagacgcttc cctagcgttg tctgtcagta acagcgcgac tgccgtgcct
     5341 gtttttatcg gaaaatttac tccgacagtg gttgattcaa tccaagtctg tacccgtatc
     5401 agcaactggc ttgaattcac ttcctctttt tccctagctc caacagttga gattgttgtc
     5461 caatctaaca ctgaatctga atctgaatct gaaacttacc actatattga gacaatcaat
     5521 ttatctccag ctgtggaagc attgcgactc tattttcaaa atggcggagg agcttgctat
     5581 atctacccat taaatgatgc tgaagatgaa ttggttctgg cggccatacc agaagtcatt
     5641 gaacagaaag gtgatattac tctgttggtt tgcccggaac tcgatctgga ttacaaaact
     5701 aagatctatg gcgcagtgag ctcactgttg aatgataaca aagtgggcta tttcctgatt
     5761 gcggatagca atgatggaga atctgtgtca ggagtatgga atagtgctaa ggccgccgcc
     5821 tattatcccc agttggaaac taacctaaaa ttttccacgt tgcctgggga taaggacatt
     5881 cgtatcagcg gttatcagga tgatgatgaa acacataaac cgaaaaactt ggatgagctc
     5941 aggacaatca acgaggcgtt ggcacaggat attgatgcaa gattgctcga ggagaaacaa
     6001 cgtgctgtca tcattccgcc aagtgctgcc attgcgggca tttattgcca aacggataat
     6061 cgtcgcggtg tttggaaagc gccagccaac gttgcgctca cagggatcgg gagtttgctt
     6121 gataaggtag acgatgaacg gcagggagag atgaatgaca agggaatcaa tgtcatccgt
     6181 tcatttaccg accgtggttt tatggtctgg ggagcccgta cttgtgtgga cgctgccaac
     6241 atcagctggc gttatattcc tgttcgtcgc ctgttcaatt ccgttgaacg agatatccgc
     6301 caggcgctgc gcgctgtgtt gtttgaaact aatagtcagc ctacctgggt acgtgctaag
     6361 gctgccgttg atcaatatct ttataccctt tggcagaaaa atgcattgat gggtgctcgc
     6421 ccggaagaag cttattttgt gcaaattggt caggatatca ccatgtccga ggctgatatt
     6481 aaacagggta agatgatcat gactgttggt ttggcagcag tgcggccagc tgagttcatc
     6541 attctgcaat ttacgcagga tgttgttcag taatctccat gactaaacgc caggcactgt
     6601 attgacagtg cctactctaa ccatcttgga ggaggtgatg atgatggaga gactccaacc
     6661 gggtgtgact ttaacagaaa gtataatcac gatgggtcag caagagatac ccagtgctgt
     6721 gccggtgttt attggttaca ccgttcgtta tccggaacaa tcggaagcat cagtccgtat
     6781 cgacagtttg gccgagtata ccagcctgtt tggtgacgac catgtgatga tgtttgctgt
     6841 caggcactat tttgataatg gcgggcaaca ggcatttgtt ttacccctga aggacaatat
     6901 gccatcagtg gagatgacca cagctgaagc ggaaaatctg atagccgcat tgcgctctgc
     6961 tacggttagc gaagccattg gtgggcatag tcagattaca ctgattttgg taccggatat
     7021 ggctcggctt aatgacagtg atattgatga ctcctcaacc caggtaagcc tgtggtccca
     7081 aggctgggag gcgctgctgc aattgagtca ggttaggccc aacctctttg tgctgttaga
     7141 tgcgccggat aatgttgaac aggcgcagaa gtgtatgaca acgctatcgt cagattatcg
     7201 tcaatggggg gcagcatatt ggcctcgtct ggaaactacc tatcagaaag aaatatctgg
     7261 caaggacaat gaatctcagg gaattttcca ggggactgtt ctgtcaccca cagccgcggt
     7321 cgcagcggta attcaacgca cggataacga cgcgggtgtt tggaaagcac cggccaatat
     7381 tgccttatcc caggttattc gacctgttaa atcttatctt cagggaagtg tactgtttaa
     7441 cagcagcggc acttcgctca atgtgatccg cagtttccca ggtaagggca tacgggtatg
     7501 gggatgccgc actctggaaa acacggataa tacgcagtgg cgctatctgc aaacacgtcg
     7561 gctggtttcc tatgtaacag cgcatttgac ccaattggct cgcatgtatg tctttgagcc
     7621 aaataatgaa cttacctgga tgaagttaaa aggacaaagt tacaactggt tacggcaatt
     7681 atggttgcag ggtggcttgt atggttcaca ggaggatgag gcatttaaca ttctgttagg
     7741 cgtaaacgag acgatgactg aggatgatgt tcgtgcagga aaaatgatca tgaaagttga
     7801 gttggctgtg ttgtttcctg ccgaatttat tgagatcagt ttggtgttta atacccaaac
     7861 agaggcgctg tcttaagaag gaaaaagtac gatgaacgat tattacacac ccgtggtatc
     7921 ccatcgtttt atggcgagtt ttatttttaa ccgcattccc gatccgctgg atattcgttt
     7981 tcagcgtatc tctggcctta gtcgggaact acaggtgact cagtacagtg agggaggaga
     8041 aaatgcccgt aataactatt tagctgagaa aatccaacac ggtacgttga ctttggaacg
     8101 gggcgtgatg acagtctcgc cattgacctg gatgtttgat cgggtattga gtggtgaaaa
     8161 aatcgcttat gccgatgtgg tggtgatgct actgaatgaa aattcactgc cattgtccag
     8221 ttggacgttg agcaatgcgc tgccggtacg ctggcaaacc agcgactttg acgctaacag
     8281 caatgccata ttggtgaata cccttgaatt gcgttaccag gatatgcgct ggcttggagt
     8341 caaaatatga cagtagaaat cagagagtta cttatccagg caaaggtagt gccatcaaca
     8401 cgaccgactg aatcagaacg gcaaaaccat tctttgatac aggaaagtct ggatgaggcg
     8461 acttgggtgg aaacgataaa acgcgaagtg ttggccgcat tacgcgatga ggaagggtgg
     8521 cgtccatgag tctgattgaa cgtggtttag ctaagctgac aattaatgct tataaggata
     8581 gggaagggaa gatacgggca ggaacgttgc aggccatgta taaccctgac tccttgcaac
     8641 tggattacca aacggattat cagcaatccc aagcgattaa tagcgaaaag caaagtagca
     8701 tttatgtaca ggccaagccc gcagggttat cacttgaatt aatttttgat gccacgatgc
     8761 cgggtaacaa aacccccatt gaagagcagc tcatgcagct caagcaactg tgcagtgtgg
     8821 atgcaaccag taacgagacg cgattcctgc aagttaaatg gggcaaaatg cgttgggaaa
     8881 gtcggggtta ctttgctggc agggccaaga gtttgtctgt gaattacact ttgtttgatc
     8941 gtgatgcgac tcccttgagg gtacgggtaa tattggcatt agtggctgat gaaagtctgg
     9001 tgttgcagga gactgaacaa aatctgcaat ctccggcaaa aatcgcatta cgcatacagg
     9061 atggggtatc tctggctctg atggcagcca gtacggcatc aacattgtca ggcggtgtgg
     9121 attatctgac gctggcctgg caaaacggtc tggataatct caatgggttc gttccgggtg
     9181 aaatattgca ggccaccagg ggagacgaat catgagccac caactgaaaa ttattgcaga
     9241 tggtaaggca ctgtcacttt tggccgcggt agatgtggac acctgttatc gggttaacag
     9301 tataccttct gcgacattga aactgagcgt accggatagg ccactctctt ctttcagtca
     9361 gacggatgtt cagacagaac tggcccactg tcaggtaggg aaaaccctgc gtctggaatt
     9421 gattgatggt agcaaaaaat gggtgctgtt taatggtctt attacccgta aggctctgag
     9481 aattaagaat aagcaattat tgctcactct ggttgtcaag catcggttgc aactgatggt
     9541 ggatacccag cattcacagc tgtttaaaga caaaagcgaa aaagcgatct taagcacgct
     9601 attgaatcag accggaatca atgctcgctt cggaaagata gcggcgttag atcaaaagca
     9661 tgaacagatg gtgcaatttc gttgttcaga ctggcatttt ctgttgtgcc gactgtcggc
     9721 aaccggtgca tggttgttac ctgccataga agacgttcag tttgttcaac ctgatgctct
     9781 gaaatcaaac tcagcctata ccttgaagag caggggggat gagaacaaag acatcgttgt
     9841 caaggatgct tactggcagt ttgacaatca aatcaacccc gctttgctgg aagtcagtgg
     9901 ctgggatatc agtaagcagc aggtacaatc aggcggtcgc tacggaaaaa tcgcgttggg
     9961 taaggcggca ctctctcctg atggattggc atcccttaat aaaacgggtt gggacatttg
    10021 ttatagcagt ccgttaacaa cccaggaaag cggttatctg gcacagggat tattgcttaa
    10081 ccagcgcatt tctggggtga caggagaatt tttgctcaaa ggagatgggc gttaccagtt
    10141 gggagacaac attcagctga ctggatttgg ttcacagtta gatggtacgg caagcattac
    10201 tgaggttcgc caccgtctta atcggcgaat tgattgggaa accacggtga gcattggttt
    10261 acaacatgaa tatttgccga tattacctga tgctcccgaa ctacatattg cgacagtagc
    10321 gaaatatcag caggacagtg cggtgttaaa ccgtatcccc attattctgc cggtactgaa
    10381 tcgtcccaat gaatttttgt gggccagatt ggggaaacct tatgctagcc atgaaagcgg
    10441 tttctgtttt tacccagagc caggtgacga agttattatt ggtttttttg aaaatgatcc
    10501 gcgttatcca gttattttag gtgctatgca taatccgaaa aataaggccc cttttgaacc
    10561 aacccaagat aatagggaaa aagtattgat cgttaaaaaa ggtgaagcgc aacaacaatt
    10621 agtcattgat ggcaaagaga aaatgatccg aattaatgcg ggtgaaaatc aaataatgct
    10681 tcagcaagat aaagacattt ctctgtcaac gaaaaaagaa ttaacactga aagcgcagac
    10741 aatgaatgcc acgatggata aatcattggc aatgtccggg aaaaacagtg ttgaaatcaa
    10801 aggcgcaaaa attaatctta cccaatgaaa ggtgacgatg aatggaaaat caaatactga
    10861 cacaactcta tggtcgtggt tgggcttttc ctccggtctt ttcccttgaa aagggggtag
    10921 agatggctga aggggcggaa gatgtgagac aaagtttgca gattctgttt agtactgagc
    10981 cgggggaacg tcttatgcgt gaaaattatg gctgcggatt aaatgatttt atgtttgaaa
    11041 atatccgcaa tgaacttatt gctgaaattg aatcccatat ccatgacaac gtattacgat
    11101 atgaaccccg ggctgatatg actgatattc aggttcgtca atcccctggc atggggaata
    11161 ctttgcaagt gcaggtcatg tatcgcctga gagggagtga tatcaatcaa caaatccagg
    11221 gagtacttgc actgagtgaa ggccgggtga cggaggtagt atgagtgaag cgattgtggt
    11281 ggatggtgac gtgttacagt ttgatcccaa ctttggcaat cggcaggtga cggttcccag
    11341 cccaggaaaa attagcggca caggacatgc gcaggtaagt ggaaaaaaag tgtgtattct
    11401 gggggatgag aaacaggtca gggtttctgc aacctatatt acaacaacac atactacgcc
    11461 gggaacagga accattacta tcagtgctct ggatgctggc cagcaggccc ttcagtgtac
    11521 cagtggggcg gctttaatta tcaaggggca gcaatttacg gcgatgttta cgcctgaatt
    11581 gccagccatg aataatacag tgactccgcc acaaccggat gttacgacac cttcatcagg
    11641 aaaaggacgt tttatcactc aacaaaattt tgctaccgta aattagagta ttgactgaat
    11701 taaatagaat taacgaaggt gtaaataatt atttatttgc tgacgaatcg ctgtgacaaa
    11761 taaacacagg tgatgttatg gaattaaatg agttaactaa caaattgtca aatttggtgc
    11821 caatgaccga ttttaaatta gataatcgag ccagtttgca attgcttaaa tatattgaag
    11881 cgtatacgaa gataataccc tttaattctg gcgataaata ttggaatgac tttttcttta
    11941 tgtcaggaaa tacgccagag aaacttgcaa aattatatca gaaagaaata gaacccaatg
    12001 gggagttatt acctcagcag gcttttttgt tggcggtttt gcgtttattg gaaacaccaa
    12061 tatccttatt aaatgtatta cctgctgctc atcgtgagct ctattatcgg gagcttttag
    12121 gcttgtcttc ccatgcggca cagcctgatc aggttgcttt atctatggaa ctgaattcga
    12181 cagtgatgga acagctgctc cctgaaggaa ccctgtttga ggctggtcag gatgaacaag
    12241 gcaatgcatt gcaatatgcc ctggatgcca gtttgctggc taatcgtgga tatatcagtg
    12301 acttgcgctg gttacggaat gacggggaaa agcaatgggt tacttctgct ccatgggatt
    12361 tacaggcaca ggtgtcactg ccgtctgatg ggatacgatt atttggtaag acaaatagtg
    12421 atcagcaggt atttggtggg gtgttgataa cgtcatcact tctggcgatg gaagcgggga
    12481 taaggaagat cattgttact tttgagcagg agatgaacac ccaagaactg gtggcacagg
    12541 tcagcagtgg aaatcaatgg ctaacattga cgtctgaggt aaataagaaa gaggtcacac
    12601 tgacactgtc agacaaagaa ccggcaatca gtgcgccaga ggatctggat aatctctttt
    12661 tcacgcaacc ggtactcagg ctacagggaa aggatagtca ggcactgccg gaggtgacgg
    12721 gtatcagcgt ttcggaaaag gatgatacta aggatacctc ttttgagatg tatcacttaa
    12781 caccatttgg ttatagcagt gatatagagc cattggagga aaatccagcg ttatatttag
    12841 gctttactga tgtaaagcca gggcaaacac tggcgctgta ttggaaatta aaatccccgc
    12901 agcaaccaac cgtttcctgg tattacctgg atcaacataa tcaatgggct gaattggatt
    12961 catgggtcag tgatggaacc cagaatctgt atcaggatgg tacttggcac gttgagttgc
    13021 ctgtggatgc atccaatcag gcagagcaga tgccagttgg acgctattgg ttgcgggcag
    13081 tggtggaggt acccgctcat gagggggcgt tggggaaggc tccttggcta tatggtctaa
    13141 tctataacgc catgacggca accttggtta atgtagatag catcagtgac agccatttct
    13201 taaccccttt gcctgccagc agcatacagc ggcccgttga acccatcatt gtgttggcat
    13261 cggtcaacca gccttgggca tcatggggtg gacgtatacc tgaatcctac agtgcctttt
    13321 ttgaacggat agctcaaaac ctgtctcatc gaaaccggtc cttaacctgg ggaaatatgg
    13381 tgacattact caaagagcgt tatgtcagca tctttgatgt taagtatcca ggtaatgatg
    13441 aactcaccag agtgccagca ttggagcagc agcaactaac agtgattcca gcaaaccggt
    13501 acaacgatag cgatgattct ctgcgtccgg tactgaatcc tgctcgtctg caagagatgg
    13561 ctgattggtt gcagcagaaa gactctccct gggcctctat tgaggtcagg aatccagaat
    13621 acttggatgt gaaaatccat tacgaggtga tttttaaacc tgatgtgaac gaagattttg
    13681 gctatcgcca gctacagcag caactgtgtg aggtgtatat gccttggagc atagatgagc
    13741 agcggcccgt tgtattgaat aacagcatta attatttcca gttgttagcc actattcaac
    13801 agcaaccgct ggttgagcga gtcactcgtc tgacactaca tcgggctgat tcttctgatg
    13861 agagtgatgg tacagcatct gtggaagcca aagataatga agtgcttatt ttagtctggg
    13921 aagaggacga taatctgcaa taccgaggaa atgactatga gtaatcagga tgcactgttt
    13981 catagcgtta aagacgatat tcactttgat accttgctgg aacaagctca tcaggtgatt
    14041 gaaaaacagg ctgaaaaact gtggagtgat acggcagagc atgatccggg tatcacattt
    14101 ttgcagggaa tcagttacgg tgtgtcagat ttggcttacc gacatacatt acccctgaaa
    14161 gatttactga ctccggcgcc ggatgagcag cagcaagagg gaatttttcc tgccgaattt
    14221 ggcccgcata atacactgac ttgtgggccg gtgacagcgg atgattatcg caaggcattg
    14281 ttagatctac acagcagcga cagcctggat ggtactcagc aggatgaggg ggattttctg
    14341 ttccggagtg tgcaactggt gcgtgaaccg gaaaaacagc gttataccta ttggtatgat
    14401 gcaaccaaga gggaatatag ctttgtcaac agtgaagggg ctaaagagtt taccttgcgg
    14461 gggaattact ggttgtatct ggaaccaacc cgttggactc agggtaatat tgccgctgct
    14521 accagacaac tgacagaatt tttgactaaa aatcgcaata ttggtgaatc tgtcagcaac
    14581 attatctggc tacaaccggt tgatctgcca ctgttgctgg atgttgaact ggatgatgat
    14641 gtaggtgcac aggatgtccc cggtattttt gcggcggtgt atagcaccgc agagcagtat
    14701 ctgatgcctg gagcacagcg ttaccgtacg gaagtactgc aaaatgctgg gatgagcaat
    14761 gatcaaatct tcgaaggtcc attattggaa catggctgga taccagagct gccggcagcc
    14821 cgtgattata ctcaaaggct cactctcaat cttagccggt tggtaaatag tctgcttgag
    14881 attgagggca ttaaacatgt gaatcgtctt cgtctggatg atagcttcga taaaactgct
    14941 attgaacccg ttaaggggga tacctggtcg tggtcgatca aagagggcta ttatccacgt
    15001 ctttggggag aagacccact taaccaattg gcgcaacaaa atggcccgct tagggtgata
    15061 gccaaaggag ggattagcgt cagtgtgagt aaagagcaaa tccaggccag tttacccagt
    15121 caatcactga ttcaaaatga gccggtaata ttggcttacg gccagcaccg tgacgttggc
    15181 agctattatc ccgtcagtga tactttgccg ccttgctatg gactacaaca ttctttgtct
    15241 gaaagtgaac acttattgcc acttcatcaa tttatgttgc catttgaaca attattggcc
    15301 tgtggttgtc aacagatagc catgctcccg cggttactgg cttttcagcg cgaaggttat
    15361 gaggtttggg gtgatcagtg gccctttaag tcaggctcag tgaatgatga cgcccatcaa
    15421 gattatgccc ctgcattaaa ggatttgtta ggacagattg cgctggatag tgatcatgaa
    15481 ttggatatta ttaattactt gctgggttac tttggcacac agcgggcacc gcgtaccttt
    15541 acgacacaac tcgatgattt tcgtgcggtc caacagggtt atctggccca gcaaccgaca
    15601 ttgacttacc accgctccaa tattcgtatc gatcaggtat cgtcgctaca aaaacgtatt
    15661 gctgctcgca tggggctggg cggtgagttg tttaaacctc aaccggatct gagccaactg
    15721 cctttttatt tgattgaaca tcgagcgttg ctgccagtca aacccaatag tcagtttgat
    15781 aaggaacaga aaccagcctc ggtgacagag gaggggggca gccaaacagg tcaacattat
    15841 gtggtcattg aacagaaggg cattgatggc aagctgacac aggggcaagt gatcaattta
    15901 attctgtatg aaggagagca gggagaaacc caatttacga tacgcggtca gatggtattc
    15961 aaaaccgagg gggataagtt ttggttggat gtgaataata gtgcgcaact ggaatataat
    16021 ctggcgcggg taatgacagc agccaaggcg agtaaactct tttggcaaaa cagcccggta
    16081 tggatggagg atatgggcta tcgtctggcc tatgctagtg accaatcctc attgcctgtg
    16141 aatcaacggc gcttgacccg cacagtgcaa actccattcc cgccgatggt tgttgtaggt
    16201 agcgaaatca ccctgttaaa gcaggtgggg atagtcaatt taaaaaaagc ggagtcagaa
    16261 aaactttatg caaaagttgt tagctttgat cgcattgaag ggaccttgat tattgagcgt
    16321 ttgggtaatt ccactctggc ttttcctacc tcggaagagg cgtggcggta tagttggtat
    16381 ttttcggggg agaaatatga aaggactgac cgcttttcat ttgtgattag cgtagtagtg
    16441 aacagtgact taattaaatt gcccggtgtt gatccctata aattggaaga atgggtgaaa
    16501 gaaacgattc ttaccgaatt tccagctcat atttctatga ttatccattg gatggatcgg
    16561 gaagcctttt taaatttcgc caatacctat cagcgttggc aaaataatgg tacgccactg
    16621 ggggatgcgg cttattccat tctagaaagt ttgacacttg gtaaattgcc atctgcctta
    16681 aaaggtgttg gcacaatgcg tattgccaca tctagtcaaa gagaagaagt ggtgggtagt
    16741 aatggtgatc aatggaatac agatggaata acccagaatg aattattcta tgttcctaaa
    16801 gagagctagg aaaaataaat atctgccact aatgatgttg aattaaatat gttttctgga
    16861 gttaatcatg aacgaaactc gttataatgc aactgtacaa gaacaacaaa cattatctaa
    16921 tccaaaagct gttggacctg acatcgataa attaaaggat aaatttaaag agggcagtat
    16981 tcccctgcaa accgatttca atgagttaat tgatattgcc gatattggac gtaaagcctg
    17041 tggtcaagcg ccacaacaaa atggcccagg agaaggattg aaattggctg atgacggtac
    17101 gcttaattta aaaataggca ctttttccaa taaagacttt tctccattaa tattaaaaga
    17161 tgatgtttta tctgtagatc ttggtagtgg tctgactaat gaaaccaatg gaatctgtgt
    17221 cggtcagggc gatggtatta cagttaacac tagcaatgta gctgtaaaac aaggtaacgg
    17281 aattagcgtt actagtagtg gtggtgttgc cgttaaagtt agtgctaata agggacttag
    17341 cgttgatagt agtggtgttg cagttaaagt taatactgat aagggaatta gcgttgatgg
    17401 taatggtgtt gcagttaaag ttaatactag taaaggaatt agcgttgata atacaggtgt
    17461 tgcagttata gctaatgcta gtaagggaat tagcgttgat ggtagtggtg ttgcagttat
    17521 agctaatact agtaaaggaa ttagcgttga tggtagtggt gttgcagtta tagctaatac
    17581 tagtaaagga attagcgttg ataatacagg tgttgcagtt atagctaatg ctagtaaggg
    17641 aattagcgtt gatggtagtg gtgttgcagt tatagctaat actagtaaag gaattagcgt
    17701 tgatggtagt ggtgttgcag ttatagctaa tactagtaaa ggaattagcg ttgatagtag
    17761 tggtgttgca gttaaagtta aagctaatgg cggaattaaa gtagatgcta atggtgttgc
    17821 aattgatcct aataatgtac tccccaaggg agtgattgta atgttctctg gcagtactgc
    17881 accaactggt tgggcgttat gtgatggcaa taatggtaca ccaaatttaa tcgatcgatt
    17941 tattttaggt gggaaaggga ctgatattaa tggagtgagt actaatacag cttcaggtac
    18001 taaaaatagt aagttattcg atttcagttc tgatgaagct acattaacta ttgatggtaa
    18061 aacactgggg agaggcggtt ctggcggcgg tggttctggc ggtaacgata aactgaccct
    18121 gtggaccaca ccggcaccga gtccgaattg tcgtctgaat gcagaaaaag atgcaaaact
    18181 gacactggtt ctgaccaaat gtggtagcca gattctggca accgttagcg ttctggcagt
    18241 taaaggtagc ctggcaccga ttagcggcac cgttcagagc gcacatctga ttattcgttt
    18301 tgatgaaaat ggcgtgctgc tgaataatag ctttctggat ccggaatatt ggaattttcg
    18361 taatggtgat ctgaccgaag gcaccgcata taccaatgca gttggtttta tgccgaatct
    18421 gagcgcatat ccgaaaagcc atggtaaaac cgcaaaaagc aatattgtta gccaggtgta
    18481 tctgaacggc gataaaacaa aaccggttac actgaccatt acactgaatg gcacccaaga
    18541 aaccggtgat accacaccga gcgcctatag catgagcttt agctgggatt ggagcggtca
    18601 taactatatc aatgaaattt ttgcgaccag cagctacacc tttagctata ttgcacaaga
    18661 aggtggctct ggtggtggtg gttcaggtgg tcacgatcat gatattaaga taacgggcac
    18721 aggaaaacat tctcacaaaa acaaagtaac agtcccttat tatattctgg ctttcatcat
    18781 aaagctttaa tatatatgaa aaattgaaaa tataaattat ccattaataa taaagaggat
    18841 attagcatga cttcggagcc aaatctgtta aaccggatta caattactat tgaagctaat
    18901 aatcaacaag tagctagaaa agtattgcat ggctccttgc ttaatcaagc taatataaat
    18961 aaattattta attcatactt taatgaatat gaaattaata ggggtgttta tttagaaaca
    19021 ttaatcctga atcttggtac gataaatttc catgatttta attcattgtt tcctactctc
    19081 ctaaaagctg cattgaataa agaattcagt caatatcaga taaacaacca tagggaagaa
    19141 atgctattta atgagacaat atcaaatcaa gctactgata agtcttacat atttggcgat
    19201 aacaaattaa ttgatgcaga gaatttcatt cactttttat atcaaaagca ttccacatta
    19261 aatctagtag aagcaatggg aaataatggt attgaaaaat taacaaatca gttaacacaa
    19321 atagaaaata aatttgcgtt attattggca aaaagttgtt tgtctgagga aggcttaaaa
    19381 cgactcttgg ctatcaaaca acccgattta ttaatcgcta tcaatcgcag attatctgaa
    19441 agaataaata gaccacaata tcaggagaag cttgtttcct gcggacaact gatatttagt
    19501 gctctgggat atatacaaca gtacaatata caggaaattc ctaaaccgga tgaaaaagtt
    19561 attgcacgca taacaactga acttaataat aatggtttgc ttaatacaat acctattatt
    19621 acactatttc gtcagagtgg gattaacgat tcatcactaa atgattggct aaagaaaatc
    19681 tggcaggtga gatcaatttc acagttatgc agaaagtatc tttctgctaa ggaataccaa
    19741 tatctgtcag aacattttgt ttcaaagagc gtcgataaaa atagatatga tgaagagccc
    19801 gtaaatcaga gcatattatc aaggttgaat aataattcca ttaaagaagg aaataatcac
    19861 agtcaactct gtactctcag tagactatat tctgaacccg ttgtattacc tgaacaaacc
    19921 attctacgtc aggttagtaa tacagtagat cagagcatat tatcaaggtt gaataatgcc
    19981 tccattaaag aaggaaataa ccaaagtcaa cttcgcactc tcagtagact atattctgag
    20041 cccgttgcat tacctgaaca aaccattcca cgtcaggtta gtaatacagg tatattaatt
    20101 ctatggccaa tgctacctac actatttaac cagcttggtc tacttgagaa aaagaaattt
    20161 atccatcgtc aggcccagtt taatgccgtt gattttcttg attacctgat ttggggaacc
    20221 gaagatgtga aagtggaacg aaaggttttg aataatgttc tatgtgggtt aatggctgat
    20281 gaaattactg aaccaatgcc tattgaacca gaaaaacaat ggataataat tcaatggctg
    20341 gacgctatta tctcccaact ttctggctgg aaaaagttaa gtcgtaatga cgtccgtcaa
    20401 ttatttctac aacgaccagg agaattactg atcaatgaac aggaaattaa aatcacaata
    20461 cagcaacaac catttgatgc tctgttaact gattggccgt ggccaatgaa tatggcttgt
    20521 tttagctggt tgagtcaacc attaaccatt acgtggttat aaccattgac cacaatgact
    20581 tagtctgagt aaaaaatatg aatatatcgc ctgtttttta tgattcattg aatcaggata
    20641 acgaccgtga tctatcgttt ttatttagcg aactggaacg aatagatctc gctcttcaac
    20701 accattttta ttgtgtagaa agtcagcgaa gtgagctcct ggatgagttt ctgctcactg
    20761 aggcggaagt ggtgaccagg ctggataagc cacttggtaa acctcattgg ataaatgatg
    20821 attatctggc gatatcgcaa aagggcaatg taagcctaat ggcagcgtcc agattaatgg
    20881 atctgatcga acgctttgaa ctgactgatt ttgagcgcga tgttttacta ttaggcttat
    20941 tgccccattt tgatagccgc tattatcgac tgttttcgct gattcaaggg ggacaacagg
    21001 gtcgattacc ttcttttgcg ctggcattgg aactgttttg ccactcggcg ctggagaaac
    21061 aggtacagca agcgagtttt ctgcaccggg cacctttgat gggttgccag ctattatcca
    21121 tcgatactag tcaaaaaacg ctggcctggc tccagactcc ctttattact gacagcgggg
    21181 tatatcactt tttactgggg catcactaca ttatgccggc tttagaacat tgtgctgagt
    21241 ggttaacacc gacagggatt ggctgttatc ctgaaggatt aaaacaagta ctgggtaacg
    21301 tattgttatc tgacaacgat aatattagac cgattgtctt attacgggga atggccggca
    21361 gtgccagagc ttataccatt actaatatga tggcttcaga agggaagcaa acactgctgg
    21421 tagatatatc caaacttgct gatagcgatg aaaaaaacat tattcttcag ataaagcata
    21481 ttttgcggga aacccgcatg catggagcat gtttattatt acggaatttt tgcttgttag
    21541 tggaacagaa taaacaacta ttggactccc tgtcagagtt attgaatcaa cctgaattaa
    21601 gaattgtttg cctgattgag ccttattccc cattggtatg gctgaaaaag ataccggtat
    21661 tactgattga gatgccactt ttaacgcctg cggaaaaagc cagattgtta attgccagct
    21721 taccggataa ttgttccgag gatattgata cgataacttt aagccagcgt tacactttta
    21781 acccagaaac cctgccattg attttgcaag aggcccagct ttatcaacag cagcgagatc
    21841 cgctggatat cttgcagcaa tgcgatatac gccaggcatt aaatttgcgt gctcaacaaa
    21901 atttcggtca attggcacag cggattattc ctaagcgctc attaaaggat ttattggtat
    21961 ccgatgagat tgctcagcag ttacgggaaa tactcatagc aattaagtat cgggaacagg
    22021 ttctggcggg agggtttaaa gataaaattg cctatggcac tggtatcagc gccctgtttt
    22081 atggtgattc aggcactgga aaaaccatgg cagcagaagt gattgctgac cacattggcg
    22141 ttgacttaat aaaagtggat ttatctacag tagtgaataa atacatcggt gaaacagaaa
    22201 aaaacttatc ccgtattttc gatttggcgg aacaggatgc aggggtatta ttctttgatg
    22261 aagctgacgc actgtttggt aaacgcagtg aaactaaaga ttcccaggac agacatgcca
    22321 atattgaagt ttcttactta ttacagcgcc tggagaatta cccgggtctg gtcattttat
    22381 ccaccaataa tcgtggtcat ttagacagtg cttttaatcg tcgttttact ttcattaccc
    22441 gttttactta cccggatgaa aaaatccgta aaaaaatgtg gcaggaaatt tggcctagaa
    22501 atataaaaat atcggaagat atcgatttta acgaattagc tcaacgaaca agcgtgactg
    22561 gcgcgaatat ccgcaatatt gctttattgt cttcattctt tgcttcagag caggggaatg
    22621 atgaagtcag taatgaaaat attgaaattg cattgaagcg tgaattagct aaagtcggac
    22681 gattaacatt ttaaaagtta tcacaatgaa agtattgaaa tattaaataa atttattacc
    22741 aaaaagttat cacgatataa tttaagagag gttttttatg ttaaacacgc aaactattat
    22801 tgatgtcaat aaggcaatgg atgccatgct gcgcgcatat ctgaatcaag atattgccat
    22861 tcgttttgat ctacctgaat tggatactat gcaatctgat gcgatggtaa gtatctttct
    22921 ttatgacatt catgaagatt tacagcttcg ctcggcagaa tcaagagggt ttgatgttta
    22981 tgccgggagg ttattgcctg gttgggtaaa tattaaatgt aactatctga ttacctattg
    23041 ggaagcttct aagccagcga ctgatgccag cagtccggat agccaacctg ataaccaggc
    23101 aatacaagtg atgtcacaag tattaaatgc cttgattaat aatcgtcaat tggcaggtat
    23161 tcctggtgct tatactcagg ttgtaccgcc taaagagagt ttaaatagcc tggggaattt
    23221 ctggcaatca ctgggtaatc gcccacggct ttctctcaat tattcagtga cagtacctgt
    23281 tagcctaaac gatggtcagg atagcgcgac tccggttacc gcggtttctt ctacagtgga
    23341 acaaacggca tcgctcagtc aagaagtggt tagtcatgct ttacgcgaat tactcattac
    23401 ggaattagga ggaggagagg ataaccggtt ggtactgagt aaagttgaat tatccgcagt
    23461 gaaagagacg atgactcaag acagtccggc tcagatgatt atattgttgt ctgtttcagg
    23521 cattacacga caggaatatt tgaaggaaat tgataatatc tttgatcgtt gggtaaataa
    23581 tgctgaagtt attaccacta ttgatgattg tgggattaga attgaaagta taacgaaaga
    23641 taatcttgta ggaatttaaa tttttttaat taaataaagg aattaatatt gatttgatag
    23701 agcatgtaat caataacttc tatgaaaatg ttgaaaaaca atacacggaa acacttaact
    23761 tacaattaaa ttgttaaagg agatgatgat aagaatggtc agtcaccaga taaaatgatc
    23821 tctggtcaat tttaggaaag ctgaaaaaac ctgaccaaat gcgtcgtaaa ttctatgctt
    23881 agaaagactc ggtgccagtg taatacctaa gatatggttt ttatttccat atctgttcga
    23941 aaacttagaa ataacaagtt caacaataac cagggacttt aaatatcgga tccttgtcgg
    24001 gaagatgcgt gatctgatcc ttcaactcag caaaagttcg atttattcaa caaagccgcc
    24061 gtcccgtcaa gtcagcgtaa tgctctgcca gtgttacaac caattaacca attctgatta
    24121 gaaaaactca tcgagcatca aatgaaactg caatttattc atatcaggat tatcaatacc
    24181 atatttttga aaaagccgtt tctgtaatga aggagaaaac tcaccgaggc agttccatag
    24241 gatggcaaga tcctggtatc ggtctgcgat tccgactcgt ccaacatcaa tacaacctat
    24301 taatttcccc tcgtcaaaaa taaggttatc aagtgagaaa tcaccatgag tgacgactga
    24361 atccggtgag aatggcaaaa gcttatgcat ttctttccag acttgttcaa caggccagcc
    24421 attacgctcg tcatcaaaat cactcgcatc aaccaaaccg ttattcattc gtgattgcgc
    24481 ctgagcgaga cgaaatacgc gatcgctgtt aaaaggacaa ttacaaacag gaatcgaatg
    24541 caaccggcgc aggaacactg ccagcgcatc aacaatattt tcacctgaat caggatattc
    24601 ttctaatacc tggaatgctg ttttcccggg gatcgcagtg gtgagtaacc atgcatcatc
    24661 aggagtacgg ataaaatgct tgatggtcgg aagaggcata aattccgtca gccagtttag
    24721 tctgaccatc tcatctgtaa catcattggc aacgctacct ttgccatgtt tcagaaacaa
    24781 ctctggcgca tcgggcttcc catacaatcg atagattgtc gcacctgatt gcccgacatt
    24841 atcgcgagcc catttatacc catataaatc agcatccatg ttggaattta atcgcggcct
    24901 cgagcaagac gtttcccgtt gaatatggct cataacaccc cttgtattac tgtttatgta
    24961 agcagacagt tttattgttc atgatgatat atttttatct tgtgcaatgt aacatcagag
    25021 attttgagac acaacgtggc tttcgacttc cggcaagcta tacgcgccct agaattgtca
    25081 attttaatcc tctgtttatc ggcagttcgt agagcgcgcc gtgcgtcccg agcgatactg
    25141 agcgaagcaa gtgcgtcgag cagtgcccgc ttgttcctga aatgccagta aagcgctggc
    25201 tgctgaaccc ccagccggaa ctgaccccac aaggccctag cgtttgcaat gcaccaggtc
    25261 atcattgacc caggcgtgtt ccaccaggcc gctgcctcgc aactcttcgc aggcttcgcc
    25321 gacctgctcg cgccacttct tcacgcgggt ggaatccgat ccgcacatga ggcggaaggt
    25381 ttccagcttg agcgggtacg gctcccggtg cgagctgaaa tagtcgaaca tccgtcgggc
    25441 cgtcggcgac agcttgcggt acttctccca tatgaatttc gtgtagtggt cgccagcaaa
    25501 cagcacgacg atttcctcgt cgatcaggac ctggcaacgg gacgttttct tgccacggtc
    25561 caggacgcgg aagcggtgca gcagcgacac cgattccagg tgcccaacgc ggtcggacgt
    25621 gaagcccatc gccgtcgcct gtaggcgcga caggcattcc tcggccttcg tgtaataccg
    25681 gccattgatc gaccagccca ggtcctggca aagctcgta
//
