# Supplementary material for: Programmable protein delivery with a bacterial contractile injection system
Source: Nature. 2023 Mar 29;616(7956):357–64. doi: 10.1038/s41586-023-05870-7 (PMC10097599; doi:10.1038/s41586-023-05870-7)
Supplement: Supplementary file 3 — Annotated sequence files for plasmids listed in Supplementary Table 7. [file 41586_2023_5870_MOESM3_ESM.zip › Supplementary Data 1 - Annotated Plasmid Maps/pAWP78-PVCpnf_pvc13-truncated.gb]

LOCUS       pAWP78-PVCpnf_pvc13-truncated       25131 bp ds-DNA     circular     15-FEB-2023
DEFINITION  .
ACCESSION   urn.local...34h-ex9rk9v
VERSION     urn.local...34h-ex9rk9v
KEYWORDS    .
SOURCE      
  ORGANISM  .
FEATURES             Location/Qualifiers
     misc_feature    join(complement(1..119),complement(24435..25131))
                     /label="KanR"
     misc_feature    complement(423..1571)
                     /label="trfA"
     misc_feature    complement(1843..2214)
                     /label="traJ"
     oriT            2247..2356
                     /label="incP origin of transfer"
     rep_origin      2509..3140
                     /label="oriV"
     rep_origin      3449..4037
                     /label="ori"
     misc_feature    4577..18978
                     /label="PVC"
     misc_feature    4577..5026
                     /label="pvc1 tail protein CDS"
     misc_feature    5065..6132
                     /label="pvc2 tail sheath protein"
     misc_feature    6156..7478
                     /label="pvc3 tail sheath protein"
     misc_feature    7507..8781
                     /label="pvc4 tail sheath protein"
     misc_feature    8797..9255
                     /label="pvc5 initiator tube"
     misc_feature    9252..9434
                     /label="pvc6 initiator tube"
     misc_feature    9431..10120
                     /label="pvc7 initiator tube"
     misc_feature    10117..11733
                     /label="pvc8 vgrG tail spike"
     misc_feature    11747..12169
                     /label="pvc9 tail lysozyme"
     misc_feature    12166..12591
                     /label="pvc10 PAAR domain"
     misc_feature    12683..14869
                     /label="pvc11 baseplate"
     misc_feature    14862..17714
                     /label="pvc12 baseplate"
     misc_feature    17773..18978
                     /label="pvc13 tail fiber"
     misc_feature    18979..19008
                     /label="2xGGSGG"
     misc_feature    19009..23976
                     /label="PVC"
     misc_feature    19009..19107
                     /label="pvc13 tail fiber"
     misc_feature    19164..20879
                     /label="pvc14 tape measure protein"
     misc_feature    20915..23011
                     /label="pvc15 ATPase"
     misc_feature    23095..23976
                     /label="pvc16 sheath/tube cap"
ORIGIN      
        1 attgtcgcac ctgattgccc gacattatcg cgagcccatt tatacccata taaatcagca
       61 tccatgttgg aatttaatcg cggcctcgag caagacgttt cccgttgaat atggctcata
      121 acaccccttg tattactgtt tatgtaagca gacagtttta ttgttcatga tgatatattt
      181 ttatcttgtg caatgtaaca tcagagattt tgagacacaa cgtggctttc gacttccggc
      241 aagctatacg cgccctagaa ttgtcaattt taatcctctg tttatcggca gttcgtagag
      301 cgcgccgtgc gtcccgagcg atactgagcg aagcaagtgc gtcgagcagt gcccgcttgt
      361 tcctgaaatg ccagtaaagc gctggctgct gaacccccag ccggaactga ccccacaagg
      421 ccctagcgtt tgcaatgcac caggtcatca ttgacccagg cgtgttccac caggccgctg
      481 cctcgcaact cttcgcaggc ttcgccgacc tgctcgcgcc acttcttcac gcgggtggaa
      541 tccgatccgc acatgaggcg gaaggtttcc agcttgagcg ggtacggctc ccggtgcgag
      601 ctgaaatagt cgaacatccg tcgggccgtc ggcgacagct tgcggtactt ctcccatatg
      661 aatttcgtgt agtggtcgcc agcaaacagc acgacgattt cctcgtcgat caggacctgg
      721 caacgggacg ttttcttgcc acggtccagg acgcggaagc ggtgcagcag cgacaccgat
      781 tccaggtgcc caacgcggtc ggacgtgaag cccatcgccg tcgcctgtag gcgcgacagg
      841 cattcctcgg ccttcgtgta ataccggcca ttgatcgacc agcccaggtc ctggcaaagc
      901 tcgtagaacg tgaaggtgat cggctcgccg ataggggtgc gcttcgcgta ctccaacacc
      961 tgctgccaca ccagttcgtc atcgtcggcc cgcagctcga cgccggtgta ggtgatcttc
     1021 acgtccttgt tgacgtggaa aatgaccttg ttttgcagcg cctcgcgcgg gattttcttg
     1081 ttgcgcgtgg tgaacagggc agagcgggcc gtgtcgtttg gcatcgctcg catcgtgtcc
     1141 ggccacggcg caatatcgaa caaggaaagc tgcatttcct tgatctgctg cttcgtgtgt
     1201 ttcagcaacg cggcctgctt ggcctcgctg acctgttttg ccaggtcctc gccggcggtt
     1261 tttcgcttct tggtcgtcat agttcctcgc gtgtcgatgg tcatcgactt cgccaaacct
     1321 gccgcctcct gttcgagacg acgcgaacgc tccacggcgg ccgatggcgc gggcagggca
     1381 gggggagcca gttgcacgct gtcgcgctcg atcttggccg tagcttgctg gaccatcgag
     1441 ccgacggact ggaaggtttc gcggggcgca cgcatgacgg tgcggcttgc gatggtttcg
     1501 gcatcctcgg cggaaaaccc cgcgtcgatc agttcttgcc tgtatgcctt ccggtcaaac
     1561 gtccgattca ttcaccctcc ttgcgggatt gccccgactc acgccggggc aatgtgccct
     1621 tattcctgat ttgacccgcc tggtgccttg gtgtccagat aatccacctt atcggcaatg
     1681 aagtcggtcc cgtagaccgt ctggccgtcc ttctcgtact tggtattccg aatcttgccc
     1741 tgcacgaata ccagctccgc gaagtcgctc ttcttgatgg agcgcatggg gacgtgcttg
     1801 gcaatcacgc gcaccccccg gccgttttag cggctaaaaa agtcatggct ctgccctcgg
     1861 gcggaccacg cccatcatga ccttgccaag ctcgtcctgc ttctcttcga tcttcgccag
     1921 cagggcgagg atcgtggcat caccgaaccg cgccgtgcgc gggtcgtcgg tgagccagag
     1981 tttcagcagg ccgcccaggc ggcccaggtc gccattgatg cgggccagct cgcggacgtg
     2041 ctcatagtcc acgacgcccg tgattttgta gccctggccg acggccagca ggtaggccta
     2101 caggctcatg ccggccgccg ccgccttttc ctcaatcgct cttcgttcgt ctggaaggca
     2161 gtacaccttg ataggtgggc tgcccttcct ggttggcttg gtttcatcag ccatccgctt
     2221 gccctcatct gttacgccgg cggtagccgg ccagcctcgc agagcaggat tcccgttgag
     2281 caccgccagg tgcgaataag ggacagtgaa gaaggaacac ccgctcgcgg gtgggcctac
     2341 ttcacctatc ctgcccggct gacgccgttg gatacaccaa ggaaagtcta cacgaaccct
     2401 ttggcaaaat cctgtatatc gtgcgaaaaa ggatggatat accgaaaaaa tcgctataat
     2461 gaccccgaag cagggttatg cagcggaaaa gatccgtcga ccctttccga cgctcaccgg
     2521 gctggttgcc ctcgccgctg ggctggcggc cgtctatggc cctgcaaacg cgccagaaac
     2581 gccgtcgaag ccgtgtgcga gacaccgcgg ccgccggcgt tgtggatacc tcgcggaaaa
     2641 cttggccctc actgacagat gaggggcgga cgttgacact tgaggggccg actcacccgg
     2701 cgcggcgttg acagatgagg ggcaggctcg atttcggccg gcgacgtgga gctggccagc
     2761 ctcgcaaatc ggcgaaaacg cctgatttta cgcgagtttc ccacagatga tgtggacaag
     2821 cctggggata agtgccctgc ggtattgaca cttgaggggc gcgactactg acagatgagg
     2881 ggcgcgatcc ttgacacttg aggggcagag tgctgacaga tgaggggcgc acctattgac
     2941 atttgagggg ctgtccacag gcagaaaatc cagcatttgc aagggtttcc gcccgttttt
     3001 cggccaccgc taacctgtct tttaacctgc ttttaaacca atatttataa accttgtttt
     3061 taaccagggc tgcgccctgt gcgcgtgacc gcgcacgccg aaggggggtg cccccccttc
     3121 tcgaaccctc ccggcccgct aacgcgggcc tcccatcccc ccaggggctg cgcccctcgg
     3181 ccgcgaacgg cctcacccca aaaatggcag ccaagctgac ccgctaggga cgtgaagtcg
     3241 attccttcga tggttagcaa tcaaagactc agagtgctgt ctggagcgtg aatctaacgg
     3301 tacgtatctc gattgctcgg tcgctattcg cactctgcga aagttcgtac cgctcattca
     3361 ctaggttgcg aatcatgacc aaaatccctt aacgtgagtt ttcgttccac tgagcgtcag
     3421 accccgtaga aaagatcaaa ggatcttctt gagatccttt ttttctgcgc gtaatctgct
     3481 gcttgcaaac aaaaaaacca ccgctaccag cggtggtttg tttgccggat caagagctac
     3541 caactctttt tccgaaggta actggcttca gcagagcgca gataccaaat actgttcttc
     3601 tagtgtagcc gtagttaggc caccacttca agaactctgt agcaccgcct acatacctcg
     3661 ctctgctaat cctgttacca gtggctgctg ccagtggcga taagtcgtgt cttaccgggt
     3721 tggactcaag acgatagtta ccggataagg cgcagcggtc gggctgaacg gggggttcgt
     3781 gcacacagcc cagcttggag cgaacgacct acaccgaact gagataccta cagcgtgagc
     3841 tatgagaaag cgccacgctt cccgaaggga gaaaggcgga caggtatccg gtaagcggca
     3901 gggtcggaac aggagagcgc acgagggagc ttccaggggg aaacgcctgg tatctttata
     3961 gtcctgtcgg gtttcgccac ctctgacttg agcgtcgatt tttgtgatgc tcgtcagggg
     4021 ggcggagcct atggaaaaac gccagcaacg cggccttttt acggttcctg gccttttgct
     4081 ggccttttgc tcacatgttc tttcctgcgt tatcccctga ttctgtggat aaccgtatta
     4141 ccgcctttga gtgagctgtc gcgaatgcat ctagatataa ttacatcttc atcattcggt
     4201 attttaaatg acatatatcc tccttccgaa tagttttaat ggtgatgttc gattggacag
     4261 tgttttccat tattaaaatt ttaagtatca catcatgttt aatgaaggat tgatgtttat
     4321 tagaatattc ataatagctt tgtctttgcc tctatgtaaa tgaaattgca taaaaagcaa
     4381 attgcattat tggcaatgta cttattctgg atttttcggc acgataaatt attggtgtaa
     4441 gttttatatc atgagtaaaa attcggaatg atattcctgt cattttgtgg cggtagcgtt
     4501 actcaagata ttatcctaca tcatatgttg attattgtaa tcaatcgagc tattttttgt
     4561 ctaaaaaggg gcttttatgt ctacaagtac atctcaaatt gcggttgaat atcctattcc
     4621 tgtctatcgc tttattgttt ctgtcggaga tgagaaaatt ccatttaata gtgtttcagg
     4681 attagatatt agttatgaca ccattgaata ccgagatggt gttggtaatt ggttcaaaat
     4741 gccgggtcag agtcagagca ctaatatcac cttgcgtaaa ggcgttttcc cggggaaaac
     4801 agaactgttt gattggatta actctattca gcttaatcag gtagagaaaa aggatattac
     4861 catcagttta actaatgatg caggtaccga attattaatg acctggaatg tttctaatgc
     4921 ttttcccact tcattgactt caccttcatt tgatgccacc agtaatgata ttgcagtaca
     4981 ggaaattacg ctgatggcag atcgggtgat tatgcaggct gtttgaagca ttgatattta
     5041 atcatctcat ataagggaac ttttatgaca accgttacca gttatcctgg cgtttatatt
     5101 gaagaattaa atagcctggc cttgtcagtt tcaaatagcg ccacagcggt tcctgttttt
     5161 gctgtggacg aacaaaacca atatattagt gaagataatg caatccgtat taattcgtgg
     5221 atggattatc ttaatctgat tggcaatttt aataatgaag acaaattaga tgtttctgtg
     5281 cgtgcttatt ttgccaatgg aggtggatat tgttatctcg tcaaaacaac gagtttagaa
     5341 aaaattattc caaccttgga tgatgtaacc ttattggttg ctgcgggcga agatattaaa
     5401 acgacagtag atgttttatg tcagccagga aaagggttat tcgcagtctt tgatggccct
     5461 gaaacagagt tgactatcaa cggtgcggaa gaggcaaaac aagcctatac cgccacacca
     5521 ttcgctgcgg tttattatcc ttggttgaaa gcggattggg ctaacataga tattccaccc
     5581 agtgcagtga tggcgggagt ttatgcatcg gtggatttat cccgtggtgt atggaaagcg
     5641 cctgccaatg ttgcgttgaa agggggcctg gaacctaaat ttttagtcac ggatgaattg
     5701 cagggtgaat ataacactgg ccgcgctatc aatatgattc gtaatttcag taacacaggt
     5761 actacggttt ggggtgcaag aaccctggaa gataaagaca attggcgtta tgttccagtg
     5821 cgacgcttgt ttaattctgt ggagcgggat atcaagcgtg ccatgagctt tgctatgttc
     5881 gagcctaata atcagcctac ttgggagcgg gtacgggcgg cgattagcaa ctacctttat
     5941 agcctgtggc aacagggggg attagctggc agcaaagaag aagacgctta ttttgtgcaa
     6001 attggtaaag gtataacgat gacacaggag cagattgatg cagggcaaat gattgttaaa
     6061 gtcggtttgg ctgctgtacg gcctgcggaa tttatcattc tccagtttac gcaagatgta
     6121 gaacagcgtt aatcatatga ttatgaggag ttatcatgtc tgctattctg aaagcgcctg
     6181 gcgtttatat tgaagaagac gcttccctag cgttgtctgt cagtaacagc gcgactgccg
     6241 tgcctgtttt tatcggaaaa tttactccga cagtggttga ttcaatccaa gtctgtaccc
     6301 gtatcagcaa ctggcttgaa ttcacttcct ctttttccct agctccaaca gttgagattg
     6361 ttgtccaatc taacactgaa tctgaatctg aatctgaaac ttaccactat attgagacaa
     6421 tcaatttatc tccagctgtg gaagcattgc gactctattt tcaaaatggc ggaggagctt
     6481 gctatatcta cccattaaat gatgctgaag atgaattggt tctggcggcc ataccagaag
     6541 tcattgaaca gaaaggtgat attactctgt tggtttgccc ggaactcgat ctggattaca
     6601 aaactaagat ctatggcgca gtgagctcac tgttgaatga taacaaagtg ggctatttcc
     6661 tgattgcgga tagcaatgat ggagaatctg tgtcaggagt atggaatagt gctaaggccg
     6721 ccgcctatta tccccagttg gaaactaacc taaaattttc cacgttgcct ggggataagg
     6781 acattcgtat cagcggttat caggatgatg atgaaacaca taaaccgaaa aacttggatg
     6841 agctcaggac aatcaacgag gcgttggcac aggatattga tgcaagattg ctcgaggaga
     6901 aacaacgtgc tgtcatcatt ccgccaagtg ctgccattgc gggcatttat tgccaaacgg
     6961 ataatcgtcg cggtgtttgg aaagcgccag ccaacgttgc gctcacaggg atcgggagtt
     7021 tgcttgataa ggtagacgat gaacggcagg gagagatgaa tgacaaggga atcaatgtca
     7081 tccgttcatt taccgaccgt ggttttatgg tctggggagc ccgtacttgt gtggacgctg
     7141 ccaacatcag ctggcgttat attcctgttc gtcgcctgtt caattccgtt gaacgagata
     7201 tccgccaggc gctgcgcgct gtgttgtttg aaactaatag tcagcctacc tgggtacgtg
     7261 ctaaggctgc cgttgatcaa tatctttata ccctttggca gaaaaatgca ttgatgggtg
     7321 ctcgcccgga agaagcttat tttgtgcaaa ttggtcagga tatcaccatg tccgaggctg
     7381 atattaaaca gggtaagatg atcatgactg ttggtttggc agcagtgcgg ccagctgagt
     7441 tcatcattct gcaatttacg caggatgttg ttcagtaatc tccatgacta aacgccaggc
     7501 actgtattga cagtgcctac tctaaccatc ttggaggagg tgatgatgat ggagagactc
     7561 caaccgggtg tgactttaac agaaagtata atcacgatgg gtcagcaaga gatacccagt
     7621 gctgtgccgg tgtttattgg ttacaccgtt cgttatccgg aacaatcgga agcatcagtc
     7681 cgtatcgaca gtttggccga gtataccagc ctgtttggtg acgaccatgt gatgatgttt
     7741 gctgtcaggc actattttga taatggcggg caacaggcat ttgttttacc cctgaaggac
     7801 aatatgccat cagtggagat gaccacagct gaagcggaaa atctgatagc cgcattgcgc
     7861 tctgctacgg ttagcgaagc cattggtggg catagtcaga ttacactgat tttggtaccg
     7921 gatatggctc ggcttaatga cagtgatatt gatgactcct caacccaggt aagcctgtgg
     7981 tcccaaggct gggaggcgct gctgcaattg agtcaggtta ggcccaacct ctttgtgctg
     8041 ttagatgcgc cggataatgt tgaacaggcg cagaagtgta tgacaacgct atcgtcagat
     8101 tatcgtcaat ggggggcagc atattggcct cgtctggaaa ctacctatca gaaagaaata
     8161 tctggcaagg acaatgaatc tcagggaatt ttccagggga ctgttctgtc acccacagcc
     8221 gcggtcgcag cggtaattca acgcacggat aacgacgcgg gtgtttggaa agcaccggcc
     8281 aatattgcct tatcccaggt tattcgacct gttaaatctt atcttcaggg aagtgtactg
     8341 tttaacagca gcggcacttc gctcaatgtg atccgcagtt tcccaggtaa gggcatacgg
     8401 gtatggggat gccgcactct ggaaaacacg gataatacgc agtggcgcta tctgcaaaca
     8461 cgtcggctgg tttcctatgt aacagcgcat ttgacccaat tggctcgcat gtatgtcttt
     8521 gagccaaata atgaacttac ctggatgaag ttaaaaggac aaagttacaa ctggttacgg
     8581 caattatggt tgcagggtgg cttgtatggt tcacaggagg atgaggcatt taacattctg
     8641 ttaggcgtaa acgagacgat gactgaggat gatgttcgtg caggaaaaat gatcatgaaa
     8701 gttgagttgg ctgtgttgtt tcctgccgaa tttattgaga tcagtttggt gtttaatacc
     8761 caaacagagg cgctgtctta agaaggaaaa agtacgatga acgattatta cacacccgtg
     8821 gtatcccatc gttttatggc gagttttatt tttaaccgca ttcccgatcc gctggatatt
     8881 cgttttcagc gtatctctgg ccttagtcgg gaactacagg tgactcagta cagtgaggga
     8941 ggagaaaatg cccgtaataa ctatttagct gagaaaatcc aacacggtac gttgactttg
     9001 gaacggggcg tgatgacagt ctcgccattg acctggatgt ttgatcgggt attgagtggt
     9061 gaaaaaatcg cttatgccga tgtggtggtg atgctactga atgaaaattc actgccattg
     9121 tccagttgga cgttgagcaa tgcgctgccg gtacgctggc aaaccagcga ctttgacgct
     9181 aacagcaatg ccatattggt gaataccctt gaattgcgtt accaggatat gcgctggctt
     9241 ggagtcaaaa tatgacagta gaaatcagag agttacttat ccaggcaaag gtagtgccat
     9301 caacacgacc gactgaatca gaacggcaaa accattcttt gatacaggaa agtctggatg
     9361 aggcgacttg ggtggaaacg ataaaacgcg aagtgttggc cgcattacgc gatgaggaag
     9421 ggtggcgtcc atgagtctga ttgaacgtgg tttagctaag ctgacaatta atgcttataa
     9481 ggatagggaa gggaagatac gggcaggaac gttgcaggcc atgtataacc ctgactcctt
     9541 gcaactggat taccaaacgg attatcagca atcccaagcg attaatagcg aaaagcaaag
     9601 tagcatttat gtacaggcca agcccgcagg gttatcactt gaattaattt ttgatgccac
     9661 gatgccgggt aacaaaaccc ccattgaaga gcagctcatg cagctcaagc aactgtgcag
     9721 tgtggatgca accagtaacg agacgcgatt cctgcaagtt aaatggggca aaatgcgttg
     9781 ggaaagtcgg ggttactttg ctggcagggc caagagtttg tctgtgaatt acactttgtt
     9841 tgatcgtgat gcgactccct tgagggtacg ggtaatattg gcattagtgg ctgatgaaag
     9901 tctggtgttg caggagactg aacaaaatct gcaatctccg gcaaaaatcg cattacgcat
     9961 acaggatggg gtatctctgg ctctgatggc agccagtacg gcatcaacat tgtcaggcgg
    10021 tgtggattat ctgacgctgg cctggcaaaa cggtctggat aatctcaatg ggttcgttcc
    10081 gggtgaaata ttgcaggcca ccaggggaga cgaatcatga gccaccaact gaaaattatt
    10141 gcagatggta aggcactgtc acttttggcc gcggtagatg tggacacctg ttatcgggtt
    10201 aacagtatac cttctgcgac attgaaactg agcgtaccgg ataggccact ctcttctttc
    10261 agtcagacgg atgttcagac agaactggcc cactgtcagg tagggaaaac cctgcgtctg
    10321 gaattgattg atggtagcaa aaaatgggtg ctgtttaatg gtcttattac ccgtaaggct
    10381 ctgagaatta agaataagca attattgctc actctggttg tcaagcatcg gttgcaactg
    10441 atggtggata cccagcattc acagctgttt aaagacaaaa gcgaaaaagc gatcttaagc
    10501 acgctattga atcagaccgg aatcaatgct cgcttcggaa agatagcggc gttagatcaa
    10561 aagcatgaac agatggtgca atttcgttgt tcagactggc attttctgtt gtgccgactg
    10621 tcggcaaccg gtgcatggtt gttacctgcc atagaagacg ttcagtttgt tcaacctgat
    10681 gctctgaaat caaactcagc ctataccttg aagagcaggg gggatgagaa caaagacatc
    10741 gttgtcaagg atgcttactg gcagtttgac aatcaaatca accccgcttt gctggaagtc
    10801 agtggctggg atatcagtaa gcagcaggta caatcaggcg gtcgctacgg aaaaatcgcg
    10861 ttgggtaagg cggcactctc tcctgatgga ttggcatccc ttaataaaac gggttgggac
    10921 atttgttata gcagtccgtt aacaacccag gaaagcggtt atctggcaca gggattattg
    10981 cttaaccagc gcatttctgg ggtgacagga gaatttttgc tcaaaggaga tgggcgttac
    11041 cagttgggag acaacattca gctgactgga tttggttcac agttagatgg tacggcaagc
    11101 attactgagg ttcgccaccg tcttaatcgg cgaattgatt gggaaaccac ggtgagcatt
    11161 ggtttacaac atgaatattt gccgatatta cctgatgctc ccgaactaca tattgcgaca
    11221 gtagcgaaat atcagcagga cagtgcggtg ttaaaccgta tccccattat tctgccggta
    11281 ctgaatcgtc ccaatgaatt tttgtgggcc agattgggga aaccttatgc tagccatgaa
    11341 agcggtttct gtttttaccc agagccaggt gacgaagtta ttattggttt ttttgaaaat
    11401 gatccgcgtt atccagttat tttaggtgct atgcataatc cgaaaaataa ggcccctttt
    11461 gaaccaaccc aagataatag ggaaaaagta ttgatcgtta aaaaaggtga agcgcaacaa
    11521 caattagtca ttgatggcaa agagaaaatg atccgaatta atgcgggtga aaatcaaata
    11581 atgcttcagc aagataaaga catttctctg tcaacgaaaa aagaattaac actgaaagcg
    11641 cagacaatga atgccacgat ggataaatca ttggcaatgt ccgggaaaaa cagtgttgaa
    11701 atcaaaggcg caaaaattaa tcttacccaa tgaaaggtga cgatgaatgg aaaatcaaat
    11761 actgacacaa ctctatggtc gtggttgggc ttttcctccg gtcttttccc ttgaaaaggg
    11821 ggtagagatg gctgaagggg cggaagatgt gagacaaagt ttgcagattc tgtttagtac
    11881 tgagccgggg gaacgtctta tgcgtgaaaa ttatggctgc ggattaaatg attttatgtt
    11941 tgaaaatatc cgcaatgaac ttattgctga aattgaatcc catatccatg acaacgtatt
    12001 acgatatgaa ccccgggctg atatgactga tattcaggtt cgtcaatccc ctggcatggg
    12061 gaatactttg caagtgcagg tcatgtatcg cctgagaggg agtgatatca atcaacaaat
    12121 ccagggagta cttgcactga gtgaaggccg ggtgacggag gtagtatgag tgaagcgatt
    12181 gtggtggatg gtgacgtgtt acagtttgat cccaactttg gcaatcggca ggtgacggtt
    12241 cccagcccag gaaaaattag cggcacagga catgcgcagg taagtggaaa aaaagtgtgt
    12301 attctggggg atgagaaaca ggtcagggtt tctgcaacct atattacaac aacacatact
    12361 acgccgggaa caggaaccat tactatcagt gctctggatg ctggccagca ggcccttcag
    12421 tgtaccagtg gggcggcttt aattatcaag gggcagcaat ttacggcgat gtttacgcct
    12481 gaattgccag ccatgaataa tacagtgact ccgccacaac cggatgttac gacaccttca
    12541 tcaggaaaag gacgttttat cactcaacaa aattttgcta ccgtaaatta gagtattgac
    12601 tgaattaaat agaattaacg aaggtgtaaa taattattta tttgctgacg aatcgctgtg
    12661 acaaataaac acaggtgatg ttatggaatt aaatgagtta actaacaaat tgtcaaattt
    12721 ggtgccaatg accgatttta aattagataa tcgagccagt ttgcaattgc ttaaatatat
    12781 tgaagcgtat acgaagataa taccctttaa ttctggcgat aaatattgga atgacttttt
    12841 ctttatgtca ggaaatacgc cagagaaact tgcaaaatta tatcagaaag aaatagaacc
    12901 caatggggag ttattacctc agcaggcttt tttgttggcg gttttgcgtt tattggaaac
    12961 accaatatcc ttattaaatg tattacctgc tgctcatcgt gagctctatt atcgggagct
    13021 tttaggcttg tcttcccatg cggcacagcc tgatcaggtt gctttatcta tggaactgaa
    13081 ttcgacagtg atggaacagc tgctccctga aggaaccctg tttgaggctg gtcaggatga
    13141 acaaggcaat gcattgcaat atgccctgga tgccagtttg ctggctaatc gtggatatat
    13201 cagtgacttg cgctggttac ggaatgacgg ggaaaagcaa tgggttactt ctgctccatg
    13261 ggatttacag gcacaggtgt cactgccgtc tgatgggata cgattatttg gtaagacaaa
    13321 tagtgatcag caggtatttg gtggggtgtt gataacgtca tcacttctgg cgatggaagc
    13381 ggggataagg aagatcattg ttacttttga gcaggagatg aacacccaag aactggtggc
    13441 acaggtcagc agtggaaatc aatggctaac attgacgtct gaggtaaata agaaagaggt
    13501 cacactgaca ctgtcagaca aagaaccggc aatcagtgcg ccagaggatc tggataatct
    13561 ctttttcacg caaccggtac tcaggctaca gggaaaggat agtcaggcac tgccggaggt
    13621 gacgggtatc agcgtttcgg aaaaggatga tactaaggat acctcttttg agatgtatca
    13681 cttaacacca tttggttata gcagtgatat agagccattg gaggaaaatc cagcgttata
    13741 tttaggcttt actgatgtaa agccagggca aacactggcg ctgtattgga aattaaaatc
    13801 cccgcagcaa ccaaccgttt cctggtatta cctggatcaa cataatcaat gggctgaatt
    13861 ggattcatgg gtcagtgatg gaacccagaa tctgtatcag gatggtactt ggcacgttga
    13921 gttgcctgtg gatgcatcca atcaggcaga gcagatgcca gttggacgct attggttgcg
    13981 ggcagtggtg gaggtacccg ctcatgaggg ggcgttgggg aaggctcctt ggctatatgg
    14041 tctaatctat aacgccatga cggcaacctt ggttaatgta gatagcatca gtgacagcca
    14101 tttcttaacc cctttgcctg ccagcagcat acagcggccc gttgaaccca tcattgtgtt
    14161 ggcatcggtc aaccagcctt gggcatcatg gggtggacgt atacctgaat cctacagtgc
    14221 cttttttgaa cggatagctc aaaacctgtc tcatcgaaac cggtccttaa cctggggaaa
    14281 tatggtgaca ttactcaaag agcgttatgt cagcatcttt gatgttaagt atccaggtaa
    14341 tgatgaactc accagagtgc cagcattgga gcagcagcaa ctaacagtga ttccagcaaa
    14401 ccggtacaac gatagcgatg attctctgcg tccggtactg aatcctgctc gtctgcaaga
    14461 gatggctgat tggttgcagc agaaagactc tccctgggcc tctattgagg tcaggaatcc
    14521 agaatacttg gatgtgaaaa tccattacga ggtgattttt aaacctgatg tgaacgaaga
    14581 ttttggctat cgccagctac agcagcaact gtgtgaggtg tatatgcctt ggagcataga
    14641 tgagcagcgg cccgttgtat tgaataacag cattaattat ttccagttgt tagccactat
    14701 tcaacagcaa ccgctggttg agcgagtcac tcgtctgaca ctacatcggg ctgattcttc
    14761 tgatgagagt gatggtacag catctgtgga agccaaagat aatgaagtgc ttattttagt
    14821 ctgggaagag gacgataatc tgcaataccg aggaaatgac tatgagtaat caggatgcac
    14881 tgtttcatag cgttaaagac gatattcact ttgatacctt gctggaacaa gctcatcagg
    14941 tgattgaaaa acaggctgaa aaactgtgga gtgatacggc agagcatgat ccgggtatca
    15001 catttttgca gggaatcagt tacggtgtgt cagatttggc ttaccgacat acattacccc
    15061 tgaaagattt actgactccg gcgccggatg agcagcagca agagggaatt tttcctgccg
    15121 aatttggccc gcataataca ctgacttgtg ggccggtgac agcggatgat tatcgcaagg
    15181 cattgttaga tctacacagc agcgacagcc tggatggtac tcagcaggat gagggggatt
    15241 ttctgttccg gagtgtgcaa ctggtgcgtg aaccggaaaa acagcgttat acctattggt
    15301 atgatgcaac caagagggaa tatagctttg tcaacagtga aggggctaaa gagtttacct
    15361 tgcgggggaa ttactggttg tatctggaac caacccgttg gactcagggt aatattgccg
    15421 ctgctaccag acaactgaca gaatttttga ctaaaaatcg caatattggt gaatctgtca
    15481 gcaacattat ctggctacaa ccggttgatc tgccactgtt gctggatgtt gaactggatg
    15541 atgatgtagg tgcacaggat gtccccggta tttttgcggc ggtgtatagc accgcagagc
    15601 agtatctgat gcctggagca cagcgttacc gtacggaagt actgcaaaat gctgggatga
    15661 gcaatgatca aatcttcgaa ggtccattat tggaacatgg ctggatacca gagctgccgg
    15721 cagcccgtga ttatactcaa aggctcactc tcaatcttag ccggttggta aatagtctgc
    15781 ttgagattga gggcattaaa catgtgaatc gtcttcgtct ggatgatagc ttcgataaaa
    15841 ctgctattga acccgttaag ggggatacct ggtcgtggtc gatcaaagag ggctattatc
    15901 cacgtctttg gggagaagac ccacttaacc aattggcgca acaaaatggc ccgcttaggg
    15961 tgatagccaa aggagggatt agcgtcagtg tgagtaaaga gcaaatccag gccagtttac
    16021 ccagtcaatc actgattcaa aatgagccgg taatattggc ttacggccag caccgtgacg
    16081 ttggcagcta ttatcccgtc agtgatactt tgccgccttg ctatggacta caacattctt
    16141 tgtctgaaag tgaacactta ttgccacttc atcaatttat gttgccattt gaacaattat
    16201 tggcctgtgg ttgtcaacag atagccatgc tcccgcggtt actggctttt cagcgcgaag
    16261 gttatgaggt ttggggtgat cagtggccct ttaagtcagg ctcagtgaat gatgacgccc
    16321 atcaagatta tgcccctgca ttaaaggatt tgttaggaca gattgcgctg gatagtgatc
    16381 atgaattgga tattattaat tacttgctgg gttactttgg cacacagcgg gcaccgcgta
    16441 cctttacgac acaactcgat gattttcgtg cggtccaaca gggttatctg gcccagcaac
    16501 cgacattgac ttaccaccgc tccaatattc gtatcgatca ggtatcgtcg ctacaaaaac
    16561 gtattgctgc tcgcatgggg ctgggcggtg agttgtttaa acctcaaccg gatctgagcc
    16621 aactgccttt ttatttgatt gaacatcgag cgttgctgcc agtcaaaccc aatagtcagt
    16681 ttgataagga acagaaacca gcctcggtga cagaggaggg gggcagccaa acaggtcaac
    16741 attatgtggt cattgaacag aagggcattg atggcaagct gacacagggg caagtgatca
    16801 atttaattct gtatgaagga gagcagggag aaacccaatt tacgatacgc ggtcagatgg
    16861 tattcaaaac cgagggggat aagttttggt tggatgtgaa taatagtgcg caactggaat
    16921 ataatctggc gcgggtaatg acagcagcca aggcgagtaa actcttttgg caaaacagcc
    16981 cggtatggat ggaggatatg ggctatcgtc tggcctatgc tagtgaccaa tcctcattgc
    17041 ctgtgaatca acggcgcttg acccgcacag tgcaaactcc attcccgccg atggttgttg
    17101 taggtagcga aatcaccctg ttaaagcagg tggggatagt caatttaaaa aaagcggagt
    17161 cagaaaaact ttatgcaaaa gttgttagct ttgatcgcat tgaagggacc ttgattattg
    17221 agcgtttggg taattccact ctggcttttc ctacctcgga agaggcgtgg cggtatagtt
    17281 ggtatttttc gggggagaaa tatgaaagga ctgaccgctt ttcatttgtg attagcgtag
    17341 tagtgaacag tgacttaatt aaattgcccg gtgttgatcc ctataaattg gaagaatggg
    17401 tgaaagaaac gattcttacc gaatttccag ctcatatttc tatgattatc cattggatgg
    17461 atcgggaagc ctttttaaat ttcgccaata cctatcagcg ttggcaaaat aatggtacgc
    17521 cactggggga tgcggcttat tccattctag aaagtttgac acttggtaaa ttgccatctg
    17581 ccttaaaagg tgttggcaca atgcgtattg ccacatctag tcaaagagaa gaagtggtgg
    17641 gtagtaatgg tgatcaatgg aatacagatg gaataaccca gaatgaatta ttctatgttc
    17701 ctaaagagag ctaggaaaaa taaatatctg ccactaatga tgttgaatta aatatgtttt
    17761 ctggagttaa tcatgaacga aactcgttat aatgcaactg tacaagaaca acaaacatta
    17821 tctaatccaa aagctgttgg acctgacatc gataaattaa aggataaatt taaagagggc
    17881 agtattcccc tgcaaaccga tttcaatgag ttaattgata ttgccgatat tggacgtaaa
    17941 gcctgtggtc aagcgccaca acaaaatggc ccaggagaag gattgaaatt ggctgatgac
    18001 ggtacgctta atttaaaaat aggcactttt tccaataaag acttttctcc attaatatta
    18061 aaagatgatg ttttatctgt agatcttggt agtggtctga ctaatgaaac caatggaatc
    18121 tgtgtcggtc agggcgatgg tattacagtt aacactagca atgtagctgt aaaacaaggt
    18181 aacggaatta gcgttactag tagtggtggt gttgccgtta aagttagtgc taataaggga
    18241 cttagcgttg atagtagtgg tgttgcagtt aaagttaata ctgataaggg aattagcgtt
    18301 gatggtaatg gtgttgcagt taaagttaat actagtaaag gaattagcgt tgataataca
    18361 ggtgttgcag ttatagctaa tgctagtaag ggaattagcg ttgatggtag tggtgttgca
    18421 gttatagcta atactagtaa aggaattagc gttgatggta gtggtgttgc agttatagct
    18481 aatactagta aaggaattag cgttgataat acaggtgttg cagttatagc taatgctagt
    18541 aagggaatta gcgttgatgg tagtggtgtt gcagttatag ctaatactag taaaggaatt
    18601 agcgttgatg gtagtggtgt tgcagttata gctaatacta gtaaaggaat tagcgttgat
    18661 agtagtggtg ttgcagttaa agttaaagct aatggcggaa ttaaagtaga tgctaatggt
    18721 gttgcaattg atcctaataa tgtactcccc aagggagtga ttgtaatgtt ctctggcagt
    18781 actgcaccaa ctggttgggc gttatgtgat ggcaataatg gtacaccaaa tttaatcgat
    18841 cgatttattt taggtgggaa agggactgat attaatggag tgagtactaa tacagcttca
    18901 ggtactaaaa atagtaagtt attcgatttc agttctgatg aagctacatt aactattgat
    18961 ggtaaaacac tggggagagg tggctctggt ggtggcggtt ctggcggcca cgatcatgat
    19021 attaagataa cgggcacagg aaaacattct cacaaaaaca aagtaacagt cccttattat
    19081 attctggctt tcatcataaa gctttaatat atatgaaaaa ttgaaaatat aaattatcca
    19141 ttaataataa agaggatatt agcatgactt cggagccaaa tctgttaaac cggattacaa
    19201 ttactattga agctaataat caacaagtag ctagaaaagt attgcatggc tccttgctta
    19261 atcaagctaa tataaataaa ttatttaatt catactttaa tgaatatgaa attaataggg
    19321 gtgtttattt agaaacatta atcctgaatc ttggtacgat aaatttccat gattttaatt
    19381 cattgtttcc tactctccta aaagctgcat tgaataaaga attcagtcaa tatcagataa
    19441 acaaccatag ggaagaaatg ctatttaatg agacaatatc aaatcaagct actgataagt
    19501 cttacatatt tggcgataac aaattaattg atgcagagaa tttcattcac tttttatatc
    19561 aaaagcattc cacattaaat ctagtagaag caatgggaaa taatggtatt gaaaaattaa
    19621 caaatcagtt aacacaaata gaaaataaat ttgcgttatt attggcaaaa agttgtttgt
    19681 ctgaggaagg cttaaaacga ctcttggcta tcaaacaacc cgatttatta atcgctatca
    19741 atcgcagatt atctgaaaga ataaatagac cacaatatca ggagaagctt gtttcctgcg
    19801 gacaactgat atttagtgct ctgggatata tacaacagta caatatacag gaaattccta
    19861 aaccggatga aaaagttatt gcacgcataa caactgaact taataataat ggtttgctta
    19921 atacaatacc tattattaca ctatttcgtc agagtgggat taacgattca tcactaaatg
    19981 attggctaaa gaaaatctgg caggtgagat caatttcaca gttatgcaga aagtatcttt
    20041 ctgctaagga ataccaatat ctgtcagaac attttgtttc aaagagcgtc gataaaaata
    20101 gatatgatga agagcccgta aatcagagca tattatcaag gttgaataat aattccatta
    20161 aagaaggaaa taatcacagt caactctgta ctctcagtag actatattct gaacccgttg
    20221 tattacctga acaaaccatt ctacgtcagg ttagtaatac agtagatcag agcatattat
    20281 caaggttgaa taatgcctcc attaaagaag gaaataacca aagtcaactt cgcactctca
    20341 gtagactata ttctgagccc gttgcattac ctgaacaaac cattccacgt caggttagta
    20401 atacaggtat attaattcta tggccaatgc tacctacact atttaaccag cttggtctac
    20461 ttgagaaaaa gaaatttatc catcgtcagg cccagtttaa tgccgttgat tttcttgatt
    20521 acctgatttg gggaaccgaa gatgtgaaag tggaacgaaa ggttttgaat aatgttctat
    20581 gtgggttaat ggctgatgaa attactgaac caatgcctat tgaaccagaa aaacaatgga
    20641 taataattca atggctggac gctattatct cccaactttc tggctggaaa aagttaagtc
    20701 gtaatgacgt ccgtcaatta tttctacaac gaccaggaga attactgatc aatgaacagg
    20761 aaattaaaat cacaatacag caacaaccat ttgatgctct gttaactgat tggccgtggc
    20821 caatgaatat ggcttgtttt agctggttga gtcaaccatt aaccattacg tggttataac
    20881 cattgaccac aatgacttag tctgagtaaa aaatatgaat atatcgcctg ttttttatga
    20941 ttcattgaat caggataacg accgtgatct atcgttttta tttagcgaac tggaacgaat
    21001 agatctcgct cttcaacacc atttttattg tgtagaaagt cagcgaagtg agctcctgga
    21061 tgagtttctg ctcactgagg cggaagtggt gaccaggctg gataagccac ttggtaaacc
    21121 tcattggata aatgatgatt atctggcgat atcgcaaaag ggcaatgtaa gcctaatggc
    21181 agcgtccaga ttaatggatc tgatcgaacg ctttgaactg actgattttg agcgcgatgt
    21241 tttactatta ggcttattgc cccattttga tagccgctat tatcgactgt tttcgctgat
    21301 tcaaggggga caacagggtc gattaccttc ttttgcgctg gcattggaac tgttttgcca
    21361 ctcggcgctg gagaaacagg tacagcaagc gagttttctg caccgggcac ctttgatggg
    21421 ttgccagcta ttatccatcg atactagtca aaaaacgctg gcctggctcc agactccctt
    21481 tattactgac agcggggtat atcacttttt actggggcat cactacatta tgccggcttt
    21541 agaacattgt gctgagtggt taacaccgac agggattggc tgttatcctg aaggattaaa
    21601 acaagtactg ggtaacgtat tgttatctga caacgataat attagaccga ttgtcttatt
    21661 acggggaatg gccggcagtg ccagagctta taccattact aatatgatgg cttcagaagg
    21721 gaagcaaaca ctgctggtag atatatccaa acttgctgat agcgatgaaa aaaacattat
    21781 tcttcagata aagcatattt tgcgggaaac ccgcatgcat ggagcatgtt tattattacg
    21841 gaatttttgc ttgttagtgg aacagaataa acaactattg gactccctgt cagagttatt
    21901 gaatcaacct gaattaagaa ttgtttgcct gattgagcct tattccccat tggtatggct
    21961 gaaaaagata ccggtattac tgattgagat gccactttta acgcctgcgg aaaaagccag
    22021 attgttaatt gccagcttac cggataattg ttccgaggat attgatacga taactttaag
    22081 ccagcgttac acttttaacc cagaaaccct gccattgatt ttgcaagagg cccagcttta
    22141 tcaacagcag cgagatccgc tggatatctt gcagcaatgc gatatacgcc aggcattaaa
    22201 tttgcgtgct caacaaaatt tcggtcaatt ggcacagcgg attattccta agcgctcatt
    22261 aaaggattta ttggtatccg atgagattgc tcagcagtta cgggaaatac tcatagcaat
    22321 taagtatcgg gaacaggttc tggcgggagg gtttaaagat aaaattgcct atggcactgg
    22381 tatcagcgcc ctgttttatg gtgattcagg cactggaaaa accatggcag cagaagtgat
    22441 tgctgaccac attggcgttg acttaataaa agtggattta tctacagtag tgaataaata
    22501 catcggtgaa acagaaaaaa acttatcccg tattttcgat ttggcggaac aggatgcagg
    22561 ggtattattc tttgatgaag ctgacgcact gtttggtaaa cgcagtgaaa ctaaagattc
    22621 ccaggacaga catgccaata ttgaagtttc ttacttatta cagcgcctgg agaattaccc
    22681 gggtctggtc attttatcca ccaataatcg tggtcattta gacagtgctt ttaatcgtcg
    22741 ttttactttc attacccgtt ttacttaccc ggatgaaaaa atccgtaaaa aaatgtggca
    22801 ggaaatttgg cctagaaata taaaaatatc ggaagatatc gattttaacg aattagctca
    22861 acgaacaagc gtgactggcg cgaatatccg caatattgct ttattgtctt cattctttgc
    22921 ttcagagcag gggaatgatg aagtcagtaa tgaaaatatt gaaattgcat tgaagcgtga
    22981 attagctaaa gtcggacgat taacatttta aaagttatca caatgaaagt attgaaatat
    23041 taaataaatt tattaccaaa aagttatcac gatataattt aagagaggtt ttttatgtta
    23101 aacacgcaaa ctattattga tgtcaataag gcaatggatg ccatgctgcg cgcatatctg
    23161 aatcaagata ttgccattcg ttttgatcta cctgaattgg atactatgca atctgatgcg
    23221 atggtaagta tctttcttta tgacattcat gaagatttac agcttcgctc ggcagaatca
    23281 agagggtttg atgtttatgc cgggaggtta ttgcctggtt gggtaaatat taaatgtaac
    23341 tatctgatta cctattggga agcttctaag ccagcgactg atgccagcag tccggatagc
    23401 caacctgata accaggcaat acaagtgatg tcacaagtat taaatgcctt gattaataat
    23461 cgtcaattgg caggtattcc tggtgcttat actcaggttg taccgcctaa agagagttta
    23521 aatagcctgg ggaatttctg gcaatcactg ggtaatcgcc cacggctttc tctcaattat
    23581 tcagtgacag tacctgttag cctaaacgat ggtcaggata gcgcgactcc ggttaccgcg
    23641 gtttcttcta cagtggaaca aacggcatcg ctcagtcaag aagtggttag tcatgcttta
    23701 cgcgaattac tcattacgga attaggagga ggagaggata accggttggt actgagtaaa
    23761 gttgaattat ccgcagtgaa agagacgatg actcaagaca gtccggctca gatgattata
    23821 ttgttgtctg tttcaggcat tacacgacag gaatatttga aggaaattga taatatcttt
    23881 gatcgttggg taaataatgc tgaagttatt accactattg atgattgtgg gattagaatt
    23941 gaaagtataa cgaaagataa tcttgtagga atttaaattt ttttaattaa ataaaggaat
    24001 taatattgat ttgatagagc atgtaatcaa taacttctat gaaaatgttg aaaaacaata
    24061 cacggaaaca cttaacttac aattaaattg ttaaaggaga tgatgataag aatggtcagt
    24121 caccagataa aatgatctct ggtcaatttt aggaaagctg aaaaaacctg accaaatgcg
    24181 tcgtaaattc tatgcttaga aagactcggt gccagtgtaa tacctaagat atggttttta
    24241 tttccatatc tgttcgaaaa cttagaaata acaagttcaa caataaccag ggactttaaa
    24301 tatcggatcc ttgtcgggaa gatgcgtgat ctgatccttc aactcagcaa aagttcgatt
    24361 tattcaacaa agccgccgtc ccgtcaagtc agcgtaatgc tctgccagtg ttacaaccaa
    24421 ttaaccaatt ctgattagaa aaactcatcg agcatcaaat gaaactgcaa tttattcata
    24481 tcaggattat caataccata tttttgaaaa agccgtttct gtaatgaagg agaaaactca
    24541 ccgaggcagt tccataggat ggcaagatcc tggtatcggt ctgcgattcc gactcgtcca
    24601 acatcaatac aacctattaa tttcccctcg tcaaaaataa ggttatcaag tgagaaatca
    24661 ccatgagtga cgactgaatc cggtgagaat ggcaaaagct tatgcatttc tttccagact
    24721 tgttcaacag gccagccatt acgctcgtca tcaaaatcac tcgcatcaac caaaccgtta
    24781 ttcattcgtg attgcgcctg agcgagacga aatacgcgat cgctgttaaa aggacaatta
    24841 caaacaggaa tcgaatgcaa ccggcgcagg aacactgcca gcgcatcaac aatattttca
    24901 cctgaatcag gatattcttc taatacctgg aatgctgttt tcccggggat cgcagtggtg
    24961 agtaaccatg catcatcagg agtacggata aaatgcttga tggtcggaag aggcataaat
    25021 tccgtcagcc agtttagtct gaccatctca tctgtaacat cattggcaac gctacctttg
    25081 ccatgtttca gaaacaactc tggcgcatcg ggcttcccat acaatcgata g
//
