# Supplementary material for: Programmable protein delivery with a bacterial contractile injection system
Source: Nature. 2023 Mar 29;616(7956):357–64. doi: 10.1038/s41586-023-05870-7 (PMC10097599; doi:10.1038/s41586-023-05870-7)
Supplement: Supplementary file 3 — Annotated sequence files for plasmids listed in Supplementary Table 7. [file 41586_2023_5870_MOESM3_ESM.zip › Supplementary Data 1 - Annotated Plasmid Maps/pHCMV-SS-antiSunTag-TM.gb]

LOCUS       pHCMV-SS-antiSunTag-TM        5835 bp ds-DNA     circular     15-FEB-2023
DEFINITION  .
ACCESSION   urn.local...34s-ex9rk9w
VERSION     urn.local...34s-ex9rk9w
KEYWORDS    .
SOURCE      
  ORGANISM  .
FEATURES             Location/Qualifiers
     promoter        87..105
     enhancer        226..605
     promoter        606..809
     intron          921..1493
     misc_feature    1554..2627
                     /created_by="jkreitz"
                     /label="ORF"
     misc_feature    1554..1601
                     /label="SignalSequence"
     misc_feature    1608..2348
                     /label="Anti-SunTag"
     misc_feature    2433..2474
                     /label="MembraneProximal"
     misc_feature    2475..2534
                     /label="Transmembrane"
     polyA_site      2734..2789
                     /label="polyA_site"
     protein_bind    3171..3187
                     /label="protein_bind"
     promoter        complement(3195..3225)
     protein_bind    3240..3261
                     /label="protein_bind"
     rep_origin      complement(3549..4137)
                     /label="rep_origin"
     misc_feature    4467..4469
                     /label="misc_feature"
     CDS             complement(4606..4984)
     promoter        complement(5169..5273)
     rep_origin      complement(5299..5754)
                     /label="rep_origin"
ORIGIN      
        1 ggggatgtgc tgcaaggcga ttaagttggg taacgccagg gttttcccag tcacgacgtt
       61 gtaaaacgac ggccagtgag cgcgcgtaat acgactcact atagggcgaa ttggagctcc
      121 accgcggtgg cggccgctct agagagcttg gcccattgca tacgttgtat ccatatcata
      181 atatgtacat ttatattggc tcatgtccaa cattaccgcc atgttgacat tgattattga
      241 ctagttatta atagtaatca attacggggt cattagttca tagcccatat atggagttcc
      301 gcgttacata acttacggta aatggcccgc ctggctgacc gcccaacgac ccccgcccat
      361 tgacgtcaat aatgacgtat gttcccatag taacgccaat agggactttc cattgacgtc
      421 aatgggtgga gtatttacgg taaactgccc acttggcagt acatcaagtg tatcatatgc
      481 caagtacgcc ccctattgac gtcaatgacg gtaaatggcc cgcctggcat tatgcccagt
      541 acatgacctt atgggacttt cctacttggc agtacatcta cgtattagtc atcgctatta
      601 ccatggtgat gcggttttgg cagtacatca atgggcgtgg atagcggttt gactcacggg
      661 gatttccaag tctccacccc attgacgtca atgggagttt gttttggcac caaaatcaac
      721 gggactttcc aaaatgtcgt aacaactccg ccccattgac gcaaatgggc ggtaggcgtg
      781 tacggtggga ggtctatata agcagagctc gtttagtgaa ccgtcagatc gcctggacac
      841 gccatccacg ctgttttgac ctccatagat gacaccggga ccgatccagc ctccggtcga
      901 ccgatcctga gaacttcagg gtgagtttgg ggacccttga ttgttctttc tttttcgcta
      961 ttgtaaaatt catgttatat ggagggggca aagttttcag ggtgttgttt agaatgggaa
     1021 gatgtccctt gtatcaccat ggaccctcat gataattttg tttctttcac tttctactct
     1081 gttgacaacc attgtctcct cttattttct tttcattttc tgtaactttt tcgttaaact
     1141 ttagcttgca tttgtaacga atttttaaat tcacttttgt ttatttgtca gattgtaagt
     1201 actttctcta atcacttttt tttcaaggca atcagggtat attatattgt acttcagcac
     1261 agttttagag aacaattgtt ataattaaat gataaggtag aatatttctg catataaatt
     1321 ctggctggcg tggaaatatt cttattggta gaaacaacta caccctggtc atcatcctgc
     1381 ctttctcttt atggttacaa tgatatacac tgtttgagat gaggataaaa tactctgagt
     1441 ccaaaccggg cccctctgct aaccatgttc atgccttctt ctctttccta cagctcctgg
     1501 gcaacgtgct ggttgttgtg ctgtctcatc attttggcaa agaattcgcc accatgaagt
     1561 gccttttgta cttagccttt ttattcattg gggtgaattg cggtaccatg ggccccgaca
     1621 tcgtgatgac acagagccct tctagcctga gcgccagcgt gggagacaga gtgaccatca
     1681 cctgtagaag cagcacaggc gccgtgacca ccagcaatta tgccagctgg gtgcaagaga
     1741 agcccggcaa gctgttcaag ggactgatcg gcggcaccaa caatagagca cctggcgtgc
     1801 caagcagatt cagcggctct ctgatcggag acaaggccac actgaccata agcagcctgc
     1861 agcctgagga cttcgccacc tacttttgcg ccctgtggta cagcaaccac tgggtgttcg
     1921 gccagggcac caaggtggaa ctgaaaagag gcggcggagg atctggcgga ggtggaagcg
     1981 gaggcggagg ttctagtggt ggtggctctg aagtgaagct gctggaaagt ggtggcggcc
     2041 tggttcaacc tggcggatct ctgaaactga gctgtgccgt gtccggcttc agcctgacag
     2101 attacggcgt gaactgggtc cgacaggccc ctggaagagg actggaatgg atcggagtga
     2161 tctggggcga cggcatcacc gactacaata gcgccctgaa ggaccggttc atcatcagca
     2221 aggacaacgg caagaacacc gtgtacctgc agatgagcaa agtgcggagc gacgacacag
     2281 ccctgtacta ctgtgtgacc ggcctgttcg attactgggg ccagggaaca ctggtcaccg
     2341 tgtcatctgg aggcggaggt tctgggggag gaggtagtgg cggtggtggt tcaggaggcg
     2401 gcggaagcgg tggaggtgga agcggtggta ccaatccaat cgagcttgta gaaggttggt
     2461 tcagtagttg gaaaagctct attgcctctt ttttctttat catagggtta atcattggac
     2521 tattcttggt tctccgagtt ggtatccatc tttgcattaa attaaagcac accaagaaaa
     2581 gacagattta tacagacata gagatgaacc gacttggaaa ggtctgatgt cttcctggag
     2641 ctccagtcat tgactataac gtctcagatc tttttccctc tgccaaaaat tatggggaca
     2701 tcatgaagcc ccttgagcat ctgacttctg gctaataaag gaaatttatt ttcattgcaa
     2761 tagtgtgttg gaattttttg tgtctctcac tcggaaggac atatgggagg gcaaatcatt
     2821 taaaacatca gaatgagtat ttggtttaga gtttggcaac atatgcccat atgctggctg
     2881 ccatgaacaa aggttggcta taaagaggtc atcagtatat gaaacagccc cctgctgtcc
     2941 attccttatt ccatagaaaa gccttgactt gaggttagat tttttttata ttttgttttg
     3001 tgttattttt ttctttaaca tccctaaaat tttccttaca tgttttacta gccagatttt
     3061 tcctcctctc ctgactactc ccagtcatag ctgtccctct tctcttatgg agatccctcg
     3121 acggatcggc cgcaattcgt aatcatgtca tagctgtttc ctgtgtgaaa ttgttatccg
     3181 ctcacaattc cacacaacat acgagccgga agcataaagt gtaaagcctg gggtgcctaa
     3241 tgagtgagct aactcacatt aattgcgttg cgctcactgc ccgctttcca gtcgggaaac
     3301 ctgtcgtgcc agctgcatta atgaatcggc caacgcgcgg ggagaggcgg tttgcgtatt
     3361 gggcgctctt ccgcttcctc gctcactgac tcgctgcgct cggtcgttcg gctgcggcga
     3421 gcggtatcag ctcactcaaa ggcggtaata cggttatcca cagaatcagg ggataacgca
     3481 ggaaagaaca tgtgagcaaa aggccagcaa aaggccagga accgtaaaaa ggccgcgttg
     3541 ctggcgtttt tccataggct ccgcccccct gacgagcatc acaaaaatcg acgctcaagt
     3601 cagaggtggc gaaacccgac aggactataa agataccagg cgtttccccc tggaagctcc
     3661 ctcgtgcgct ctcctgttcc gaccctgccg cttaccggat acctgtccgc ctttctccct
     3721 tcgggaagcg tggcgctttc tcatagctca cgctgtaggt atctcagttc ggtgtaggtc
     3781 gttcgctcca agctgggctg tgtgcacgaa ccccccgttc agcccgaccg ctgcgcctta
     3841 tccggtaact atcgtcttga gtccaacccg gtaagacacg acttatcgcc actggcagca
     3901 gccactggta acaggattag cagagcgagg tatgtaggcg gtgctacaga gttcttgaag
     3961 tggtggccta actacggcta cactagaaga acagtatttg gtatctgcgc tctgctgaag
     4021 ccagttacct tcggaaaaag agttggtagc tcttgatccg gcaaacaaac caccgctggt
     4081 agcggtggtt tttttgtttg caagcagcag attacgcgca gaaaaaaagg atctcaagaa
     4141 gatcctttga tcttttctac ggggtctgac gctcagtgga acgaaaactc acgttaaggg
     4201 attttggtca tgagattatc aaaaaggatc ttcacctaga tccttttaaa ttaaaaatga
     4261 agttttaaat caatctaaag tatatatgag taaacttggt ctgacagtta ccaatgctta
     4321 atcagtgagg cacctatctc agcgatctgt ctatttcgtt catccatagt tgcctgactc
     4381 cccgtcgtgt agataactac gatacgggag ggcttaccat ctggccccag tgctgcaatg
     4441 ataccgcgag acccacgctc accggctgca gatttatcag caataaacca gccagccgga
     4501 agggcagagc gcagaagtgg tcctgcaact ttatccgcct ccatccagtc tattaattgt
     4561 tgccgggaag ctagagtaag tagttcgcca gttaatagtt tgcgcaacgt tgttgccatt
     4621 gctacaggca tcgtggtgtc acgctcgtcg tttggtatgg cttcattcag ctccggttcc
     4681 caacgatcaa ggcgagttac atgatccccc atgttgtgca aaaaagcggt tagctccttc
     4741 ggtcctccga tcgttgtcag aagtaagttg gccgcagtgt tatcactcat ggttatggca
     4801 gcactgcata attctcttac tgtcatgcca tccgtaagat gcttttctgt gactggtgag
     4861 tactcaacca agtcattctg agaatagtgt atgcggcgac cgagttgctc ttgcccggcg
     4921 tcaatacggg ataataccgc gccacatagc agaactttaa aagtgctcat cattggaaaa
     4981 cgttcttcgg ggcgaaaact ctcaaggatc ttaccgctgt tgagatccag ttcgatgtaa
     5041 cccactcgtg cacccaactg atcttcagca tcttttactt tcaccagcgt ttctgggtga
     5101 gcaaaaacag gaaggcaaaa tgccgcaaaa aagggaataa gggcgacacg gaaatgttga
     5161 atactcatac tcttcctttt tcaatattat tgaagcattt atcagggtta ttgtctcatg
     5221 agcggataca tatttgaatg tatttagaaa aataaacaaa taggggttcc gcgcacattt
     5281 ccccgaaaag tgccacctaa attgtaagcg ttaatatttt gttaaaattc gcgttaaatt
     5341 tttgttaaat cagctcattt tttaaccaat aggccgaaat cggcaaaatc ccttataaat
     5401 caaaagaata gaccgagata gggttgagtg ttgttccagt ttggaacaag agtccactat
     5461 taaagaacgt ggactccaac gtcaaagggc gaaaaaccgt ctatcagggc gatggcccac
     5521 tacgtgaacc atcaccctaa tcaagttttt tggggtcgag gtgccgtaaa gcactaaatc
     5581 ggaaccctaa agggagcccc cgatttagag cttgacgggg aaagccggcg aacgtggcga
     5641 gaaaggaagg gaagaaagcg aaaggagcgg gcgctagggc gctggcaagt gtagcggtca
     5701 cgctgcgcgt aaccaccaca cccgccgcgc ttaatgcgcc gctacagggc gcgtcccatt
     5761 cgccattcag gctgcgcaac tgttgggaag ggcgatcggt gcgggcctct tcgctattac
     5821 gccagctggc gaaag
//
