# Supplementary material for: Programmable protein delivery with a bacterial contractile injection system
Source: Nature. 2023 Mar 29;616(7956):357–64. doi: 10.1038/s41586-023-05870-7 (PMC10097599; doi:10.1038/s41586-023-05870-7)
Supplement: Supplementary file 3 — Annotated sequence files for plasmids listed in Supplementary Table 7. [file 41586_2023_5870_MOESM3_ESM.zip › Supplementary Data 1 - Annotated Plasmid Maps/pcDNA3-Cre.gb]

LOCUS       pcDNA3-Cre              6514 bp ds-DNA     circular     15-FEB-2023
DEFINITION  .
ACCESSION   urn.local...k-fave3n0
VERSION     urn.local...k-fave3n0
KEYWORDS    .
SOURCE      
  ORGANISM  .
FEATURES             Location/Qualifiers
     terminator      109..336
                     /label="bGH_PA_terminator"
     rep_origin      399..705
                     /label="f1_origin"
     misc_feature    complement(825..1040)
                     /label="SV40_enhancer"
     promoter        837..1105
                     /label="SV40_promoter"
     rep_origin      1004..1081
                     /label="SV40_origin"
     gene            1223..2011
                     /label="NeoR/KanR"
     terminator      2191..2310
                     /label="SV40_PA_terminator"
     promoter        complement(2407..2436)
                     /label="lac_promoter"
     gene            complement(3516..4376)
                     /label="Ampicillin"
     promoter        complement(4418..4446)
                     /label="AmpR_promoter"
     promoter        4748..5364
                     /label="CMV_immearly_promoter"
     misc_feature    4827..5114
                     /label="CAG_enhancer"
     promoter        5375..5393
                     /label="T7_promoter"
     misc_feature    5429..5434
                     /label="Kozak"
     misc_feature    5435..5437
                     /label="Start codon"
     misc_feature    5438..5464
                     /label="FLAG"
     misc_feature    5465..5485
                     /label="SV40 NLS"
     misc_feature    5486..6102
                     /label="Cre"
     misc_feature    6103
                     /label="fixed AarI"
     misc_feature    6104..6511
                     /label="Cre"
     misc_feature    6512..6514
                     /label="Stop codon"
ORIGIN      
        1 ggtaccgagc tcggatccac tagtccagtg tggtggaatt ctgcagatat ccagcacagt
       61 ggcggccgct cgagtctaga gggcccgttt aaacccgctg atcagcctcg actgtgcctt
      121 ctagttgcca gccatctgtt gtttgcccct cccccgtgcc ttccttgacc ctggaaggtg
      181 ccactcccac tgtcctttcc taataaaatg aggaaattgc atcgcattgt ctgagtaggt
      241 gtcattctat tctggggggt ggggtggggc aggacagcaa gggggaggat tgggaagaca
      301 atagcaggca tgctggggat gcggtgggct ctatggcttc tgaggcggaa agaaccagct
      361 ggggctctag ggggtatccc cacgcgccct gtagcggcgc attaagcgcg gcgggtgtgg
      421 tggttacgcg cagcgtgacc gctacacttg ccagcgccct agcgcccgct cctttcgctt
      481 tcttcccttc ctttctcgcc acgttcgccg gctttccccg tcaagctcta aatcgggggc
      541 tccctttagg gttccgattt agtgctttac ggcacctcga ccccaaaaaa cttgattagg
      601 gtgatggttc acgtagtggg ccatcgccct gatagacggt ttttcgccct ttgacgttgg
      661 agtccacgtt ctttaatagt ggactcttgt tccaaactgg aacaacactc aaccctatct
      721 cggtctattc ttttgattta taagggattt tgccgatttc ggcctattgg ttaaaaaatg
      781 agctgattta acaaaaattt aacgcgaatt aattctgtgg aatgtgtgtc agttagggtg
      841 tggaaagtcc ccaggctccc cagcaggcag aagtatgcaa agcatgcatc tcaattagtc
      901 agcaaccagg tgtggaaagt ccccaggctc cccagcaggc agaagtatgc aaagcatgca
      961 tctcaattag tcagcaacca tagtcccgcc cctaactccg cccatcccgc ccctaactcc
     1021 gcccagttcc gcccattctc cgccccatgg ctgactaatt ttttttattt atgcagaggc
     1081 cgaggccgcc tctgcctctg agctattcca gaagtagtga ggaggctttt ttggaggcct
     1141 aggcttttgc aaaaagctcc cgggagcttg tatatccatt ttcggatctg atcaagagac
     1201 aggatgagga tcgtttcgca tgattgaaca agatggattg cacgcaggtt ctccggccgc
     1261 ttgggtggag aggctattcg gctatgactg ggcacaacag acaatcggct gctctgatgc
     1321 cgccgtgttc cggctgtcag cgcaggggcg cccggttctt tttgtcaaga ccgacctgtc
     1381 cggtgccctg aatgaactgc aggacgaggc agcgcggcta tcgtggctgg ccacgacggg
     1441 cgttccttgc gcagctgtgc tcgacgttgt cactgaagcg ggaagggact ggctgctatt
     1501 gggcgaagtg ccggggcagg atctcctgtc atctcacctt gctcctgccg agaaagtatc
     1561 catcatggct gatgcaatgc ggcggctgca tacgcttgat ccggctacct gcccattcga
     1621 ccaccaagcg aaacatcgca tcgagcgagc acgtactcgg atggaagccg gtcttgtcga
     1681 tcaggatgat ctggacgaag agcatcaggg gctcgcgcca gccgaactgt tcgccaggct
     1741 caaggcgcgc atgcccgacg gcgaggatct cgtcgtgacc catggcgatg cctgcttgcc
     1801 gaatatcatg gtggaaaatg gccgcttttc tggattcatc gactgtggcc ggctgggtgt
     1861 ggcggaccgc tatcaggaca tagcgttggc tacccgtgat attgctgaag agcttggcgg
     1921 cgaatgggct gaccgcttcc tcgtgcttta cggtatcgcc gctcccgatt cgcagcgcat
     1981 cgccttctat cgccttcttg acgagttctt ctgagcggga ctctggggtt cgaaatgacc
     2041 gaccaagcga cgcccaacct gccatcacga gatttcgatt ccaccgccgc cttctatgaa
     2101 aggttgggct tcggaatcgt tttccgggac gccggctgga tgatcctcca gcgcggggat
     2161 ctcatgctgg agttcttcgc ccaccccaac ttgtttattg cagcttataa tggttacaaa
     2221 taaagcaata gcatcacaaa tttcacaaat aaagcatttt tttcactgca ttctagttgt
     2281 ggtttgtcca aactcatcaa tgtatcttat catgtctgta taccgtcgac ctctagctag
     2341 agcttggcgt aatcatggtc atagctgttt cctgtgtgaa attgttatcc gctcacaatt
     2401 ccacacaaca tacgagccgg aagcataaag tgtaaagcct ggggtgccta atgagtgagc
     2461 taactcacat taattgcgtt gcgctcactg cccgctttcc agtcgggaaa cctgtcgtgc
     2521 cagctgcatt aatgaatcgg ccaacgcgcg gggagaggcg gtttgcgtat tgggcgctct
     2581 tccgcttcct cgctcactga ctcgctgcgc tcggtcgttc ggctgcggcg agcggtatca
     2641 gctcactcaa aggcggtaat acggttatcc acagaatcag gggataacgc aggaaagaac
     2701 atgtgagcaa aaggccagca aaaggccagg aaccgtaaaa aggccgcgtt gctggcgttt
     2761 ttccataggc tccgcccccc tgacgagcat cacaaaaatc gacgctcaag tcagaggtgg
     2821 cgaaacccga caggactata aagataccag gcgtttcccc ctggaagctc cctcgtgcgc
     2881 tctcctgttc cgaccctgcc gcttaccgga tacctgtccg cctttctccc ttcgggaagc
     2941 gtggcgcttt ctcatagctc acgctgtagg tatctcagtt cggtgtaggt cgttcgctcc
     3001 aagctgggct gtgtgcacga accccccgtt cagcccgacc gctgcgcctt atccggtaac
     3061 tatcgtcttg agtccaaccc ggtaagacac gacttatcgc cactggcagc agccactggt
     3121 aacaggatta gcagagcgag gtatgtaggc ggtgctacag agttcttgaa gtggtggcct
     3181 aactacggct acactagaag aacagtattt ggtatctgcg ctctgctgaa gccagttacc
     3241 ttcggaaaaa gagttggtag ctcttgatcc ggcaaacaaa ccaccgctgg tagcggtttt
     3301 tttgtttgca agcagcagat tacgcgcaga aaaaaaggat ctcaagaaga tcctttgatc
     3361 ttttctacgg ggtctgacgc tcagtggaac gaaaactcac gttaagggat tttggtcatg
     3421 agattatcaa aaaggatctt cacctagatc cttttaaatt aaaaatgaag ttttaaatca
     3481 atctaaagta tatatgagta aacttggtct gacagttacc aatgcttaat cagtgaggca
     3541 cctatctcag cgatctgtct atttcgttca tccatagttg cctgactccc cgtcgtgtag
     3601 ataactacga tacgggaggg cttaccatct ggccccagtg ctgcaatgat accgcgagac
     3661 ccacgctcac cggctccaga tttatcagca ataaaccagc cagccggaag ggccgagcgc
     3721 agaagtggtc ctgcaacttt atccgcctcc atccagtcta ttaattgttg ccgggaagct
     3781 agagtaagta gttcgccagt taatagtttg cgcaacgttg ttgccattgc tacaggcatc
     3841 gtggtgtcac gctcgtcgtt tggtatggct tcattcagct ccggttccca acgatcaagg
     3901 cgagttacat gatcccccat gttgtgcaaa aaagcggtta gctccttcgg tcctccgatc
     3961 gttgtcagaa gtaagttggc cgcagtgtta tcactcatgg ttatggcagc actgcataat
     4021 tctcttactg tcatgccatc cgtaagatgc ttttctgtga ctggtgagta ctcaaccaag
     4081 tcattctgag aatagtgtat gcggcgaccg agttgctctt gcccggcgtc aatacgggat
     4141 aataccgcgc cacatagcag aactttaaaa gtgctcatca ttggaaaacg ttcttcgggg
     4201 cgaaaactct caaggatctt accgctgttg agatccagtt cgatgtaacc cactcgtgca
     4261 cccaactgat cttcagcatc ttttactttc accagcgttt ctgggtgagc aaaaacagga
     4321 aggcaaaatg ccgcaaaaaa gggaataagg gcgacacgga aatgttgaat actcatactc
     4381 ttcctttttc aatattattg aagcatttat cagggttatt gtctcatgag cggatacata
     4441 tttgaatgta tttagaaaaa taaacaaata ggggttccgc gcacatttcc ccgaaaagtg
     4501 ccacctgacg tcgacggatc gggagatctc ccgatcccct atggtgcact ctcagtacaa
     4561 tctgctctga tgccgcatag ttaagccagt atctgctccc tgcttgtgtg ttggaggtcg
     4621 ctgagtagtg cgcgagcaaa atttaagcta caacaaggca aggcttgacc gacaattgca
     4681 tgaagaatct gcttagggtt aggcgttttg cgctgcttcg cgatgtacgg gccagatata
     4741 cgcgttgaca ttgattattg actagttatt aatagtaatc aattacgggg tcattagttc
     4801 atagcccata tatggagttc cgcgttacat aacttacggt aaatggcccg cctggctgac
     4861 cgcccaacga cccccgccca ttgacgtcaa taatgacgta tgttcccata gtaacgccaa
     4921 tagggacttt ccattgacgt caatgggtgg agtatttacg gtaaactgcc cacttggcag
     4981 tacatcaagt gtatcatatg ccaagtacgc cccctattga cgtcaatgac ggtaaatggc
     5041 ccgcctggca ttatgcccag tacatgacct tatgggactt tcctacttgg cagtacatct
     5101 acgtattagt catcgctatt accatggtga tgcggttttg gcagtacatc aatgggcgtg
     5161 gatagcggtt tgactcacgg ggatttccaa gtctccaccc cattgacgtc aatgggagtt
     5221 tgttttggca ccaaaatcaa cgggactttc caaaatgtcg taacaactcc gccccattga
     5281 cgcaaatggg cggtaggcgt gtacggtggg aggtctatat aagcagagct ctctggctaa
     5341 ctagagaacc cactgcttac tggcttatcg aaattaatac gactcactat agggagaccc
     5401 aagctggcta gcgtttaaac ttaagcttgc caccatggat tataaggacg atgacgataa
     5461 ggatcccaag aaaaagcgca aggtatccaa tttactgacc gtacaccaaa atttgcctgc
     5521 attaccggtc gatgcaacga gtgatgaggt tcgcaagaac ctgatggaca tgttcaggga
     5581 tcgccaggcg ttttctgagc atacctggaa aatgcttcag tccgtttgcc ggtcgtgggc
     5641 ggcatggtgc aagttgaata accggaaatg gtttcccgca gaacctgaag atgttcgcga
     5701 ttatcttcta tatcttcagg cgcgcggtct ggcagtaaaa actatccagc aacatttggg
     5761 ccagctaaac atgcttcatc gtcggtccgg gctgccacga ccaagtgaca gcaatgctgt
     5821 ttcactggtt atgcggcgga tccgaaaaga aaacgttgat gccggtgaac gtgcaaaaca
     5881 ggctctagcg ttcgaacgca ctgatttcga ccaggttcgt tcactcatgg aaaatagcga
     5941 tcgctgccag gatatacgta atctggcatt tctggggatt gcttataaca ccctgttacg
     6001 tatagccgaa attgccagga tcagggttaa agatatctca cgtactgacg gtgggagaat
     6061 gttaatccat attggcagaa cgaaaacgct ggttagcacc gctggtgtag agaaggcact
     6121 tagcctgggg gtaactaaac tggtcgagcg atggatttcc gtctctggtg tagctgatga
     6181 tccgaataac tacctgtttt gccgggtcag aaaaaatggt gttgccgcgc catctgccac
     6241 cagccagcta tcaactcgcg ccctggaagg gatttttgaa gcaactcatc gattgattta
     6301 cggcgctaag gatgactctg gtcagagata cctggcctgg tctggacaca gtgcccgtgt
     6361 cggagccgcg cgagatatgg cccgcgctgg agtttcaata ccggagatca tgcaagctgg
     6421 tggctggacc aatgtaaata ttgtcatgaa ctatatccgt aacctggata gtgaaacagg
     6481 ggcaatggtg cgcctgctgg aagatggcga ttaa
//
