# Supplementary material for: Programmable protein delivery with a bacterial contractile injection system
Source: Nature. 2023 Mar 29;616(7956):357–64. doi: 10.1038/s41586-023-05870-7 (PMC10097599; doi:10.1038/s41586-023-05870-7)
Supplement: Supplementary file 3 — Annotated sequence files for plasmids listed in Supplementary Table 7. [file 41586_2023_5870_MOESM3_ESM.zip › Supplementary Data 1 - Annotated Plasmid Maps/pIEx4-Dio-GFP.gb]

LOCUS       pIEx4-Dio-GFP           4655 bp ds-DNA     circular     15-FEB-2023
DEFINITION  .
ACCESSION   urn.local...34t-ex9rk9w
VERSION     urn.local...34t-ex9rk9w
KEYWORDS    .
SOURCE      
  ORGANISM  .
FEATURES             Location/Qualifiers
     enhancer        411..893
                     /label="hr5 enhancer"
     promoter        897..1488
                     /label="IE1 promoter"
     protein_bind    1516..1549
                     /label="lox2272"
     protein_bind    1600..1633
                     /label="loxP"
     CDS             complement(1650..2369)
                     /label="EGFP"
     protein_bind    complement(2386..2419)
                     /label="lox2272"
     protein_bind    complement(2470..2503)
                     /label="loxP"
     misc_feature    2513..2525
                     /label="WPRE"
     CDS             2540..2563
                     /label="8xHis"
     terminator      2582..2889
                     /label="IE1 terminator"
     promoter        2919..3023
                     /label="AmpR promoter"
     CDS             3024..3092
                     /label="AmpR"
     CDS             3093..3884
                     /label="AmpR"
     rep_origin      4055..4643
                     /label="ori"
ORIGIN      
        1 gcggcctttt tacggttcct ggccttttgc tggccttttg ctcacatgtt ctttcctgcg
       61 ttatcccctg attctgtgga taaccgtatt accgcctttg agtgagctga taccgctcgc
      121 cgcagccgaa cgaccgagcg cagcgagtca gtgagcgagg aagcggaaga gcgcccaata
      181 cgcaaaccgc ctctccccgc gcgttggccg attcattaat gcagctggca cgacaggttt
      241 cccgactgga aagcgggcag tgagcgcaac gcaattaatg tgagttagct cactcattag
      301 gcaccccagg ctttacactt tatgcttccg gctcgtatgt tgtgtggaat tgtgagcgga
      361 taacaatttc acacaggaaa cagctatgac catgattacg aattcccggg cgcgtaaaac
      421 acaatcaagt atgagtcata agctgatgtc atgttttgca cacggctcat aaccgaactg
      481 gctttacgag tagaattcta cttgtaacgc acgatcagtg gatgatgtca tttgtttttc
      541 aaatcgagat gatgtcatgt tttgcacacg gctcataaac tcgctttacg agtagaattc
      601 tacgtgtaac gcacgatcga ttgatgagtc atttgttttg caatatgata tcatacaata
      661 tgactcattt gtttttcaaa accgaacttg atttacgggt agaattctac ttgtaaagca
      721 caatcaaaaa gatgatgtca tttgtttttc aaaactgaac tcgctttacg agtagaattc
      781 tacgtgtaaa acacaatcaa gaaatgatgt catttgttat aaaaataaaa gctgatgtca
      841 tgttttgcac atggctcata actaaactcg ctttacgggt agaattctac gcgcgtcgat
      901 gtctttgtga tgcgcgcgac atttttgtag gttattgata aaatgaacgg atacgttgcc
      961 cgacattatc attaaatcct tggcgtagaa tttgtcgggt ccattgtccg tgtgcgctag
     1021 catgcccgta acggacctcg tacttttggc ttcaaaggtt ttgcgcacag acaaaatgtg
     1081 ccacacttgc agctctgcat gtgtgcgcgt taccacaaat cccaacggcg cagtgtactt
     1141 gttgtatgca aataaatctc gataaaggcg cggcgcgcga atgcagctga tcacgtacgc
     1201 tcctcgtgtt ccgttcaagg acggtgttat cgacctcaga ttaatgttta tcggccgact
     1261 gttttcgtat ccgctcacca aacgcgtttt tgcattaaca ttgtatgtcg gcggatgttc
     1321 tatatctaat ttgaataaat aaacgataac cgcgttggtt ttagagggca taataaaaga
     1381 aatattgtta tcgtgttcgc cattagggca gtataaattg acgttcatgt tggatattgt
     1441 ttcagttgca agttgacact ggcggcgaca agatcgtgaa caaccaaggg caaagaattc
     1501 gctagcggat ccggaataac ttcgtatagg atactttata cgaagttatg cagaatggta
     1561 gctggattgt agctgctatt agcaatatga aacctcttaa taacttcgta tagcatacat
     1621 tatacgaagt tatttaatta agcggccgct tacttgtaca gctcgtccat gccgagagtg
     1681 atcccggcgg cggtcacgaa ctccagcagg accatgtgat cgcgcttctc gttggggtct
     1741 ttgctcaggg cggactgggt gctcaggtag tggttgtcgg gcagcagcac ggggccgtcg
     1801 ccgatggggg tgttctgctg gtagtggtcg gcgagctgca cgctgccgtc ctcgatgttg
     1861 tggcggatct tgaagttcac cttgatgccg ttcttctgct tgtcggccat gatatagacg
     1921 ttgtggctgt tgtagttgta ctccagcttg tgccccagga tgttgccgtc ctccttgaag
     1981 tcgatgccct tcagctcgat gcggttcacc agggtgtcgc cctcgaactt cacctcggcg
     2041 cgggtcttgt agttgccgtc gtccttgaag aagatggtgc gctcctggac gtagccttcg
     2101 ggcatggcgg acttgaagaa gtcgtgctgc ttcatgtggt cggggtagcg gctgaagcac
     2161 tgcacgccgt aggtcagggt ggtcacgagg gtgggccagg gcacgggcag cttgccggtg
     2221 gtgcagatga acttcagggt cagcttgccg taggtggcat cgccctcgcc ctcgccggac
     2281 acgctgaact tgtggccgtt tacgtcgccg tccagctcga ccaggatggg caccaccccg
     2341 gtgaacagct cctcgccctt gctcaccatg gggcggcgcg ccgcgataac ttcgtataaa
     2401 gtatcctata cgaagttatt tgccttaacc cagaaattat cactgttatt ctttagaatg
     2461 gtgcaaagaa taacttcgta taatgtatgc tatacgaagt tatgtttaaa ccaatcaacc
     2521 tctggcttct ggcctcgagc accaccatca ccatcaccat cactaagtga ttaacctcag
     2581 gttatacata tattttgaat ttaattaatt atacatatat tttatattat ttttgtcttt
     2641 tattatcgag gggccgttgt tggtgtgggg ttttgcatag aaataacaat gggagttggc
     2701 gacgttgctg cgccaacacc acctcccttc cctcctttca tcatgtatct gtagataaaa
     2761 taaaatatta aacctaaaaa caagaccgcg cctatcaaca aaatgatagg cattaacttg
     2821 ccgctgacgc tgtcactaac gttggacgat ttgccgacta aaccttcatc gcccagtaac
     2881 caatctagac gtcaggtggc acttttcggg gaaatgtgcg cggaacccct atttgtttat
     2941 ttttctaaat acattcaaat atgtatccgc tcatgagaca ataaccctga taaatgcttc
     3001 aataatattg aaaaaggaag agtatgagta ttcaacattt ccgtgtcgcc cttattccct
     3061 tttttgcggc attttgcctt cctgtttttg ctcacccaga aacgctggtg aaagtaaaag
     3121 atgctgaaga tcagttgggt gcacgagtgg gttacatcga actggatctc aacagcggta
     3181 agatccttga gagttttcgc cccgaagaac gttttccaat gatgagcact tttaaagttc
     3241 tgctatgtgg cgcggtatta tcccgtattg acgccgggca agagcaactc ggtcgccgca
     3301 tacactattc tcagaatgac ttggttgagt actcaccagt cacagaaaag catcttacgg
     3361 atggcatgac agtaagagaa ttatgcagtg ctgccataac catgagtgat aacactgcgg
     3421 ccaacttact tctgacaacg atcggaggac cgaaggagct aaccgctttt ttgcacaaca
     3481 tgggggatca tgtaactcgc cttgatcgtt gggaaccgga gctgaatgaa gccataccaa
     3541 acgacgagcg tgacaccacg atgcctgtag caatggcaac aacgttgcgc aaactattaa
     3601 ctggcgaact acttactcta gcttcccggc aacaattaat agactggatg gaggcggata
     3661 aagttgcagg accacttctg cgctcggccc ttccggctgg ctggtttatt gctgataaat
     3721 ctggagccgg tgagcgtggg tctcgcggta tcattgcagc actggggcca gatggtaagc
     3781 cctcccgtat cgtagttatc tacacgacgg ggagtcaggc aactatggat gaacgaaata
     3841 gacagatcgc tgagataggt gcctcactga ttaagcattg gtaactgtca gaccaagttt
     3901 actcatatat actttagatt gatttaaaac ttcattttta atttaaaagg atctaggtga
     3961 agatcctttt tgataatctc atgaccaaaa tcccttaacg tgagttttcg ttccactgag
     4021 cgtcagaccc cgtagaaaag atcaaaggat cttcttgaga tccttttttt ctgcgcgtaa
     4081 tctgctgctt gcaaacaaaa aaaccaccgc taccagcggt ggtttgtttg ccggatcaag
     4141 agctaccaac tctttttccg aaggtaactg gcttcagcag agcgcagata ccaaatactg
     4201 tccttctagt gtagccgtag ttaggccacc acttcaagaa ctctgtagca ccgcctacat
     4261 acctcgctct gctaatcctg ttaccagtgg ctgctgccag tggcgataag tcgtgtctta
     4321 ccgggttgga ctcaagacga tagttaccgg ataaggcgca gcggtcgggc tgaacggggg
     4381 gttcgtgcac acagcccagc ttggagcgaa cgacctacac cgaactgaga tacctacagc
     4441 gtgagctatg agaaagcgcc acgcttcccg aagggagaaa ggcggacagg tatccggtaa
     4501 gcggcagggt cggaacagga gagcgcacga gggagcttcc agggggaaac gcctggtatc
     4561 tttatagtcc tgtcgggttt cgccacctct gacttgagcg tcgatttttg tgatgctcgt
     4621 caggggggcg gagcctatgg aaaaacgcca gcaac
//
