# Supplementary material for: Programmable protein delivery with a bacterial contractile injection system
Source: Nature. 2023 Mar 29;616(7956):357–64. doi: 10.1038/s41586-023-05870-7 (PMC10097599; doi:10.1038/s41586-023-05870-7)
Supplement: Supplementary file 3 — Annotated sequence files for plasmids listed in Supplementary Table 7. [file 41586_2023_5870_MOESM3_ESM.zip › Supplementary Data 1 - Annotated Plasmid Maps/pAWP78-PVCpnf╬öpvc15_pvc12-HiBiT.gb]

LOCUS       pAWP78-PVCpnfΔpvc15_pvc12-HiBiT       23500 bp    DNA     circular UNA 15-FEB-2023
DEFINITION  .
ACCESSION   urn.local...c-exrr0er
VERSION     urn.local...c-exrr0er
KEYWORDS    .
SOURCE      
  ORGANISM  .
FEATURES             Location/Qualifiers
     oriT            1..110
                     /label="incP origin of transfer"
     rep_origin      263..894
                     /label="oriV"
     rep_origin      1203..1791
                     /label="ori"
     misc_feature    2331..20099
                     /label="PVC"
     misc_feature    2331..2780
                     /label="pvc1 tail protein CDS"
     misc_feature    2819..3886
                     /label="pvc2 tail sheath protein"
     misc_feature    3910..5232
                     /label="pvc3 tail sheath protein"
     misc_feature    5261..6535
                     /label="pvc4 tail sheath protein"
     misc_feature    6551..7009
                     /label="pvc5 initiator tube"
     misc_feature    7006..7188
                     /label="pvc6 initiator tube"
     misc_feature    7185..7874
                     /label="pvc7 initiator tube"
     misc_feature    7871..9487
                     /label="pvc8 vgrG tail spike"
     misc_feature    9501..9923
                     /label="pvc9 tail lysozyme"
     misc_feature    9920..10345
                     /label="pvc10 PAAR domain"
     misc_feature    10437..12623
                     /label="pvc11 baseplate"
     misc_feature    12616..15513
                     /label="pvc12 baseplate"
     misc_feature    15466..15510
                     /label="GSSG linker - HiBiT"
     misc_feature    15572..17098
                     /label="pvc13 tail fiber"
     misc_feature    17155..18870
                     /label="pvc14 tape measure protein"
     misc_feature    18898..19134
                     /label="pvc15 ATPase"
     misc_feature    19218..20099
                     /label="pvc16 sheath/tube cap"
     misc_feature    complement(20558..21373)
                     /label="KanR"
     misc_feature    complement(21677..22825)
                     /label="trfA"
     misc_feature    complement(23097..23468)
                     /label="traJ"
ORIGIN      
        1 ccggccagcc tcgcagagca ggattcccgt tgagcaccgc caggtgcgaa taagggacag
       61 tgaagaagga acacccgctc gcgggtgggc ctacttcacc tatcctgccc ggctgacgcc
      121 gttggataca ccaaggaaag tctacacgaa ccctttggca aaatcctgta tatcgtgcga
      181 aaaaggatgg atataccgaa aaaatcgcta taatgacccc gaagcagggt tatgcagcgg
      241 aaaagatccg tcgacccttt ccgacgctca ccgggctggt tgccctcgcc gctgggctgg
      301 cggccgtcta tggccctgca aacgcgccag aaacgccgtc gaagccgtgt gcgagacacc
      361 gcggccgccg gcgttgtgga tacctcgcgg aaaacttggc cctcactgac agatgagggg
      421 cggacgttga cacttgaggg gccgactcac ccggcgcggc gttgacagat gaggggcagg
      481 ctcgatttcg gccggcgacg tggagctggc cagcctcgca aatcggcgaa aacgcctgat
      541 tttacgcgag tttcccacag atgatgtgga caagcctggg gataagtgcc ctgcggtatt
      601 gacacttgag gggcgcgact actgacagat gaggggcgcg atccttgaca cttgaggggc
      661 agagtgctga cagatgaggg gcgcacctat tgacatttga ggggctgtcc acaggcagaa
      721 aatccagcat ttgcaagggt ttccgcccgt ttttcggcca ccgctaacct gtcttttaac
      781 ctgcttttaa accaatattt ataaaccttg tttttaacca gggctgcgcc ctgtgcgcgt
      841 gaccgcgcac gccgaagggg ggtgcccccc cttctcgaac cctcccggcc cgctaacgcg
      901 ggcctcccat ccccccaggg gctgcgcccc tcggccgcga acggcctcac cccaaaaatg
      961 gcagccaagc tgacccgcta gggacgtgaa gtcgattcct tcgatggtta gcaatcaaag
     1021 actcagagtg ctgtctggag cgtgaatcta acggtacgta tctcgattgc tcggtcgcta
     1081 ttcgcactct gcgaaagttc gtaccgctca ttcactaggt tgcgaatcat gaccaaaatc
     1141 ccttaacgtg agttttcgtt ccactgagcg tcagaccccg tagaaaagat caaaggatct
     1201 tcttgagatc ctttttttct gcgcgtaatc tgctgcttgc aaacaaaaaa accaccgcta
     1261 ccagcggtgg tttgtttgcc ggatcaagag ctaccaactc tttttccgaa ggtaactggc
     1321 ttcagcagag cgcagatacc aaatactgtt cttctagtgt agccgtagtt aggccaccac
     1381 ttcaagaact ctgtagcacc gcctacatac ctcgctctgc taatcctgtt accagtggct
     1441 gctgccagtg gcgataagtc gtgtcttacc gggttggact caagacgata gttaccggat
     1501 aaggcgcagc ggtcgggctg aacggggggt tcgtgcacac agcccagctt ggagcgaacg
     1561 acctacaccg aactgagata cctacagcgt gagctatgag aaagcgccac gcttcccgaa
     1621 gggagaaagg cggacaggta tccggtaagc ggcagggtcg gaacaggaga gcgcacgagg
     1681 gagcttccag ggggaaacgc ctggtatctt tatagtcctg tcgggtttcg ccacctctga
     1741 cttgagcgtc gatttttgtg atgctcgtca ggggggcgga gcctatggaa aaacgccagc
     1801 aacgcggcct ttttacggtt cctggccttt tgctggcctt ttgctcacat gttctttcct
     1861 gcgttatccc ctgattctgt ggataaccgt attaccgcct ttgagtgagc tgtcgcgaat
     1921 gcatctagat ataattacat cttcatcatt cggtatttta aatgacatat atcctccttc
     1981 cgaatagttt taatggtgat gttcgattgg acagtgtttt ccattattaa aattttaagt
     2041 atcacatcat gtttaatgaa ggattgatgt ttattagaat attcataata gctttgtctt
     2101 tgcctctatg taaatgaaat tgcataaaaa gcaaattgca ttattggcaa tgtacttatt
     2161 ctggattttt cggcacgata aattattggt gtaagtttta tatcatgagt aaaaattcgg
     2221 aatgatattc ctgtcatttt gtggcggtag cgttactcaa gatattatcc tacatcatat
     2281 gttgattatt gtaatcaatc gagctatttt ttgtctaaaa aggggctttt atgtctacaa
     2341 gtacatctca aattgcggtt gaatatccta ttcctgtcta tcgctttatt gtttctgtcg
     2401 gagatgagaa aattccattt aatagtgttt caggattaga tattagttat gacaccattg
     2461 aataccgaga tggtgttggt aattggttca aaatgccggg tcagagtcag agcactaata
     2521 tcaccttgcg taaaggcgtt ttcccgggga aaacagaact gtttgattgg attaactcta
     2581 ttcagcttaa tcaggtagag aaaaaggata ttaccatcag tttaactaat gatgcaggta
     2641 ccgaattatt aatgacctgg aatgtttcta atgcttttcc cacttcattg acttcacctt
     2701 catttgatgc caccagtaat gatattgcag tacaggaaat tacgctgatg gcagatcggg
     2761 tgattatgca ggctgtttga agcattgata tttaatcatc tcatataagg gaacttttat
     2821 gacaaccgtt accagttatc ctggcgttta tattgaagaa ttaaatagcc tggccttgtc
     2881 agtttcaaat agcgccacag cggttcctgt ttttgctgtg gacgaacaaa accaatatat
     2941 tagtgaagat aatgcaatcc gtattaattc gtggatggat tatcttaatc tgattggcaa
     3001 ttttaataat gaagacaaat tagatgtttc tgtgcgtgct tattttgcca atggaggtgg
     3061 atattgttat ctcgtcaaaa caacgagttt agaaaaaatt attccaacct tggatgatgt
     3121 aaccttattg gttgctgcgg gcgaagatat taaaacgaca gtagatgttt tatgtcagcc
     3181 aggaaaaggg ttattcgcag tctttgatgg ccctgaaaca gagttgacta tcaacggtgc
     3241 ggaagaggca aaacaagcct ataccgccac accattcgct gcggtttatt atccttggtt
     3301 gaaagcggat tgggctaaca tagatattcc acccagtgca gtgatggcgg gagtttatgc
     3361 atcggtggat ttatcccgtg gtgtatggaa agcgcctgcc aatgttgcgt tgaaaggggg
     3421 cctggaacct aaatttttag tcacggatga attgcagggt gaatataaca ctggccgcgc
     3481 tatcaatatg attcgtaatt tcagtaacac aggtactacg gtttggggtg caagaaccct
     3541 ggaagataaa gacaattggc gttatgttcc agtgcgacgc ttgtttaatt ctgtggagcg
     3601 ggatatcaag cgtgccatga gctttgctat gttcgagcct aataatcagc ctacttggga
     3661 gcgggtacgg gcggcgatta gcaactacct ttatagcctg tggcaacagg ggggattagc
     3721 tggcagcaaa gaagaagacg cttattttgt gcaaattggt aaaggtataa cgatgacaca
     3781 ggagcagatt gatgcagggc aaatgattgt taaagtcggt ttggctgctg tacggcctgc
     3841 ggaatttatc attctccagt ttacgcaaga tgtagaacag cgttaatcat atgattatga
     3901 ggagttatca tgtctgctat tctgaaagcg cctggcgttt atattgaaga agacgcttcc
     3961 ctagcgttgt ctgtcagtaa cagcgcgact gccgtgcctg tttttatcgg aaaatttact
     4021 ccgacagtgg ttgattcaat ccaagtctgt acccgtatca gcaactggct tgaattcact
     4081 tcctcttttt ccctagctcc aacagttgag attgttgtcc aatctaacac tgaatctgaa
     4141 tctgaatctg aaacttacca ctatattgag acaatcaatt tatctccagc tgtggaagca
     4201 ttgcgactct attttcaaaa tggcggagga gcttgctata tctacccatt aaatgatgct
     4261 gaagatgaat tggttctggc ggccatacca gaagtcattg aacagaaagg tgatattact
     4321 ctgttggttt gcccggaact cgatctggat tacaaaacta agatctatgg cgcagtgagc
     4381 tcactgttga atgataacaa agtgggctat ttcctgattg cggatagcaa tgatggagaa
     4441 tctgtgtcag gagtatggaa tagtgctaag gccgccgcct attatcccca gttggaaact
     4501 aacctaaaat tttccacgtt gcctggggat aaggacattc gtatcagcgg ttatcaggat
     4561 gatgatgaaa cacataaacc gaaaaacttg gatgagctca ggacaatcaa cgaggcgttg
     4621 gcacaggata ttgatgcaag attgctcgag gagaaacaac gtgctgtcat cattccgcca
     4681 agtgctgcca ttgcgggcat ttattgccaa acggataatc gtcgcggtgt ttggaaagcg
     4741 ccagccaacg ttgcgctcac agggatcggg agtttgcttg ataaggtaga cgatgaacgg
     4801 cagggagaga tgaatgacaa gggaatcaat gtcatccgtt catttaccga ccgtggtttt
     4861 atggtctggg gagcccgtac ttgtgtggac gctgccaaca tcagctggcg ttatattcct
     4921 gttcgtcgcc tgttcaattc cgttgaacga gatatccgcc aggcgctgcg cgctgtgttg
     4981 tttgaaacta atagtcagcc tacctgggta cgtgctaagg ctgccgttga tcaatatctt
     5041 tatacccttt ggcagaaaaa tgcattgatg ggtgctcgcc cggaagaagc ttattttgtg
     5101 caaattggtc aggatatcac catgtccgag gctgatatta aacagggtaa gatgatcatg
     5161 actgttggtt tggcagcagt gcggccagct gagttcatca ttctgcaatt tacgcaggat
     5221 gttgttcagt aatctccatg actaaacgcc aggcactgta ttgacagtgc ctactctaac
     5281 catcttggag gaggtgatga tgatggagag actccaaccg ggtgtgactt taacagaaag
     5341 tataatcacg atgggtcagc aagagatacc cagtgctgtg ccggtgttta ttggttacac
     5401 cgttcgttat ccggaacaat cggaagcatc agtccgtatc gacagtttgg ccgagtatac
     5461 cagcctgttt ggtgacgacc atgtgatgat gtttgctgtc aggcactatt ttgataatgg
     5521 cgggcaacag gcatttgttt tacccctgaa ggacaatatg ccatcagtgg agatgaccac
     5581 agctgaagcg gaaaatctga tagccgcatt gcgctctgct acggttagcg aagccattgg
     5641 tgggcatagt cagattacac tgattttggt accggatatg gctcggctta atgacagtga
     5701 tattgatgac tcctcaaccc aggtaagcct gtggtcccaa ggctgggagg cgctgctgca
     5761 attgagtcag gttaggccca acctctttgt gctgttagat gcgccggata atgttgaaca
     5821 ggcgcagaag tgtatgacaa cgctatcgtc agattatcgt caatgggggg cagcatattg
     5881 gcctcgtctg gaaactacct atcagaaaga aatatctggc aaggacaatg aatctcaggg
     5941 aattttccag gggactgttc tgtcacccac agccgcggtc gcagcggtaa ttcaacgcac
     6001 ggataacgac gcgggtgttt ggaaagcacc ggccaatatt gccttatccc aggttattcg
     6061 acctgttaaa tcttatcttc agggaagtgt actgtttaac agcagcggca cttcgctcaa
     6121 tgtgatccgc agtttcccag gtaagggcat acgggtatgg ggatgccgca ctctggaaaa
     6181 cacggataat acgcagtggc gctatctgca aacacgtcgg ctggtttcct atgtaacagc
     6241 gcatttgacc caattggctc gcatgtatgt ctttgagcca aataatgaac ttacctggat
     6301 gaagttaaaa ggacaaagtt acaactggtt acggcaatta tggttgcagg gtggcttgta
     6361 tggttcacag gaggatgagg catttaacat tctgttaggc gtaaacgaga cgatgactga
     6421 ggatgatgtt cgtgcaggaa aaatgatcat gaaagttgag ttggctgtgt tgtttcctgc
     6481 cgaatttatt gagatcagtt tggtgtttaa tacccaaaca gaggcgctgt cttaagaagg
     6541 aaaaagtacg atgaacgatt attacacacc cgtggtatcc catcgtttta tggcgagttt
     6601 tatttttaac cgcattcccg atccgctgga tattcgtttt cagcgtatct ctggccttag
     6661 tcgggaacta caggtgactc agtacagtga gggaggagaa aatgcccgta ataactattt
     6721 agctgagaaa atccaacacg gtacgttgac tttggaacgg ggcgtgatga cagtctcgcc
     6781 attgacctgg atgtttgatc gggtattgag tggtgaaaaa atcgcttatg ccgatgtggt
     6841 ggtgatgcta ctgaatgaaa attcactgcc attgtccagt tggacgttga gcaatgcgct
     6901 gccggtacgc tggcaaacca gcgactttga cgctaacagc aatgccatat tggtgaatac
     6961 ccttgaattg cgttaccagg atatgcgctg gcttggagtc aaaatatgac agtagaaatc
     7021 agagagttac ttatccaggc aaaggtagtg ccatcaacac gaccgactga atcagaacgg
     7081 caaaaccatt ctttgataca ggaaagtctg gatgaggcga cttgggtgga aacgataaaa
     7141 cgcgaagtgt tggccgcatt acgcgatgag gaagggtggc gtccatgagt ctgattgaac
     7201 gtggtttagc taagctgaca attaatgctt ataaggatag ggaagggaag atacgggcag
     7261 gaacgttgca ggccatgtat aaccctgact ccttgcaact ggattaccaa acggattatc
     7321 agcaatccca agcgattaat agcgaaaagc aaagtagcat ttatgtacag gccaagcccg
     7381 cagggttatc acttgaatta atttttgatg ccacgatgcc gggtaacaaa acccccattg
     7441 aagagcagct catgcagctc aagcaactgt gcagtgtgga tgcaaccagt aacgagacgc
     7501 gattcctgca agttaaatgg ggcaaaatgc gttgggaaag tcggggttac tttgctggca
     7561 gggccaagag tttgtctgtg aattacactt tgtttgatcg tgatgcgact cccttgaggg
     7621 tacgggtaat attggcatta gtggctgatg aaagtctggt gttgcaggag actgaacaaa
     7681 atctgcaatc tccggcaaaa atcgcattac gcatacagga tggggtatct ctggctctga
     7741 tggcagccag tacggcatca acattgtcag gcggtgtgga ttatctgacg ctggcctggc
     7801 aaaacggtct ggataatctc aatgggttcg ttccgggtga aatattgcag gccaccaggg
     7861 gagacgaatc atgagccacc aactgaaaat tattgcagat ggtaaggcac tgtcactttt
     7921 ggccgcggta gatgtggaca cctgttatcg ggttaacagt ataccttctg cgacattgaa
     7981 actgagcgta ccggataggc cactctcttc tttcagtcag acggatgttc agacagaact
     8041 ggcccactgt caggtaggga aaaccctgcg tctggaattg attgatggta gcaaaaaatg
     8101 ggtgctgttt aatggtctta ttacccgtaa ggctctgaga attaagaata agcaattatt
     8161 gctcactctg gttgtcaagc atcggttgca actgatggtg gatacccagc attcacagct
     8221 gtttaaagac aaaagcgaaa aagcgatctt aagcacgcta ttgaatcaga ccggaatcaa
     8281 tgctcgcttc ggaaagatag cggcgttaga tcaaaagcat gaacagatgg tgcaatttcg
     8341 ttgttcagac tggcattttc tgttgtgccg actgtcggca accggtgcat ggttgttacc
     8401 tgccatagaa gacgttcagt ttgttcaacc tgatgctctg aaatcaaact cagcctatac
     8461 cttgaagagc aggggggatg agaacaaaga catcgttgtc aaggatgctt actggcagtt
     8521 tgacaatcaa atcaaccccg ctttgctgga agtcagtggc tgggatatca gtaagcagca
     8581 ggtacaatca ggcggtcgct acggaaaaat cgcgttgggt aaggcggcac tctctcctga
     8641 tggattggca tcccttaata aaacgggttg ggacatttgt tatagcagtc cgttaacaac
     8701 ccaggaaagc ggttatctgg cacagggatt attgcttaac cagcgcattt ctggggtgac
     8761 aggagaattt ttgctcaaag gagatgggcg ttaccagttg ggagacaaca ttcagctgac
     8821 tggatttggt tcacagttag atggtacggc aagcattact gaggttcgcc accgtcttaa
     8881 tcggcgaatt gattgggaaa ccacggtgag cattggttta caacatgaat atttgccgat
     8941 attacctgat gctcccgaac tacatattgc gacagtagcg aaatatcagc aggacagtgc
     9001 ggtgttaaac cgtatcccca ttattctgcc ggtactgaat cgtcccaatg aatttttgtg
     9061 ggccagattg gggaaacctt atgctagcca tgaaagcggt ttctgttttt acccagagcc
     9121 aggtgacgaa gttattattg gtttttttga aaatgatccg cgttatccag ttattttagg
     9181 tgctatgcat aatccgaaaa ataaggcccc ttttgaacca acccaagata atagggaaaa
     9241 agtattgatc gttaaaaaag gtgaagcgca acaacaatta gtcattgatg gcaaagagaa
     9301 aatgatccga attaatgcgg gtgaaaatca aataatgctt cagcaagata aagacatttc
     9361 tctgtcaacg aaaaaagaat taacactgaa agcgcagaca atgaatgcca cgatggataa
     9421 atcattggca atgtccggga aaaacagtgt tgaaatcaaa ggcgcaaaaa ttaatcttac
     9481 ccaatgaaag gtgacgatga atggaaaatc aaatactgac acaactctat ggtcgtggtt
     9541 gggcttttcc tccggtcttt tcccttgaaa agggggtaga gatggctgaa ggggcggaag
     9601 atgtgagaca aagtttgcag attctgttta gtactgagcc gggggaacgt cttatgcgtg
     9661 aaaattatgg ctgcggatta aatgatttta tgtttgaaaa tatccgcaat gaacttattg
     9721 ctgaaattga atcccatatc catgacaacg tattacgata tgaaccccgg gctgatatga
     9781 ctgatattca ggttcgtcaa tcccctggca tggggaatac tttgcaagtg caggtcatgt
     9841 atcgcctgag agggagtgat atcaatcaac aaatccaggg agtacttgca ctgagtgaag
     9901 gccgggtgac ggaggtagta tgagtgaagc gattgtggtg gatggtgacg tgttacagtt
     9961 tgatcccaac tttggcaatc ggcaggtgac ggttcccagc ccaggaaaaa ttagcggcac
    10021 aggacatgcg caggtaagtg gaaaaaaagt gtgtattctg ggggatgaga aacaggtcag
    10081 ggtttctgca acctatatta caacaacaca tactacgccg ggaacaggaa ccattactat
    10141 cagtgctctg gatgctggcc agcaggccct tcagtgtacc agtggggcgg ctttaattat
    10201 caaggggcag caatttacgg cgatgtttac gcctgaattg ccagccatga ataatacagt
    10261 gactccgcca caaccggatg ttacgacacc ttcatcagga aaaggacgtt ttatcactca
    10321 acaaaatttt gctaccgtaa attagagtat tgactgaatt aaatagaatt aacgaaggtg
    10381 taaataatta tttatttgct gacgaatcgc tgtgacaaat aaacacaggt gatgttatgg
    10441 aattaaatga gttaactaac aaattgtcaa atttggtgcc aatgaccgat tttaaattag
    10501 ataatcgagc cagtttgcaa ttgcttaaat atattgaagc gtatacgaag ataataccct
    10561 ttaattctgg cgataaatat tggaatgact ttttctttat gtcaggaaat acgccagaga
    10621 aacttgcaaa attatatcag aaagaaatag aacccaatgg ggagttatta cctcagcagg
    10681 cttttttgtt ggcggttttg cgtttattgg aaacaccaat atccttatta aatgtattac
    10741 ctgctgctca tcgtgagctc tattatcggg agcttttagg cttgtcttcc catgcggcac
    10801 agcctgatca ggttgcttta tctatggaac tgaattcgac agtgatggaa cagctgctcc
    10861 ctgaaggaac cctgtttgag gctggtcagg atgaacaagg caatgcattg caatatgccc
    10921 tggatgccag tttgctggct aatcgtggat atatcagtga cttgcgctgg ttacggaatg
    10981 acggggaaaa gcaatgggtt acttctgctc catgggattt acaggcacag gtgtcactgc
    11041 cgtctgatgg gatacgatta tttggtaaga caaatagtga tcagcaggta tttggtgggg
    11101 tgttgataac gtcatcactt ctggcgatgg aagcggggat aaggaagatc attgttactt
    11161 ttgagcagga gatgaacacc caagaactgg tggcacaggt cagcagtgga aatcaatggc
    11221 taacattgac gtctgaggta aataagaaag aggtcacact gacactgtca gacaaagaac
    11281 cggcaatcag tgcgccagag gatctggata atctcttttt cacgcaaccg gtactcaggc
    11341 tacagggaaa ggatagtcag gcactgccgg aggtgacggg tatcagcgtt tcggaaaagg
    11401 atgatactaa ggatacctct tttgagatgt atcacttaac accatttggt tatagcagtg
    11461 atatagagcc attggaggaa aatccagcgt tatatttagg ctttactgat gtaaagccag
    11521 ggcaaacact ggcgctgtat tggaaattaa aatccccgca gcaaccaacc gtttcctggt
    11581 attacctgga tcaacataat caatgggctg aattggattc atgggtcagt gatggaaccc
    11641 agaatctgta tcaggatggt acttggcacg ttgagttgcc tgtggatgca tccaatcagg
    11701 cagagcagat gccagttgga cgctattggt tgcgggcagt ggtggaggta cccgctcatg
    11761 agggggcgtt ggggaaggct ccttggctat atggtctaat ctataacgcc atgacggcaa
    11821 ccttggttaa tgtagatagc atcagtgaca gccatttctt aacccctttg cctgccagca
    11881 gcatacagcg gcccgttgaa cccatcattg tgttggcatc ggtcaaccag ccttgggcat
    11941 catggggtgg acgtatacct gaatcctaca gtgccttttt tgaacggata gctcaaaacc
    12001 tgtctcatcg aaaccggtcc ttaacctggg gaaatatggt gacattactc aaagagcgtt
    12061 atgtcagcat ctttgatgtt aagtatccag gtaatgatga actcaccaga gtgccagcat
    12121 tggagcagca gcaactaaca gtgattccag caaaccggta caacgatagc gatgattctc
    12181 tgcgtccggt actgaatcct gctcgtctgc aagagatggc tgattggttg cagcagaaag
    12241 actctccctg ggcctctatt gaggtcagga atccagaata cttggatgtg aaaatccatt
    12301 acgaggtgat ttttaaacct gatgtgaacg aagattttgg ctatcgccag ctacagcagc
    12361 aactgtgtga ggtgtatatg ccttggagca tagatgagca gcggcccgtt gtattgaata
    12421 acagcattaa ttatttccag ttgttagcca ctattcaaca gcaaccgctg gttgagcgag
    12481 tcactcgtct gacactacat cgggctgatt cttctgatga gagtgatggt acagcatctg
    12541 tggaagccaa agataatgaa gtgcttattt tagtctggga agaggacgat aatctgcaat
    12601 accgaggaaa tgactatgag taatcaggat gcactgtttc atagcgttaa agacgatatt
    12661 cactttgata ccttgctgga acaagctcat caggtgattg aaaaacaggc tgaaaaactg
    12721 tggagtgata cggcagagca tgatccgggt atcacatttt tgcagggaat cagttacggt
    12781 gtgtcagatt tggcttaccg acatacatta cccctgaaag atttactgac tccggcgccg
    12841 gatgagcagc agcaagaggg aatttttcct gccgaatttg gcccgcataa tacactgact
    12901 tgtgggccgg tgacagcgga tgattatcgc aaggcattgt tagatctaca cagcagcgac
    12961 agcctggatg gtactcagca ggatgagggg gattttctgt tccggagtgt gcaactggtg
    13021 cgtgaaccgg aaaaacagcg ttatacctat tggtatgatg caaccaagag ggaatatagc
    13081 tttgtcaaca gtgaaggggc taaagagttt accttgcggg ggaattactg gttgtatctg
    13141 gaaccaaccc gttggactca gggtaatatt gccgctgcta ccagacaact gacagaattt
    13201 ttgactaaaa atcgcaatat tggtgaatct gtcagcaaca ttatctggct acaaccggtt
    13261 gatctgccac tgttgctgga tgttgaactg gatgatgatg taggtgcaca ggatgtcccc
    13321 ggtatttttg cggcggtgta tagcaccgca gagcagtatc tgatgcctgg agcacagcgt
    13381 taccgtacgg aagtactgca aaatgctggg atgagcaatg atcaaatctt cgaaggtcca
    13441 ttattggaac atggctggat accagagctg ccggcagccc gtgattatac tcaaaggctc
    13501 actctcaatc ttagccggtt ggtaaatagt ctgcttgaga ttgagggcat taaacatgtg
    13561 aatcgtcttc gtctggatga tagcttcgat aaaactgcta ttgaacccgt taagggggat
    13621 acctggtcgt ggtcgatcaa agagggctat tatccacgtc tttggggaga agacccactt
    13681 aaccaattgg cgcaacaaaa tggcccgctt agggtgatag ccaaaggagg gattagcgtc
    13741 agtgtgagta aagagcaaat ccaggccagt ttacccagtc aatcactgat tcaaaatgag
    13801 ccggtaatat tggcttacgg ccagcaccgt gacgttggca gctattatcc cgtcagtgat
    13861 actttgccgc cttgctatgg actacaacat tctttgtctg aaagtgaaca cttattgcca
    13921 cttcatcaat ttatgttgcc atttgaacaa ttattggcct gtggttgtca acagatagcc
    13981 atgctcccgc ggttactggc ttttcagcgc gaaggttatg aggtttgggg tgatcagtgg
    14041 ccctttaagt caggctcagt gaatgatgac gcccatcaag attatgcccc tgcattaaag
    14101 gatttgttag gacagattgc gctggatagt gatcatgaat tggatattat taattacttg
    14161 ctgggttact ttggcacaca gcgggcaccg cgtaccttta cgacacaact cgatgatttt
    14221 cgtgcggtcc aacagggtta tctggcccag caaccgacat tgacttacca ccgctccaat
    14281 attcgtatcg atcaggtatc gtcgctacaa aaacgtattg ctgctcgcat ggggctgggc
    14341 ggtgagttgt ttaaacctca accggatctg agccaactgc ctttttattt gattgaacat
    14401 cgagcgttgc tgccagtcaa acccaatagt cagtttgata aggaacagaa accagcctcg
    14461 gtgacagagg aggggggcag ccaaacaggt caacattatg tggtcattga acagaagggc
    14521 attgatggca agctgacaca ggggcaagtg atcaatttaa ttctgtatga aggagagcag
    14581 ggagaaaccc aatttacgat acgcggtcag atggtattca aaaccgaggg ggataagttt
    14641 tggttggatg tgaataatag tgcgcaactg gaatataatc tggcgcgggt aatgacagca
    14701 gccaaggcga gtaaactctt ttggcaaaac agcccggtat ggatggagga tatgggctat
    14761 cgtctggcct atgctagtga ccaatcctca ttgcctgtga atcaacggcg cttgacccgc
    14821 acagtgcaaa ctccattccc gccgatggtt gttgtaggta gcgaaatcac cctgttaaag
    14881 caggtgggga tagtcaattt aaaaaaagcg gagtcagaaa aactttatgc aaaagttgtt
    14941 agctttgatc gcattgaagg gaccttgatt attgagcgtt tgggtaattc cactctggct
    15001 tttcctacct cggaagaggc gtggcggtat agttggtatt tttcggggga gaaatatgaa
    15061 aggactgacc gcttttcatt tgtgattagc gtagtagtga acagtgactt aattaaattg
    15121 cccggtgttg atccctataa attggaagaa tgggtgaaag aaacgattct taccgaattt
    15181 ccagctcata tttctatgat tatccattgg atggatcggg aagccttttt aaatttcgcc
    15241 aatacctatc agcgttggca aaataatggt acgccactgg gggatgcggc ttattccatt
    15301 ctagaaagtt tgacacttgg taaattgcca tctgccttaa aaggtgttgg cacaatgcgt
    15361 attgccacat ctagtcaaag agaagaagtg gtgggtagta atggtgatca atggaataca
    15421 gatggaataa cccagaatga attattctat gttcctaaag agagcgggag ctccggtgtg
    15481 agcggctggc ggctgttcaa gaagattagc taggaaaaat aaatatctgc cactaatgat
    15541 gttgaattaa atatgttttc tggagttaat catgaacgaa actcgttata atgcaactgt
    15601 acaagaacaa caaacattat ctaatccaaa agctgttgga cctgacatcg ataaattaaa
    15661 ggataaattt aaagagggca gtattcccct gcaaaccgat ttcaatgagt taattgatat
    15721 tgccgatatt ggacgtaaag cctgtggtca agcgccacaa caaaatggcc caggagaagg
    15781 attgaaattg gctgatgacg gtacgcttaa tttaaaaata ggcacttttt ccaataaaga
    15841 cttttctcca ttaatattaa aagatgatgt tttatctgta gatcttggta gtggtctgac
    15901 taatgaaacc aatggaatct gtgtcggtca gggcgatggt attacagtta acactagcaa
    15961 tgtagctgta aaacaaggta acggaattag cgttactagt agtggtggtg ttgccgttaa
    16021 agttagtgct aataagggac ttagcgttga tagtagtggt gttgcagtta aagttaatac
    16081 tgataaggga attagcgttg atggtaatgg tgttgcagtt aaagttaata ctagtaaagg
    16141 aattagcgtt gataatacag gtgttgcagt tatagctaat gctagtaagg gaattagcgt
    16201 tgatggtagt ggtgttgcag ttatagctaa tactagtaaa ggaattagcg ttgatggtag
    16261 tggtgttgca gttatagcta atactagtaa aggaattagc gttgataata caggtgttgc
    16321 agttatagct aatgctagta agggaattag cgttgatggt agtggtgttg cagttatagc
    16381 taatactagt aaaggaatta gcgttgatgg tagtggtgtt gcagttatag ctaatactag
    16441 taaaggaatt agcgttgata gtagtggtgt tgcagttaaa gttaaagcta atggcggaat
    16501 taaagtagat gctaatggtg ttgcaattga tcctaataat gtactcccca agggagtgat
    16561 tgtaatgttc tctggcagta ctgcaccaac tggttgggcg ttatgtgatg gcaataatgg
    16621 tacaccaaat ttaatcgatc gatttatttt aggtgggaaa gggactgata ttaatggagt
    16681 gagtactaat acagcttcag gtactaaaaa tagtaagtta ttcgatttca gttctgatga
    16741 agctacatta actattgatg gtaaaacact ggggagagca ttatcgttac agcaaatacc
    16801 taatcatgca cactttagtg gaataattat ggatacagag aaagttaatt attatggaag
    16861 taaaaaaatc acaacaaatg tgtggggtgt aacaacagga gataatactt cagtacgata
    16921 tatttataag tcatcaggtg tacttgactc taacaataat gtctccaaca gtaccttagg
    16981 cggaaacagt ctgcagacgc acgatcatga tattaagata acgggcacag gaaaacattc
    17041 tcacaaaaac aaagtaacag tcccttatta tattctggct ttcatcataa agctttaata
    17101 tatatgaaaa attgaaaata taaattatcc attaataata aagaggatat tagcatgact
    17161 tcggagccaa atctgttaaa ccggattaca attactattg aagctaataa tcaacaagta
    17221 gctagaaaag tattgcatgg ctccttgctt aatcaagcta atataaataa attatttaat
    17281 tcatacttta atgaatatga aattaatagg ggtgtttatt tagaaacatt aatcctgaat
    17341 cttggtacga taaatttcca tgattttaat tcattgtttc ctactctcct aaaagctgca
    17401 ttgaataaag aattcagtca atatcagata aacaaccata gggaagaaat gctatttaat
    17461 gagacaatat caaatcaagc tactgataag tcttacatat ttggcgataa caaattaatt
    17521 gatgcagaga atttcattca ctttttatat caaaagcatt ccacattaaa tctagtagaa
    17581 gcaatgggaa ataatggtat tgaaaaatta acaaatcagt taacacaaat agaaaataaa
    17641 tttgcgttat tattggcaaa aagttgtttg tctgaggaag gcttaaaacg actcttggct
    17701 atcaaacaac ccgatttatt aatcgctatc aatcgcagat tatctgaaag aataaataga
    17761 ccacaatatc aggagaagct tgtttcctgc ggacaactga tatttagtgc tctgggatat
    17821 atacaacagt acaatataca ggaaattcct aaaccggatg aaaaagttat tgcacgcata
    17881 acaactgaac ttaataataa tggtttgctt aatacaatac ctattattac actatttcgt
    17941 cagagtggga ttaacgattc atcactaaat gattggctaa agaaaatctg gcaggtgaga
    18001 tcaatttcac agttatgcag aaagtatctt tctgctaagg aataccaata tctgtcagaa
    18061 cattttgttt caaagagcgt cgataaaaat agatatgatg aagagcccgt aaatcagagc
    18121 atattatcaa ggttgaataa taattccatt aaagaaggaa ataatcacag tcaactctgt
    18181 actctcagta gactatattc tgaacccgtt gtattacctg aacaaaccat tctacgtcag
    18241 gttagtaata cagtagatca gagcatatta tcaaggttga ataatgcctc cattaaagaa
    18301 ggaaataacc aaagtcaact tcgcactctc agtagactat attctgagcc cgttgcatta
    18361 cctgaacaaa ccattccacg tcaggttagt aatacaggta tattaattct atggccaatg
    18421 ctacctacac tatttaacca gcttggtcta cttgagaaaa agaaatttat ccatcgtcag
    18481 gcccagttta atgccgttga ttttcttgat tacctgattt ggggaaccga agatgtgaaa
    18541 gtggaacgaa aggttttgaa taatgttcta tgtgggttaa tggctgatga aattactgaa
    18601 ccaatgccta ttgaaccaga aaaacaatgg ataataattc aatggctgga cgctattatc
    18661 tcccaacttt ctggctggaa aaagttaagt cgtaatgacg tccgtcaatt atttctacaa
    18721 cgaccaggag aattactgat caatgaacag gaaattaaaa tcacaataca gcaacaacca
    18781 tttgatgctc tgttaactga ttggccgtgg ccaatgaata tggcttgttt tagctggttg
    18841 agtcaaccat taaccattac gtggttataa ccattgacca caatgactta gtctgagagc
    18901 tcaacgaaca agcgtgacca caatgactta gtctgagagc tcaacgaaca agcgtgacca
    18961 caatgactta gtctgagagc tcaacgaaca agcgtgactg gcgcgaatat ccgcaatatt
    19021 gctttattgt cttcattctt tgcttcagag caggggaatg atgaagtcag taatgaaaat
    19081 attgaaattg cattgaagcg tgaattagct aaagtcggac gattaacatt ttaaaagtta
    19141 tcacaatgaa agtattgaaa tattaaataa atttattacc aaaaagttat cacgatataa
    19201 tttaagagag gttttttatg ttaaacacgc aaactattat tgatgtcaat aaggcaatgg
    19261 atgccatgct gcgcgcatat ctgaatcaag atattgccat tcgttttgat ctacctgaat
    19321 tggatactat gcaatctgat gcgatggtaa gtatctttct ttatgacatt catgaagatt
    19381 tacagcttcg ctcggcagaa tcaagagggt ttgatgttta tgccgggagg ttattgcctg
    19441 gttgggtaaa tattaaatgt aactatctga ttacctattg ggaagcttct aagccagcga
    19501 ctgatgccag cagtccggat agccaacctg ataaccaggc aatacaagtg atgtcacaag
    19561 tattaaatgc cttgattaat aatcgtcaat tggcaggtat tcctggtgct tatactcagg
    19621 ttgtaccgcc taaagagagt ttaaatagcc tggggaattt ctggcaatca ctgggtaatc
    19681 gcccacggct ttctctcaat tattcagtga cagtacctgt tagcctaaac gatggtcagg
    19741 atagcgcgac tccggttacc gcggtttctt ctacagtgga acaaacggca tcgctcagtc
    19801 aagaagtggt tagtcatgct ttacgcgaat tactcattac ggaattagga ggaggagagg
    19861 ataaccggtt ggtactgagt aaagttgaat tatccgcagt gaaagagacg atgactcaag
    19921 acagtccggc tcagatgatt atattgttgt ctgtttcagg cattacacga caggaatatt
    19981 tgaaggaaat tgataatatc tttgatcgtt gggtaaataa tgctgaagtt attaccacta
    20041 ttgatgattg tgggattaga attgaaagta taacgaaaga taatcttgta ggaatttaaa
    20101 tttttttaat taaataaagg aattaatatt gatttgatag agcatgtaat caataacttc
    20161 tatgaaaatg ttgaaaaaca atacacggaa acacttaact tacaattaaa ttgttaaagg
    20221 agatgatgat aagaatggtc agtcaccaga taaaatgatc tctggtcaat tttaggaaag
    20281 ctgaaaaaac ctgaccaaat gcgtcgtaaa ttctatgctt agaaagactc ggtgccagtg
    20341 taatacctaa gatatggttt ttatttccat atctgttcga aaacttagaa ataacaagtt
    20401 caacaataac cagggacttt aaatatcgga tccttgtcgg gaagatgcgt gatctgatcc
    20461 ttcaactcag caaaagttcg atttattcaa caaagccgcc gtcccgtcaa gtcagcgtaa
    20521 tgctctgcca gtgttacaac caattaacca attctgatta gaaaaactca tcgagcatca
    20581 aatgaaactg caatttattc atatcaggat tatcaatacc atatttttga aaaagccgtt
    20641 tctgtaatga aggagaaaac tcaccgaggc agttccatag gatggcaaga tcctggtatc
    20701 ggtctgcgat tccgactcgt ccaacatcaa tacaacctat taatttcccc tcgtcaaaaa
    20761 taaggttatc aagtgagaaa tcaccatgag tgacgactga atccggtgag aatggcaaaa
    20821 gcttatgcat ttctttccag acttgttcaa caggccagcc attacgctcg tcatcaaaat
    20881 cactcgcatc aaccaaaccg ttattcattc gtgattgcgc ctgagcgaga cgaaatacgc
    20941 gatcgctgtt aaaaggacaa ttacaaacag gaatcgaatg caaccggcgc aggaacactg
    21001 ccagcgcatc aacaatattt tcacctgaat caggatattc ttctaatacc tggaatgctg
    21061 ttttcccggg gatcgcagtg gtgagtaacc atgcatcatc aggagtacgg ataaaatgct
    21121 tgatggtcgg aagaggcata aattccgtca gccagtttag tctgaccatc tcatctgtaa
    21181 catcattggc aacgctacct ttgccatgtt tcagaaacaa ctctggcgca tcgggcttcc
    21241 catacaatcg atagattgtc gcacctgatt gcccgacatt atcgcgagcc catttatacc
    21301 catataaatc agcatccatg ttggaattta atcgcggcct cgagcaagac gtttcccgtt
    21361 gaatatggct cataacaccc cttgtattac tgtttatgta agcagacagt tttattgttc
    21421 atgatgatat atttttatct tgtgcaatgt aacatcagag attttgagac acaacgtggc
    21481 tttcgacttc cggcaagcta tacgcgccct agaattgtca attttaatcc tctgtttatc
    21541 ggcagttcgt agagcgcgcc gtgcgtcccg agcgatactg agcgaagcaa gtgcgtcgag
    21601 cagtgcccgc ttgttcctga aatgccagta aagcgctggc tgctgaaccc ccagccggaa
    21661 ctgaccccac aaggccctag cgtttgcaat gcaccaggtc atcattgacc caggcgtgtt
    21721 ccaccaggcc gctgcctcgc aactcttcgc aggcttcgcc gacctgctcg cgccacttct
    21781 tcacgcgggt ggaatccgat ccgcacatga ggcggaaggt ttccagcttg agcgggtacg
    21841 gctcccggtg cgagctgaaa tagtcgaaca tccgtcgggc cgtcggcgac agcttgcggt
    21901 acttctccca tatgaatttc gtgtagtggt cgccagcaaa cagcacgacg atttcctcgt
    21961 cgatcaggac ctggcaacgg gacgttttct tgccacggtc caggacgcgg aagcggtgca
    22021 gcagcgacac cgattccagg tgcccaacgc ggtcggacgt gaagcccatc gccgtcgcct
    22081 gtaggcgcga caggcattcc tcggccttcg tgtaataccg gccattgatc gaccagccca
    22141 ggtcctggca aagctcgtag aacgtgaagg tgatcggctc gccgataggg gtgcgcttcg
    22201 cgtactccaa cacctgctgc cacaccagtt cgtcatcgtc ggcccgcagc tcgacgccgg
    22261 tgtaggtgat cttcacgtcc ttgttgacgt ggaaaatgac cttgttttgc agcgcctcgc
    22321 gcgggatttt cttgttgcgc gtggtgaaca gggcagagcg ggccgtgtcg tttggcatcg
    22381 ctcgcatcgt gtccggccac ggcgcaatat cgaacaagga aagctgcatt tccttgatct
    22441 gctgcttcgt gtgtttcagc aacgcggcct gcttggcctc gctgacctgt tttgccaggt
    22501 cctcgccggc ggtttttcgc ttcttggtcg tcatagttcc tcgcgtgtcg atggtcatcg
    22561 acttcgccaa acctgccgcc tcctgttcga gacgacgcga acgctccacg gcggccgatg
    22621 gcgcgggcag ggcaggggga gccagttgca cgctgtcgcg ctcgatcttg gccgtagctt
    22681 gctggaccat cgagccgacg gactggaagg tttcgcgggg cgcacgcatg acggtgcggc
    22741 ttgcgatggt ttcggcatcc tcggcggaaa accccgcgtc gatcagttct tgcctgtatg
    22801 ccttccggtc aaacgtccga ttcattcacc ctccttgcgg gattgccccg actcacgccg
    22861 gggcaatgtg cccttattcc tgatttgacc cgcctggtgc cttggtgtcc agataatcca
    22921 ccttatcggc aatgaagtcg gtcccgtaga ccgtctggcc gtccttctcg tacttggtat
    22981 tccgaatctt gccctgcacg aataccagct ccgcgaagtc gctcttcttg atggagcgca
    23041 tggggacgtg cttggcaatc acgcgcaccc cccggccgtt ttagcggcta aaaaagtcat
    23101 ggctctgccc tcgggcggac cacgcccatc atgaccttgc caagctcgtc ctgcttctct
    23161 tcgatcttcg ccagcagggc gaggatcgtg gcatcaccga accgcgccgt gcgcgggtcg
    23221 tcggtgagcc agagtttcag caggccgccc aggcggccca ggtcgccatt gatgcgggcc
    23281 agctcgcgga cgtgctcata gtccacgacg cccgtgattt tgtagccctg gccgacggcc
    23341 agcaggtagg cctacaggct catgccggcc gccgccgcct tttcctcaat cgctcttcgt
    23401 tcgtctggaa ggcagtacac cttgataggt gggctgccct tcctggttgg cttggtttca
    23461 tcagccatcc gcttgccctc atctgttacg ccggcggtag
//
