# Supplementary material for: Programmable protein delivery with a bacterial contractile injection system
Source: Nature. 2023 Mar 29;616(7956):357–64. doi: 10.1038/s41586-023-05870-7 (PMC10097599; doi:10.1038/s41586-023-05870-7)
Supplement: Supplementary file 4 — Mass spectrometry analysis of a purified PVC sample. [file 41586_2023_5870_MOESM4_ESM.csv]

					PVC protein		Mock purification
#	Identified Proteins	Accession Number	Alternate ID	Molecular Weight	Total Spectrum Count	Unique Peptides	Total Spectrum Count	Unique Peptides
1	Cluster of Phage tail sheath family protein OS=Photorhabdus asymbiotica subsp. asymbiotica (strain ATCC 43949 / 3105-77) OX=553480 GN=PAU_03352 PE=1 SV=1 (B6VNP3)	B6VNP3 [2]	PAU_03352	39 kDa	617	29	0	0
2	Phage tail sheath family protein OS=Photorhabdus asymbiotica subsp. asymbiotica (strain ATCC 43949 / 3105-77) OX=553480 GN=PAU_03351 PE=1 SV=1	B6VNP2	PAU_03351	49 kDa	570	42	0	0
3	Cluster of Collar domain-containing protein OS=Photorhabdus asymbiotica subsp. asymbiotica (strain ATCC 43949 / 3105-77) OX=553480 GN=PAU_03341 PE=4 SV=1 (B6VNN2)	B6VNN2 [2]	PAU_03341	52 kDa	433	45	0	0
4	Conserved hypothetical phage tail region protein OS=Photorhabdus asymbiotica subsp. asymbiotica (strain ATCC 43949 / 3105-77) OX=553480 GN=PAU_03353 PE=1 SV=1	B6VNP4	PAU_03353	17 kDa	253	15	0	0
5	Virion structural protein OS=Photorhabdus asymbiotica subsp. asymbiotica (strain ATCC 43949 / 3105-77) OX=553480 GN=PAU_03342 PE=1 SV=1	B6VNN3	PAU_03342	108 kDa	279	66	0	0
6	Phage_base_V domain-containing protein OS=Photorhabdus asymbiotica subsp. asymbiotica (strain ATCC 43949 / 3105-77) OX=553480 GN=PAU_03346 PE=1 SV=1	B6VNN7	PAU_03346	60 kDa	229	44	0	0
7	Cluster of Putative Insecticial toxin OS=Photorhabdus asymbiotica subsp. asymbiotica (strain ATCC 43949 / 3105-77) OX=553480 GN=PAU_03337 PE=4 SV=1 (B6VNM8)	B6VNM8 [2]	PAU_03337	37 kDa	154	29	0	0
8	Baseplate_J domain-containing protein OS=Photorhabdus asymbiotica subsp. asymbiotica (strain ATCC 43949 / 3105-77) OX=553480 GN=PAU_03343 PE=1 SV=1	B6VNN4	PAU_03343	83 kDa	139	34	0	0
9	Phage_sheath_1C domain-containing protein OS=Photorhabdus asymbiotica subsp. asymbiotica (strain ATCC 43949 / 3105-77) OX=553480 GN=PAU_03350 PE=1 SV=1	B6VNP1	PAU_03350	47 kDa	149	22	0	0
10	Phage baseplate assembly protein OS=Photorhabdus asymbiotica subsp. asymbiotica (strain ATCC 43949 / 3105-77) OX=553480 GN=PAU_03345 PE=1 SV=1	B6VNN6	PAU_03345	16 kDa	100	13	0	0
11	Phage tail protein OS=Photorhabdus asymbiotica subsp. asymbiotica (strain ATCC 43949 / 3105-77) OX=553480 GN=PAU_03349 PE=1 SV=1	B6VNP0	PAU_03349	17 kDa	76	11	0	0
12	Pvc16_N domain-containing protein OS=Photorhabdus asymbiotica subsp. asymbiotica (strain ATCC 43949 / 3105-77) OX=553480 GN=PAU_03338 PE=1 SV=1	B6VNM9	PAU_03338	32 kDa	62	17	0	0
13	CIS_tube domain-containing protein OS=Photorhabdus asymbiotica subsp. asymbiotica (strain ATCC 43949 / 3105-77) OX=553480 GN=PAU_03347 PE=1 SV=1	B6VNN8	PAU_03347	25 kDa	46	9	0	0
14	Cytotoxic necrotizing factor 1 OS=Photorhabdus asymbiotica subsp. asymbiotica (strain ATCC 43949 / 3105-77) OX=553480 GN=PAU_03332 PE=4 SV=1	B6VNM4	PAU_03332	37 kDa	42	13	0	0
15	FecR domain-containing protein OS=Photorhabdus asymbiotica subsp. asymbiotica (strain ATCC 43949 / 3105-77) OX=553480 GN=PAU_03344 PE=4 SV=1	B6VNN5	PAU_03344	15 kDa	29	9	0	0
16	Integrase OS=Photorhabdus asymbiotica subsp. asymbiotica (strain ATCC 43949 / 3105-77) OX=553480 GN=PAU_03348 PE=4 SV=1	B6VNN9	PAU_03348	7 kDa	0	0	0	0
17	Phage tail protein (Fragment) OS=Photorhabdus asymbiotica subsp. asymbiotica (strain ATCC 43949 / 3105-77) OX=553480 GN=PAU_02112 PE=4 SV=1	C7BJD6	PAU_02112	16 kDa	2	2	0	0
18	TPR_REGION domain-containing protein OS=Photorhabdus asymbiotica subsp. asymbiotica (strain ATCC 43949 / 3105-77) OX=553480 GN=PAU_03340 PE=4 SV=1	B6VNN1	PAU_03340	66 kDa	3	2	0	0
19	Cluster of Aldehyde-alcohol dehydrogenase OS=Escherichia coli (strain K12) OX=83333 GN=adhE PE=1 SV=2 (P0A9Q7)	P0A9Q7 [2]	adhE	96 kDa	31	20	1217	106
20	Cluster of Pyruvate dehydrogenase E1 component OS=Escherichia coli (strain K12) OX=83333 GN=aceE PE=1 SV=2 (P0AFG8)	P0AFG8 [2]	aceE	100 kDa	0	0	371	88
21	Cluster of Dihydrolipoyllysine-residue acetyltransferase component of pyruvate dehydrogenase complex OS=Escherichia coli (strain K12) OX=83333 GN=aceF PE=1 SV=3 (P06959)	P06959 [2]	aceF	66 kDa	15	10	321	62
22	Cluster of Dihydrolipoyl dehydrogenase OS=Escherichia coli (strain K12) OX=83333 GN=lpdA PE=1 SV=2 (P0A9P0)	P0A9P0 [2]	lpdA	51 kDa	7	4	219	43
23	Elongation factor Tu 1 OS=Escherichia coli (strain K12) OX=83333 GN=tufA PE=1 SV=1	P0CE47 (+1)	tufA	43 kDa	0	0	41	19
24	Cluster of D-tagatose-1,6-bisphosphate aldolase subunit GatZ OS=Escherichia coli (strain K12) OX=83333 GN=gatZ PE=1 SV=1 (P0C8J8)	P0C8J8 [3]	gatZ	47 kDa	0	0	0	0
25	Cluster of DNA topoisomerase 1 OS=Escherichia coli (strain K12) OX=83333 GN=topA PE=1 SV=2 (P06612)	P06612 [2]	topA	97 kDa	19	13	0	0
26	Cluster of DNA-directed RNA polymerase subunit beta OS=Escherichia coli (strain K12) OX=83333 GN=rpoB PE=1 SV=1 (P0A8V2)	P0A8V2 [2]	rpoB	151 kDa	3	2	31	21
27	Cluster of Ribonuclease E OS=Escherichia coli (strain K12) OX=83333 GN=rne PE=1 SV=6 (P21513)	P21513 [2]	rne	118 kDa	0	0	16	11
28	Ribosome modulation factor OS=Escherichia coli (strain K12) OX=83333 GN=rmf PE=1 SV=1	P0AFW2	rmf	7 kDa	8	3	0	0
29	50S ribosomal protein L14 OS=Escherichia coli (strain K12) OX=83333 GN=rplN PE=1 SV=1	P0ADY3	rplN	14 kDa	0	0	0	0
30	Cluster of 60 kDa chaperonin OS=Escherichia coli (strain K12) OX=83333 GN=groL PE=1 SV=2 (P0A6F5)	P0A6F5 [2]	groL	57 kDa	0	0	37	21
31	Outer membrane lipoprotein SlyB OS=Escherichia coli (strain K12) OX=83333 GN=slyB PE=2 SV=1	P0A905	slyB	16 kDa	0	0	16	4
32	Major outer membrane lipoprotein Lpp OS=Escherichia coli (strain K12) OX=83333 GN=lpp PE=1 SV=1	P69776	lpp	8 kDa	0	0	16	5
33	30S ribosomal protein S12 OS=Escherichia coli (strain K12) OX=83333 GN=rpsL PE=1 SV=2	P0A7S3	rpsL	14 kDa	5	3	0	0
34	Cluster of Glycerol kinase OS=Escherichia coli (strain K12) OX=83333 GN=glpK PE=1 SV=2 (P0A6F3)	P0A6F3 [2]	glpK	56 kDa	0	0	19	10
35	D-tagatose-1,6-bisphosphate aldolase subunit GatY OS=Escherichia coli (strain K12) OX=83333 GN=gatY PE=1 SV=1	P0C8J6	gatY	31 kDa	0	0	8	6
36	UPF0313 protein YgiQ OS=Escherichia coli (strain K12) OX=83333 GN=ygiQ PE=3 SV=3	Q46861	ygiQ	83 kDa	10	7	0	0
37	Cluster of Iron-sulfur cluster assembly scaffold protein IscU OS=Escherichia coli (strain K12) OX=83333 GN=iscU PE=1 SV=1 (P0ACD4)	P0ACD4 [2]	iscU	14 kDa	8	5	0	0
38	Cluster of Lysine--tRNA ligase, heat inducible OS=Escherichia coli (strain K12) OX=83333 GN=lysU PE=1 SV=2 (P0A8N5)	P0A8N5 [3]	lysU	58 kDa	0	0	7	5
39	Cluster of Outer membrane porin C OS=Escherichia coli (strain K12) OX=83333 GN=ompC PE=1 SV=1 (P06996)	P06996 [5]	ompC	40 kDa	0	0	19	9
40	DNA protection during starvation protein OS=Escherichia coli (strain K12) OX=83333 GN=dps PE=1 SV=2	P0ABT2	dps	19 kDa	0	0	0	0
41	Outer membrane protein A OS=Escherichia coli (strain K12) OX=83333 GN=ompA PE=1 SV=1	P0A910	ompA	37 kDa	0	0	17	9
42	30S ribosomal protein S4 OS=Escherichia coli (strain K12) OX=83333 GN=rpsD PE=1 SV=2	P0A7V8	rpsD	23 kDa	0	0	3	2
43	50S ribosomal protein L2 OS=Escherichia coli (strain K12) OX=83333 GN=rplB PE=1 SV=2	P60422	rplB	30 kDa	0	0	0	0
44	Cluster of 50S ribosomal protein L5 OS=Escherichia coli (strain K12) OX=83333 GN=rplE PE=1 SV=2 (P62399)	P62399 [2]	rplE	20 kDa	0	0	19	10
45	Cluster of Adenylosuccinate synthetase OS=Escherichia coli (strain K12) OX=83333 GN=purA PE=1 SV=2 (P0A7D4)	P0A7D4 [2]	purA	47 kDa	0	0	0	0
46	Cluster of Dihydrolipoyllysine-residue succinyltransferase component of 2-oxoglutarate dehydrogenase complex OS=Escherichia coli (strain K12) OX=83333 GN=sucB PE=1 SV=2 (P0AFG6)	P0AFG6 [2]	sucB	44 kDa	0	0	3	2
47	Cluster of Threonine--tRNA ligase OS=Escherichia coli (strain K12) OX=83333 GN=thrS PE=1 SV=1 (P0A8M3)	P0A8M3 [2]	thrS	74 kDa	0	0	0	0
48	30S ribosomal protein S3 OS=Escherichia coli (strain K12) OX=83333 GN=rpsC PE=1 SV=2	P0A7V3	rpsC	26 kDa	0	0	3	2
49	ATP synthase gamma chain OS=Escherichia coli (strain K12) OX=83333 GN=atpG PE=1 SV=1	P0ABA6	atpG	32 kDa	0	0	3	2
50	ATP synthase subunit b OS=Escherichia coli (strain K12) OX=83333 GN=atpF PE=1 SV=1	P0ABA0	atpF	17 kDa	0	0	19	10
51	Cluster of 50S ribosomal protein L20 OS=Escherichia coli (strain K12) OX=83333 GN=rplT PE=1 SV=2 (P0A7L3)	P0A7L3 [2]	rplT	13 kDa	0	0	4	2
52	Cluster of ATP synthase subunit alpha OS=Escherichia coli (strain K12) OX=83333 GN=atpA PE=1 SV=1 (P0ABB0)	P0ABB0 [2]	atpA	55 kDa	0	0	14	10
53	Cluster of ATP synthase subunit beta OS=Escherichia coli (strain K12) OX=83333 GN=atpD PE=1 SV=2 (P0ABB4)	P0ABB4 [2]	atpD	50 kDa	0	0	21	15
54	Cluster of ATP-dependent zinc metalloprotease FtsH OS=Escherichia coli (strain K12) OX=83333 GN=ftsH PE=1 SV=1 (P0AAI3)	P0AAI3 [2]	ftsH	71 kDa	0	0	4	2
55	Cluster of Bacterioferritin OS=Escherichia coli (strain K12) OX=83333 GN=bfr PE=1 SV=1 (P0ABD3)	P0ABD3 [2]	bfr	18 kDa	0	0	42	13
56	Cluster of DNA-directed RNA polymerase subunit beta' OS=Escherichia coli (strain K12) OX=83333 GN=rpoC PE=1 SV=1 (P0A8T7)	P0A8T7 [2]	rpoC	155 kDa	0	0	7	5
57	Cluster of Lipoyl synthase OS=Escherichia coli (strain K12) OX=83333 GN=lipA PE=1 SV=1 (P60716)	P60716 [2]	lipA	36 kDa	0	0	7	4
58	Cluster of Modulator of FtsH protease HflC OS=Escherichia coli (strain K12) OX=83333 GN=hflC PE=1 SV=1 (P0ABC3)	P0ABC3 [2]	hflC	38 kDa	0	0	5	3
59	Cluster of Modulator of FtsH protease HflK OS=Escherichia coli (strain K12) OX=83333 GN=hflK PE=1 SV=1 (P0ABC7)	P0ABC7 [2]	hflK	46 kDa	0	0	5	5
60	Cluster of NAD(P) transhydrogenase subunit alpha OS=Escherichia coli (strain K12) OX=83333 GN=pntA PE=1 SV=2 (P07001)	P07001 [2]	pntA	55 kDa	0	0	12	7
61	Cluster of Peptidoglycan-associated lipoprotein OS=Escherichia coli (strain K12) OX=83333 GN=pal PE=1 SV=1 (P0A912)	P0A912 [2]	pal	19 kDa	0	0	9	4
62	Cluster of Phosphoenolpyruvate carboxylase OS=Escherichia coli (strain K12) OX=83333 GN=ppc PE=1 SV=1 (P00864)	P00864 [2]	ppc	99 kDa	0	0	4	3
63	Cluster of Respiratory nitrate reductase 1 alpha chain OS=Escherichia coli (strain K12) OX=83333 GN=narG PE=1 SV=4 (P09152)	P09152 [2]	narG	140 kDa	0	0	6	3
64	Cluster of Ribonucleoside-diphosphate reductase 1 subunit alpha OS=Escherichia coli (strain K12) OX=83333 GN=nrdA PE=1 SV=2 (P00452)	P00452 [2]	nrdA	86 kDa	0	0	3	3
65	Cytochrome bd-I ubiquinol oxidase subunit 1 OS=Escherichia coli (strain K12) OX=83333 GN=cydA PE=1 SV=1	P0ABJ9	cydA	58 kDa	0	0	14	7
66	Cytochrome bd-I ubiquinol oxidase subunit 2 OS=Escherichia coli (strain K12) OX=83333 GN=cydB PE=1 SV=1	P0ABK2	cydB	42 kDa	0	0	9	3
67	Cytochrome bo(3) ubiquinol oxidase subunit 2 OS=Escherichia coli (strain K12) OX=83333 GN=cyoA PE=1 SV=1	P0ABJ1	cyoA	35 kDa	0	0	4	2
68	DNA-directed RNA polymerase subunit alpha OS=Escherichia coli (strain K12) OX=83333 GN=rpoA PE=1 SV=1	P0A7Z4	rpoA	37 kDa	0	0	3	3
69	Glutamate/gamma-aminobutyrate antiporter OS=Escherichia coli (strain K12) OX=83333 GN=gadC PE=1 SV=1	P63235	gadC	55 kDa	0	0	6	3
70	Glycogen synthase OS=Escherichia coli (strain K12) OX=83333 GN=glgA PE=1 SV=1	P0A6U8	glgA	53 kDa	0	0	25	12
71	Intermembrane phospholipid transport system binding protein MlaD OS=Escherichia coli (strain K12) OX=83333 GN=mlaD PE=1 SV=1	P64604	mlaD	20 kDa	0	0	2	2
72	Low-affinity inorganic phosphate transporter 1 OS=Escherichia coli (strain K12) OX=83333 GN=pitA PE=1 SV=1	P0AFJ7	pitA	53 kDa	0	0	2	2
73	MltA-interacting protein OS=Escherichia coli (strain K12) OX=83333 GN=mipA PE=1 SV=1	P0A908	mipA	28 kDa	0	0	4	2
74	NAD(P) transhydrogenase subunit beta OS=Escherichia coli (strain K12) OX=83333 GN=pntB PE=1 SV=1	P0AB67	pntB	49 kDa	0	0	13	7
75	NADH-quinone oxidoreductase subunit A OS=Escherichia coli (strain K12) OX=83333 GN=nuoA PE=3 SV=1	P0AFC3	nuoA	16 kDa	0	0	3	2
76	Osmotically-inducible putative lipoprotein OsmE OS=Escherichia coli (strain K12) OX=83333 GN=osmE PE=2 SV=1	P0ADB1	osmE	12 kDa	0	0	8	3
77	Outer membrane protein assembly factor BamC OS=Escherichia coli (strain K12) OX=83333 GN=bamC PE=1 SV=1	P0A903	bamC	37 kDa	0	0	3	2
78	Outer membrane protein X OS=Escherichia coli (strain K12) OX=83333 GN=ompX PE=1 SV=1	P0A917	ompX	19 kDa	0	0	3	2
79	Phage shock protein A OS=Escherichia coli (strain K12) OX=83333 GN=pspA PE=1 SV=2	P0AFM6	pspA	25 kDa	0	0	2	2
80	Proline--tRNA ligase OS=Escherichia coli (strain K12) OX=83333 GN=proS PE=1 SV=4	P16659	proS	64 kDa	0	0	4	2
81	Protein DcrB OS=Escherichia coli (strain K12) OX=83333 GN=dcrB PE=3 SV=1	P0AEE1	dcrB	20 kDa	0	0	4	2
82	Protein ElaB OS=Escherichia coli (strain K12) OX=83333 GN=elaB PE=1 SV=1	P0AEH5	elaB	11 kDa	0	0	13	5
83	PTS system fructose-specific EIIB'BC component OS=Escherichia coli (strain K12) OX=83333 GN=fruA PE=1 SV=1	P20966	fruA	58 kDa	0	0	4	2
84	S-adenosylmethionine synthase OS=Escherichia coli (strain K12) OX=83333 GN=metK PE=1 SV=2	P0A817	metK	42 kDa	0	0	3	3
85	Sec translocon accessory complex subunit YajC OS=Escherichia coli (strain K12) OX=83333 GN=yajC PE=1 SV=1	P0ADZ7	yajC	12 kDa	0	0	4	3
86	Uncharacterized protein YqjD OS=Escherichia coli (strain K12) OX=83333 GN=yqjD PE=1 SV=1	P64581	yqjD	11 kDa	0	0	5	3
					3289	469	2686	600
