# Supplementary material for: Programmable protein delivery with a bacterial contractile injection system
Source: Nature. 2023 Mar 29;616(7956):357–64. doi: 10.1038/s41586-023-05870-7 (PMC10097599; doi:10.1038/s41586-023-05870-7)
Supplement: Supplementary file 5 — Source Data Fig. 1 [file 41586_2023_5870_MOESM5_ESM.xlsx]

## Sheet: Fig. 1f
WT	Δpvc13	Δpvc15
66.0748	1.58123	0
66.5899	6.25	1.687
62.8684	1.49408	3.3393
One-way ANOVA	Mean Diff.	95.00% CI of diff.	Below threshold?	Summary	Adjusted P Value	Mean 1	Mean 2	Mean Diff.	SE of diff.	n1	n2	t	DF
WT vs. Δpvc13	62.07	57.71 to 66.42	Yes	****	<0.0001	65.18	3.108	62.07	1.78	3	3	34.87	6

## Sheet: Fig. 1g
WT	Δpvc13	Δpvc15
16	1.89	0.082
16.6	2.06	0.068
17.7	2.1	0.054
One-way ANOVA	Mean Diff.	95.00% CI of diff.	Below threshold?	Summary	Adjusted P Value	Mean 1	Mean 2	Mean Diff.	SE of diff.	n1	n2	t	DF
WT vs. Δpvc13	14.75	13.75 to 15.75	Yes	****	<0.0001	16.77	2.017	14.75	0.4099	3	3	35.99	6
