# Supplementary material for: Programmable protein delivery with a bacterial contractile injection system
Source: Nature. 2023 Mar 29;616(7956):357–64. doi: 10.1038/s41586-023-05870-7 (PMC10097599; doi:10.1038/s41586-023-05870-7)
Supplement: Supplementary file 6 — Source Data Fig. 2 [file 41586_2023_5870_MOESM6_ESM.xlsx]

## Sheet: Fig. 2a (i)
pvc13 (WT)	pvc13 (Truncated)	pvc13-Ad5 knob	pvc13-Ad5 (DL491-492)	pvc13-E01 DARPin	pvc13-A4 DARPin
7.74595	5.6	86.6432	5.42162	97.1243	0
0	0	80.4757	0	95.1297	3.59459
3.12973	5.6973	81.7946	2.6973	95.3568	0.275676
One-way ANOVA	Mean Diff.	95.00% CI of diff.	Below threshold?	Summary	Adjusted P Value	Mean 1	Mean 2	Mean Diff.	SE of diff.	n1	n2	t	DF
pvc13-Ad5 knob vs. pvc13-Ad5 (DL491-492)	80.26	74.30 to 86.23	Yes	****	<0.0001	82.97	2.706	80.26	2.331	3	3	34.43	12
pvc13-E01 DARPin vs. pvc13-A4 DARPin	94.58	88.61 to 100.5	Yes	****	<0.0001	95.87	1.29	94.58	2.331	3	3	40.57	12

## Sheet: Fig. 2a (ii)
pvc13 (WT)	pvc13 (Truncated)	pvc13-Ad5 knob	pvc13-Ad5 (DL491-492)	pvc13-E01 DARPin	pvc13-A4 DARPin
0.65	0.62	18.03	0.83	52.02	0.44
0.56	0.39	16.21	0.53	47.02	0.38
0.92	0.51	18.79	0.68	49.38	0.43
One-way ANOVA	Mean Diff.	95.00% CI of diff.	Below threshold?	Summary	Adjusted P Value	Mean 1	Mean 2	Mean Diff.	SE of diff.	n1	n2	t	DF
pvc13-Ad5 knob vs. pvc13-Ad5 (DL491-492)	17	14.57 to 19.42	Yes	****	<0.0001	17.68	0.68	17	0.9479	3	3	17.93	12
pvc13-E01 DARPin vs. pvc13-A4 DARPin	49.06	46.63 to 51.48	Yes	****	<0.0001	49.47	0.4167	49.06	0.9479	3	3	51.75	12

## Sheet: Fig. 2b
pGuide	PVC-Cas9	PVC-Cas9 + pGuide	PVC-Cas9(DL491-492) + pGuide
0.242	0.264	13.08	0.326
0.206	0.273	14.92	0.541
0.195	0.115	10.75	0.454
One-way ANOVA	Mean Diff.	95.00% CI of diff.	Below threshold?	Summary	Adjusted P Value	Mean 1	Mean 2	Mean Diff.	SE of diff.	n1	n2	t	DF
PVC-Cas9 + pGuide vs. PVC-Cas9(DL491-492) + pGuide	12.48	10.50 to 14.45	Yes	****	<0.0001	12.92	0.4403	12.48	0.8551	3	3	14.59	8

## Sheet: Fig. 2c
Left	Right	Left+Right	Left (DL491-492) + Right
0.0842	0.1324	14.17	0.2061
0.0581	0.1602	14.23	0.4433
0.0307	0.0319	14.72	0.3632
One-way ANOVA	Mean Diff.	95.00% CI of diff.	Below threshold?	Summary	Adjusted P Value	Mean 1	Mean 2	Mean Diff.	SE of diff.	n1	n2	t	DF
Left+Right vs. Left (DL491-492) + Right	14.04	13.72 to 14.35	Yes	****	<0.0001	14.37	0.3375	14.04	0.1359	3	3	103.3	8

## Sheet: Fig. 2d
A4 DARPin	CD11b DARPin	CD4 DARPin
2.57061	0	47.5351
0	3.84401	47.952
2.22206	0	50.3339
One-way ANOVA	Mean Diff.	95.00% CI of diff.	Below threshold?	Summary	Adjusted P Value	Mean 1	Mean 2	Mean Diff.	SE of diff.	n1	n2	t	DF
CD11b DARPin vs. CD4 DARPin	-47.33	-50.81 to -43.84	Yes	****	<0.0001	1.281	48.61	-47.33	1.426	3	3	33.19	6
