# Supplementary material for: Programmable protein delivery with a bacterial contractile injection system
Source: Nature. 2023 Mar 29;616(7956):357–64. doi: 10.1038/s41586-023-05870-7 (PMC10097599; doi:10.1038/s41586-023-05870-7)
Supplement: Supplementary file 7 — Source Data Fig. 3 [file 41586_2023_5870_MOESM7_ESM.xlsx]

## Sheet: Fig. 3b
No antibody
	No tag	HA	FLAG	EE	MoonTag	SunTag	ALFA
	0.33	0.49	1.29	0.44	0.78	0.36	0.3
	0.39	0.82	1.12	0.55	0.98	0.46	0.42
HA
	No tag	HA	FLAG	EE	MoonTag	SunTag	ALFA
	0.52	15.04	1.45	0.64	1.29	0.5	0.78
	0.66	16.04	1.77	0.87	1.7	0.64	0.93
FLAG
	No tag	HA	FLAG	EE	MoonTag	SunTag	ALFA
	0.27	0.4	10.65	0.38	0.81	0.48	0.47
	0.31	0.52	10.49	0.36	0.64	0.58	0.4
EE
	No tag	HA	FLAG	EE	MoonTag	SunTag	ALFA
	0.44	0.76	1.23	12.66	1.21	0.6	0.74
	0.41	0.68	1.01	10.26	1.11	0.5	0.7
MoonTag
	No tag	HA	FLAG	EE	MoonTag	SunTag	ALFA
	0.88	1.08	1.43	1	17.32	1.01	1.39
	0.72	0.94	0.96	0.55	14.84	0.76	0.99
SunTag
	No tag	HA	FLAG	EE	MoonTag	SunTag	ALFA
	0.25	0.44	0.66	0.33	0.74	5.06	1.98
	0.19	0.3	0.55	0.2	0.43	4	1.49
ALFA
	No tag	HA	FLAG	EE	MoonTag	SunTag	ALFA
	0.27	0.48	0.62	0.34	0.8	0.3	10.55
	0.45	0.67	0.85	0.41	0.93	0.41	8.81

## Sheet: Fig. 3c
Pvc13-E01 DARPin
	A431		A549		Jurkat		3T3
5	88.413	88.728	94.1616	91.9195	2.34145	0	3.80602	3.83531
10	96.3843	96.1271	94.7491	93.4255	1.5814	0	3.51325	5.51453
25	98.7022	98.9095	95.8802	95.5884	0	0	0.154236	2.95429
50	98.8781	98.9565	96.2579	95.6911	0	0.552941	0.746887	3.34665
75	99.0931	99.1389	96.4146	95.5142	1.29944	0	2.19674	2.96867
100	99.1433	99.2216	96.2392	95.6294	0	0	1.31321	2.69089
125	99.2042	99.2808	96.2872	95.8489	0	0	0.242067	0
150	99.2791	99.3252	96.3706	96.0246	4.11082	0	0.805032	2.50492
175	99.3279	99.3651	96.0641	95.5666	0.183884	0	2.27527	4.94929
200	99.4276	99.4719	96.4086	95.3071	0	0	0.559652	5.71945
300	99.5744	99.5869	96.1977	96.1419	3.82478	0	0	0.405235
Pvc13 (Truncated)
	A431		A549		Jurkat		3T3
5	0	0	1.37601	3.72575	0	0	0	0
10	0	2.31408	3.61107	1.91698	0	0.52112	2.61984	2.24014
25	0	5.4437	2.0298	3.84169	1.41623	0	2.75001	0.918892
50	0	1.19782	0.836248	5.57316	0	0	0.0661272	0.420159
75	0	0.525001	3.34499	2.81364	0	2.68186	3.72399	1.75608
100	0	0	4.14323	1.17492	0	0	3.30047	1.1696
125	0	0	6.18823	0	0	0	0	0
150	0	0	0	0	0	0	0.207218	0
175	0	0	0	0	0	0	2.01438	0
200	0	0	0	0	0	0	5.3335	0.429991
300	0	0	0	0	0	1.50405	1.52203	0

## Sheet: Fig. 3d
	3T3			3T3 (+EGFR)
Truncated	1.66284	0	5.74144	0	2.05483	4.31044
E01 DARPin	0.745576	1.42706	2.58153	25.5658	25.3086	17.7501
Two-way ANOVA	Mean Diff.	95.00% CI of diff.	Below threshold?	Summary	Adjusted P Value	Mean 1	Mean 2	Mean Diff.	SE of diff.	N1	N2	t	DF
Truncated	0.3463	-6.199 to 6.892	No	ns	>0.9999	2.468	2.122	0.3463	2.379	3	3	0.1456	8
E01 DARPin	-21.29	-27.84 to -14.74	Yes	****	<0.0001	1.585	22.87	-21.29	2.379	3	3	8.95	8
