# Supplementary material for: Programmable protein delivery with a bacterial contractile injection system
Source: Nature. 2023 Mar 29;616(7956):357–64. doi: 10.1038/s41586-023-05870-7 (PMC10097599; doi:10.1038/s41586-023-05870-7)
Supplement: Supplementary file 8 — Source Data Fig. 4 [file 41586_2023_5870_MOESM8_ESM.xlsx]

## Sheet: Fig. 4b
Replicate 1:
	pvc13 (WT)	pvc13 (Truncated)	pvc13-Ad5 knob	pvc13-Ad5 knob (RGD/PK7)	pvc13-Ad5 knob (RGD/PK7); Δpvc10	pvc13-Anti-mouse MHCII Nb	pvc13-Anti-mouse MHCII Nb; Δpvc10
A549	7.02932	8.44225	69.5514	83.2038	0	0	0
N2a	0	0	90.5966	83.5653	0	0	0
NIH/3T3	2.79122	2.27019	12.8396	97.1716	0	0	1.26535
A20	0	0	0	72.7601	0	94.2895	0
Splenocytes	0	6.68449	0	39.0374	0	69.7861	0
Replicate 2:
	pvc13 (WT)	pvc13 (Truncated)	pvc13-Ad5 knob	pvc13-Ad5 knob (RGD/PK7)	pvc13-Ad5 knob (RGD/PK7); Δpvc10	pvc13-Anti-mouse MHCII Nb	pvc13-Anti-mouse MHCII Nb; Δpvc10
A549	6.11091	5.3338	71.4942	82.1971	0	0	0
N2a	0	5.66761	89.7869	81.5341	0	0	0
NIH/3T3	0	0	0	95.5713	1.71195	0	0
A20	3.61011	0	0	74.3354	0	93.6003	6.13718
Splenocytes	0	0.802139	0	34.7594	0	69.2513	0

## Sheet: Fig. 4d
Neurons			Microglia
RGD/PK7	Δpvc10	control	RGD/PK7	Δpvc10	control
7944	1067	726	1237	1326	1795
5634	989	1079	1287	1109	1315
10969	1064	566	1115	948	1100
Two-way ANOVA	Mean Diff.	95.00% CI of diff.	Below threshold?	Summary	Adjusted P Value	Mean 1	Mean 2	Mean Diff.	SE of diff.	N1	N2	t	DF
Neurons
RGD/PK7 vs. Δpvc10	7142	4622 to 9663	Yes	****	<0.0001	8182	1040	7142	906.7	3	3	7.877	12
RGD/PK7 vs. control injection	7392	4872 to 9912	Yes	****	<0.0001	8182	790.3	7392	906.7	3	3	8.152	12
Δpvc10 vs. control injection	249.7	-2271 to 2770	No	ns	>0.9999	1040	790.3	249.7	906.7	3	3	0.2753	12
Microglia
RGD/PK7 vs. Δpvc10	85.33	-2435 to 2606	No	ns	>0.9999	1213	1128	85.33	906.7	3	3	0.09411	12
RGD/PK7 vs. control injection	-190.3	-2711 to 2330	No	ns	>0.9999	1213	1403	-190.3	906.7	3	3	0.2099	12
Δpvc10 vs. control injection	-275.7	-2796 to 2245	No	ns	>0.9999	1128	1403	-275.7	906.7	3	3	0.304	12

## Sheet: Fig. 4e
T cells
	RGD/PK7			RGD/PK7 Δpvc10			control injection
d+1	0.17	0.036	0.11	0.33	0.33	0.52	0.32	0.35	0.23
d+3	2.42	24.6	9.24	10	7.21	6.91	5.4	19.8	6.08
d+7	1.15	2.65	1.98	2.76	2.34	4.38	3.73	3.55	8.37
Two-way ANOVA	Mean Diff.	95.00% CI of diff.	Below threshold?	Summary	Adjusted P Value	Mean 1	Mean 2	Mean Diff.	SE of diff.	N1	N2	t	DF
Day 1
RGD/PK7 vs. Δpvc10	-0.288	-10.63 to 10.05	No	ns	>0.9999	0.1053	0.3933	-0.288	3.918	3	3	0.07351	18
RGD/PK7 vs. control injection	-0.1947	-10.53 to 10.14	No	ns	>0.9999	0.1053	0.3	-0.1947	3.918	3	3	0.04969	18
Δpvc10 vs. control injection	0.09333	-10.25 to 10.43	No	ns	>0.9999	0.3933	0.3	0.09333	3.918	3	3	0.02382	18
Day 3
RGD/PK7 vs. Δpvc10	4.047	-6.292 to 14.39	No	ns	0.9459	12.09	8.04	4.047	3.918	3	3	1.033	18
RGD/PK7 vs. control injection	1.66	-8.679 to 12.00	No	ns	>0.9999	12.09	10.43	1.66	3.918	3	3	0.4237	18
Δpvc10 vs. control injection	-2.387	-12.73 to 7.952	No	ns	>0.9999	8.04	10.43	-2.387	3.918	3	3	0.6092	18
Day 7
RGD/PK7 vs. Δpvc10	-1.233	-11.57 to 9.106	No	ns	>0.9999	1.927	3.16	-1.233	3.918	3	3	0.3148	18
RGD/PK7 vs. control injection	-3.29	-13.63 to 7.049	No	ns	>0.9999	1.927	5.217	-3.29	3.918	3	3	0.8398	18
Δpvc10 vs. control injection	-2.057	-12.40 to 8.282	No	ns	>0.9999	3.16	5.217	-2.057	3.918	3	3	0.525	18
Granulocytes
	RGD/PK7			RGD/PK7 Δpvc10			control injection
d+1	14.1	14.7	15.8	10.5	26.6	26.7	4.15	3.62	35.4
d+3	14.2	21.3	11.8	14.5	11.9	11.5	14.3	5.36	17.6
d+7	8.73	12.8	7.76	12.7	12.9	14.2	14.4	8.41	6.93
Two-way ANOVA	Mean Diff.	95.00% CI of diff.	Below threshold?	Summary	Adjusted P Value	Mean 1	Mean 2	Mean Diff.	SE of diff.	N1	N2	t	DF
Day 1
RGD/PK7 vs. Δpvc10	-6.4	-22.61 to 9.812	No	ns	0.9338	14.87	21.27	-6.4	6.143	3	3	1.042	18
RGD/PK7 vs. control injection	0.4767	-15.74 to 16.69	No	ns	>0.9999	14.87	14.39	0.4767	6.143	3	3	0.07759	18
Δpvc10 vs. control injection	6.877	-9.336 to 23.09	No	ns	0.833	21.27	14.39	6.877	6.143	3	3	1.119	18
Day 3
RGD/PK7 vs. Δpvc10	3.133	-13.08 to 19.35	No	ns	>0.9999	15.77	12.63	3.133	6.143	3	3	0.5101	18
RGD/PK7 vs. control injection	3.347	-12.87 to 19.56	No	ns	>0.9999	15.77	12.42	3.347	6.143	3	3	0.5448	18
Δpvc10 vs. control injection	0.2133	-16.00 to 16.43	No	ns	>0.9999	12.63	12.42	0.2133	6.143	3	3	0.03473	18
Day 7
RGD/PK7 vs. Δpvc10	-3.503	-19.72 to 12.71	No	ns	>0.9999	9.763	13.27	-3.503	6.143	3	3	0.5703	18
RGD/PK7 vs. control injection	-0.15	-16.36 to 16.06	No	ns	>0.9999	9.763	9.913	-0.15	6.143	3	3	0.02442	18
Δpvc10 vs. control injection	3.353	-12.86 to 19.57	No	ns	>0.9999	13.27	9.913	3.353	6.143	3	3	0.5459	18
