# Supplementary material for: Programmable protein delivery with a bacterial contractile injection system
Source: Nature. 2023 Mar 29;616(7956):357–64. doi: 10.1038/s41586-023-05870-7 (PMC10097599; doi:10.1038/s41586-023-05870-7)
Supplement: Supplementary file 9 — Source Data Extended Data Fig. 1 [file 41586_2023_5870_MOESM9_ESM.xlsx]

## Sheet: Extended Data Fig. 1b 
WT
339
216
219
182
131
168
192
110
118
193
238
120
127
113
206
371
137
121
151
479
131
188
108
223
154
153
110
111
141
133
333
121
138
214
157
118
73
152
211
119
179
120
203
115
119
143
139
186
111
115
130
211
115
185
107
109
136
120
120
156
127
114
110
140
150
153
114
113
313
146
147
115
126
117
152
157
124
118
110
205
114
542
241
126
186
131
299
349
192
162
202
184
116
155
117
250
131
402
194
291
134
195
156
125
241
152
125
159
117
185
110
236
129
144
110
132
211
127
137
125
135
132
226
131
130
128
120
129
255
117
152
113
120
517
229
121
118
102
190
250
121
116
379
120
290
138
117
159
119
124
123
333
102
159
164
152
134
95
112
140
138
128
140
223
115
121
124
122
116
117
124
204
126
132
235
122
499
156
135
112
197
115
134
118
108
262
120
130
202
278
115
124
114
397
199
442
174
252
174
109
144
108
140
126
119
199
173
242
269
120
124
119
238
376
149
120
125
114
111
124
161
147
217
254
142
328
323
116
120
178
140
132
104
571
122
156
169
143
124
127
140
104
126
107
256
137
128
428
386
109
112
125
149
144
137
112
159
124
155
189
233
103
112
127
490
139
226
119
145
128
135
165
547
117
212
186
197
146
191
155
162
275
211
227
730
475
180
149
136
114
136
137
165
234
143
123
145
118
115
121
113
119
224
168
117
214
117
131
174
232
112
124
116
117
158
191
122
124
146
157
113
119
126
165
156
117
203
118
245
312
273
145
361
253
152
144
110
138
118
213
145
136
117
260
142
121
255
136
120
116
121
200
307
128
129
135
195
287
125
118
117
326
130
116
116
130
114
132
187
133
128
125
152
220
277
138
260
117
178
114
150
117
238
109
123
109
114
112
141
133
114
128
121
195
165
248
129
110
123
150
125
113
125
181
406
168
228
209
173
146
239
178
315
141
164
135
264
124
113
202
117
118
124
184
120
104
168
252
567
474
472
426
420
372
187
104
112
126
121
115
120
144
143
256
148
133
292
300
337
137
121
463
110
124
130
125
266
135
111
106
118
126
132
111
223
114
117
125
204
111
120
142
131
256
407
154
115
124
120
126
170
123
108
180
105
179
260
121
114
106
144
114
223
114
176
124
199
149
145
179
117
118
130
220
541
119
120
136
128
231
209
159
116
124
112
113
152
129
120
135
138
167
136
261
364
179
122
100
113
132
112
122
158
139
119
190
145
241
148
196
107
106
309
206
111
116
294
171
112
138
290
312
158
182
226
290
397
173
98
98
128
116
112
111
100
60
421
135
120
127
199
165
133
151
226
310
220
261
118
163
445
398
138
121
117
111
128
111
159
113
112
486
109
425
147
104
109
105
144
166
122
129
135
104
173
97
132
116
117
155
298
266
114
118
108
160
134
103
105
106
147
112
135
136
119
140
122
108
108
281
123
112
133
353
121
91
196
123
207
113
120
112
227
137
110
124
175
181
116
102
185
161
148
115
148
121
109
149
105
125
133
111
131
115
125
122
226
136
127
117
109
435
133
162
115
145
233
142
127
360
104
133
121
103
182
113
182
123
119
152
109
200
242
149
115
134
225
112
152
110
107
113
108
287
168
135
147
104
126
135
107
116
185
180
113
276
146
260
111
339
129
134
117
116
146
124
112
181
111
146
106
107
103
145
118
100
106
183
101
101
106
124
119
124
445
285
237
118
183
138
194
116
235
160
129
158
119
106
150
108
122
123
158
122
104
257
127
121
121
135
110
392
108
131
116
115
110
121
111
111
178
318
354
120
116
116
101
103
121
111
151
213
288
376
138
201
137
58
110
131
390
274
242
105
317
115
103
341
128
113
128
114
111
147
137
139
128
157
144
164
142
111
262
125
109
128
116
140
193
120
115
132
147
129
101
107
102
122
230
146
119
113
449
105
212
101
168
136
141
104
117
104
119
206
118
109
190
145
113
110
119
165
113
210
132
121
111
110
147
175
194
126
84
119
104
113
122
348
111
175
115
108
240
109
177
101
226
115
113
107
108
106
133
101
119
113
240
137
89
614
119
130
147
108
208
115
583
112
144
120
132
214
138
119
131
129
122
151
108
191
290
410
141
200
113
131
125
174
137
131
119
158
140
118
141
140
159
119
188
180
246
114
115
109
157
112
125
131
116
125
118
153
112
102
174
126
185
110
108
140
95
107
109
175
124
309
234
212
128
130
107
284
331
129
104
172
258
153
132
109
116
227
113
98
102
528
172
139
158
112
122
116
299
118
202
224
122
140
116
137
128
124
113
233
108
125
108
119
251
133
241
137
317
185
209
120
137
116
150
125
481
272
181
114
109
316
187
186
113
122
121
145
147
114
116
116
117
130
206
157
233
121
110
108
161
120
143
116
112
163
295
130
116
109
571
366
454
291

## Sheet: Extended Data Fig. 1d
Blank bacteria	pPVC + pPayload/Reg	pPVC only	pPVC + pReg
0.0449	3.664	0.0395	2.5661
0.00595	4.1263	0.0167	2.8294
0.0482	3.1274	0.0154	4.3405

## Sheet: Extended Data Fig. 1g
	pvc1	pvc2	pvc3	pvc4	pvc5	pvc6	pvc7	pvc8	pvc9	pvc10	pvc11	pvc12	pvc13	pvc14	pvc15	pvc16	Pnf	Pdp1	PAU_RS16560	PAU_RS16565	PAU_RS16570	PAU_RS24015
pPVC + pPayload/Reg	4.08272	7.99731	6.7545	7.24308	7.4362	7.60311	6.96702	7.28651	6.39114	6.81487	6.10118	7.53739	9.25054	7.70141	7.41897	5.28239	2.96311	7.63568	5.72045	5.66283	4.82797	4.67828
pPVC only	3.23874	7.09759	5.73261	6.24884	6.13056	6.45209	5.38937	5.71118	5.09781	5.62939	4.90933	6.40866	7.70662	6.49769	6.75233	4.18464	-1.13359	-0.660643	-0.825675	-1.37086	-0.125302	-0.958134
pPVC + pReg	3.04621	6.71527	5.67702	6.11768	6.12521	6.17182	5.66486	5.72913	5.06191	5.65371	4.94639	6.20526	7.23353	6.0094	6.27634	4.00426	-1.338	-0.857812	5.40138	5.26444	5.13849	4.26657
