# Supplementary material for: Programmable protein delivery with a bacterial contractile injection system
Source: Nature. 2023 Mar 29;616(7956):357–64. doi: 10.1038/s41586-023-05870-7 (PMC10097599; doi:10.1038/s41586-023-05870-7)
Supplement: Supplementary file 10 — Source Data Extended Data Fig. 2 [file 41586_2023_5870_MOESM10_ESM.xlsx]

## Sheet: Extended Data Fig. 2a
WT	FLAG-pvc2	FLAG-pvc2 (Δpvc13)	FLAG-pvc2 (Δpvc15)
54.5213	58.5866	2.77356	0.87386
57.7722	61.2822	5.37249	5.65903
57.9306	61.062	6.39891	6.60313
One-way ANOVA	Mean Diff.	95.00% CI of diff.	Below threshold?	Summary	Adjusted P Value	Mean 1	Mean 2	Mean Diff.	SE of diff.	n1	n2	t	DF
WT vs. FLAG-pvc2	-3.569	-8.449 to 1.311	No	ns	0.158	56.74	60.31	-3.569	1.773	3	3	2.012	8
FLAG-pvc2 vs. FLAG-pvc2 (Δpvc13)	55.46	50.58 to 60.34	Yes	****	<0.0001	60.31	4.848	55.46	1.773	3	3	31.27	8
