# Supplementary material for: Programmable protein delivery with a bacterial contractile injection system
Source: Nature. 2023 Mar 29;616(7956):357–64. doi: 10.1038/s41586-023-05870-7 (PMC10097599; doi:10.1038/s41586-023-05870-7)
Supplement: Supplementary file 11 — Source Data Extended Data Fig. 4 [file 41586_2023_5870_MOESM11_ESM.xlsx]

## Sheet: Extended Data Fig. 4a
PVC+Pdp1+Pnf	PVC only	Pdp1 only	Pnf only	Pdp1+Pnf
66.0748	4.63353	14.445	8.17186	7.74415
66.5899	9.08864	21.3645	0.0249	8.42878
62.8684	1.91407	13.9218	3.50454	14.9821
One-way ANOVA	Mean Diff.	95.00% CI of diff.	Below threshold?	Summary	Adjusted P Value	Mean 1	Mean 2	Mean Diff.	SE of diff.	n1	n2	t	DF
PVC+Pdp1+Pnf vs. Pdp1 only	48.6	41.93 to 55.27	Yes	****	<0.0001	65.18	16.58	48.6	2.992	3	3	16.25	10
