# Supplementary material for: Programmable protein delivery with a bacterial contractile injection system
Source: Nature. 2023 Mar 29;616(7956):357–64. doi: 10.1038/s41586-023-05870-7 (PMC10097599; doi:10.1038/s41586-023-05870-7)
Supplement: Supplementary file 12 — Source Data Extended Data Fig. 6 [file 41586_2023_5870_MOESM12_ESM.xlsx]

## Sheet: Extended Data Fig. 6f
Pvc13 (WT)	Ad5 knob	DL491-492	S408E	L485K
0.65	18.03	0.83	0.67	0.65
0.56	16.21	0.53	0.53	0.38
0.92	18.79	0.68	0.57	0.44

## Sheet: Extended Data Fig. 6g
	PVC(pvc13-Ad5)-ZFD_L only		PVC(pvc13-Ad5)-ZFD_L + PVC(pvc13-Ad5)-ZFD_R
	Replicate 1	Replicate 2	Replicate 1	Replicate 2
5000	0.0527	0.128	19.21	17.84
2500	0.157	0.0211	14.35	15.81
1250	0.106	0.0654	15.22	14.26
625	0.162	0.0254	12.07	12.03
312.5	0.0959	0.074	8.08	8.79
156.25	0.104	0.0797	5.23	4.8
78.125	0.0534	0.164	3.47	2.54
39.0625	0.168	0.108	1.69	1.54
19.5312	0.142	0.0217	0.709	0.781
