# Supplementary material for: Programmable protein delivery with a bacterial contractile injection system
Source: Nature. 2023 Mar 29;616(7956):357–64. doi: 10.1038/s41586-023-05870-7 (PMC10097599; doi:10.1038/s41586-023-05870-7)
Supplement: Supplementary file 13 — Source Data Extended Data Fig. 7 [file 41586_2023_5870_MOESM13_ESM.xlsx]

## Sheet: Extended Data Fig. 7c
WT	pvc13 (Truncated)	∆pvc13	∆pvc10	Pdp1_NTD-Cas9
339	180	103	211	194
216	111	102	107	128
219	107	178	139	134
182	102	160	117	73
131	143	111	217	123
168	141	109	148	157
192	127	236	106	154
110	103	301	97	137
118	153	241	188	188
193	103	106	181	109
238	106	142	108	136
120	259	104	120	155
127	113	114	152	180
113	97	115	152	223
206	150	107	106	234
371	221	135	162	340
137	106	186	123	311
121	124	178	145	550
151	102	163	157	412
479	112	102	152	553
131	107	242	96	307
188	135	154	139	253
108	128	131	149	269
223	228	107	125	175
154	247	311	117	133
153	118	442	93	107
110	127	324	94	84
111	122	176	99	246
141	104	476	243	120
133	134	96	129	119
333	107	109	119	121
121	247	146	120	126
138	126	113	93	119
214	148	104	107	121
157	108	252	100	135
118	113	117	110	248
73	140	103	100	114
152	213	121	107	128
211	121	319	124	251
119	128	129	373	112
179	247	165	195	138
120	150	229	377	120
203	104	102	445	116
115	529	133	216	190
119	142	106	213	116
143	105	139	101	99
139	121	98	172	168
186	117	221	149	106
111	179	144	417	125
115	144	237	107	212
130	158	183	80	107
211	181	185	107	110
115	207	628	121	88
185	103	474	141	138
107	109	481	110	116
109	203	112	99	137
136	103	150	99	111
120	143	302	108	149
120	108	203	127	119
156	124	571	106	114
127	161	383	120	127
114	112	133	100	92
110	128	135	115	120
140	329	180	136	290
150	151	407	106	109
153	124	117	160	106
114	193	117	189	140
113	321	107	169	110
313	157	166	122	112
146	126	106	126	125
147	111	112	108	105
115	136	126	109	104
126	108	110	125	137
117	209	303	97	139
152	124	106	112	191
157	125	113	156	129
124	117	156	137	105
118	214	98	106	119
110	123	143	126	108
205	244	118	159	127
114	153	96	101	107
542	105	125	105	147
241	128	300	171	152
126	106	100	141	128
186	105	305	233	143
131	138	111	106	142
299	107	113	176	148
349	102	230	85	108
192	170	301	172	123
162	147	437	144	162
202	148	249	125	128
184	111	133	98	103
116	207	648	81	206
155	303	186	135	155
117	164	121	174	264
250	123	111	192	302
131	251	108	100	264
402	112	111	111	252
194	113	232	125	278
291	123	107	100	110
134	106	198	101	252
195	145	119	109	231
156	139	113	88	149
125	141	189	188	241
241	155	107	105	190
152	107	245	234	125
125	113	202	224	222
159	245	543	298	103
117	123	222	90	203
185	142	189	339	325
110	116	111	189	159
236	109	434	110	175
129	142	312	135	121
144	107	230	121	465
110	112	446	104	265
132	296	118	145	104
211	132	138	105	117
127	143	184	103	294
137	102	130	120	102
125	105	134	125	253
135	176	153	217	135
132	225	143	104	627
226	130	115	213	152
131	133	149	82	139
130	129	148	106	356
128	155	105	149	133
120	191	244	166	147
129	100	122	99	173
255	101	143	142	172
117	111	106	301	170
152	238	167	115	317
113	186	106	165	109
120	191	99	234	106
517	300	313	141	139
229	141	770	154	115
121	340	340	134	112
118	115	133	245	179
102	114	179	168	170
190	100	142	102	180
250	125	106	131	176
121	117	119	140	152
116	187	201	95	324
379	127	141	108	270
120	136	110	63	101
290	112	149	98	478
138	239	109	139	107
117	106	126	116	103
159	101	212	180	195
119	157	428	230	103
124	131	226	109	196
123	195	192	192	107
333	132	98	105	114
102	122	199	202	123
159	110	96	175	138
164	115	175	153	119
152	185	688	85	158
134	115	584	112	116
95	183	145	103	163
112	297	151	134	103
140	185	359	147	161
138	133	189	123	145
128	144	187	133	137
140	337	202	220	141
223	150	142	310	114
115	135	109	259	110
121	231	108	339	118
124	115	283	226	205
122	164	103	132	192
116	105	160	132	172
117	151	281	149	171
124	115	172	103	161
204	103	135	98	137
126	133	149	108	157
132	139	164	170	133
235	131	167	100	104
122	109	456	89	107
499	132	107	78	108
156	110	101	117	228
135	118	203	136	110
112	332	204	139	171
197	103	102	135	162
115	115	128	151	130
134	121	104	111	110
118	106	206	101	100
108	99	123	105	115
262	100	132	94	116
120	108	111	144	98
130	109	104	102	113
202	106	119	104	138
278	119	120	98	193
115	113	171	93	94
124	104	189	96	107
114	128	112	114	182
397	106	332	125	100
199	111	186	93	154
442	107	103	215	144
174	258	155	183	170
252	242	112	99	111
174	112	220	141	114
109	201	149	181	98
144	127	125	109	138
108	97	181	153	104
140	127	216	197	120
126	107	109	139	103
119	218	349	111	326
199	240	214	107	227
173	148	435	178	177
242	120	122	212	187
269	143	128	122	176
120	108	214	193	179
124	167	146	102	221
119	109	110	452	173
238	162	149	292	143
376	119	114	154	625
149	115	133	110	281
120	95	212	100	155
125	535	187	97	120
114	101	102	100	116
111		348	103	563
124		101	100	408
161		113	148	133
147		167	108	141
217		119	112	131
254		334	122	146
142		116	172	116
328		111	120	249
323		194	103	115
116		446	109	239
120		203	115	148
178		326	106	203
140		117	107	135
132		123	120	157
104		165	93	232
571		262	174	293
122		116	97	274
156		101	149	220
169		106	111	145
143		304	115	313
124		132	142	297
127		226	122	161
140		197	122	471
104		154	88	199
126		155	118	380
107		111	99	108
256		430	109	114
137		137	128	142
128		369	103	357
428		125	192	107
386		196	114	109
109		153	144	140
112		106	165	192
125		120	209	370
149		337	203	227
144		147	141	410
137		306	213	457
112		230	106	182
159		234	154	182
124		143	344	259
155		194	128	266
189			140	217
233			156	54
103			305	183
112			217	140
127				148
490				144
139				207
226				184
119				106
145				109
128				269
135				239
165				110
547				103
117				184
212				113
186				344
197				297
146				518
191				132
155				129
162				120
275				104
211				153
227				119
730				138
475				277
180				148
149				99
136				145
114				111
136				134
137				177
165				150
234				112
143				163
123				181
145				182
118				115
115				122
121				138
113				107
119				197
224				297
168				103
117				112
214				187
117				122
131				124
174				108
232				154
112				122
124				125
116				111
117				122
158				120
191				125
122				125
124				123
146				58
157				106
113				131
119				104
126				165
165				107
156				101
117				169
203				95
118				113
245				145
312				90
273				270
145				113
361				115
253				133
152				115
144				194
110				150
138				253
118				104
213				167
145				155
136				104
117				111
260				99
142				118
121				109
255				126
136				120
120				210
116				106
121				110
200				130
307				102
128				124
129				177
135				110
195				160
287				240
125				129
118				180
117				246
326				147
130				221
116				289
116				144
130				382
114				191
132				160
187				117
133				118
128				192
125				225
152				186
220				100
277				108
138				504
260				130
117				168
178				274
114				183
150				514
117				218
238				128
109				202
123				218
109				114
114				171
112				244
141				176
133				258
114				554
128				105
121				221
195				99
165				98
248				164
129				90
110				237
123				144
150				139
125				140
113				126
125				435
181				319
406				209
168				349
228				282
209				535
173				315
146				188
239				397
178				237
315				236
141				298
164				235
135				130
264				210
124				196
113				266
202				104
117				119
118				143
124				123
184				154
120				108
104				132
168				100
252				154
567				115
474				144
472				155
426				142
420				111
372				160
187				118
104				241
112				328
126				131
121				105
115				177
120				122
144				101
143				137
256				232
148				114
133				191
292				132
300				110
337				103
137				104
121				103
463				144
110				104
124				120
130				102
125				136
266				147
135				140
111				117
106				118
118				174
126				111
132				131
111				138
223				115
114				150
117				278
125				146
204				176
111				207
120				245
142				197
131				117
256				117
407				147
154				188
115				106
124				152
120				107
126				118
170				113
123				143
108				105
180				151
105				179
179				158
260				167
121				111
114				102
106				254
144				355
114				238
223				548
114				117
176				464
124				121
199				157
149				89
145				299
179				151
117				567
118				198
130				102
220				216
541				112
119				293
120				194
136				457
128				340
231				272
209				239
159				143
116				194
124				192
112				240
113				285
152				286
129				188
120				138
135				139
138				103
167				261
136				99
261				567
364				251
179				467
122				257
100				117
113				108
132				125
112				205
122				136
158				107
139				91
119				119
190				295
145				159
241				475
148				325
196				351
107				147
106				90
309				301
206				132
111				221
116				165
294				269
171				113
112				132
138				118
290				149
312				109
158				125
182				112
226				106
290				136
397				106
173				106
98				100
98				170
128				124
116				108
112				108
111				128
100				227
60				193
421				128
135				103
120				149
127				129
199				111
165				234
133				155
151				203
226				265
310				165
220				186
261				128
118				117
163				167
445				108
398				135
138				130
121				125
117				122
111				113
128				98
111				116
159				175
113				187
112				187
486				122
109				146
425				260
147				158
104				99
109				109
105				103
144				130
166				192
122				97
129				106
135				130
104				151
173				109
97				109
132				182
116				162
117				128
155				133
298				134
266				113
114				105
118				108
108				97
160				150
134				110
103				122
105				212
106				199
147				215
112				135
135				116
136				160
119				174
140				135
122				143
108				155
108				332
281				120
123				140
112				188
133				101
353				127
121				109
91				105
196				71
123				134
207				211
113				208
120				108
112				129
227				66
137				162
110				116
124				147
175				199
181				336
116				99
102				114
185				141
161				148
148				100
115				124
148				136
121				246
109				486
149				110
105				316
125				290
133				215
111				126
131				149
115				503
125				195
122				151
226				208
136				113
127				273
117				233
109				436
435				311
133				230
162				240
115				318
145				411
233				109
142				142
127				156
360				157
104				165
133				107
121				106
103				152
182				143
113				146
182				290
123				345
119				146
152				166
109				123
200				136
242				381
149				115
115				157
134				100
225				113
112				129
152				105
110				120
107				87
113				210
108				103
287				196
168				174
135				112
147				112
104				178
126				119
135				178
107				130
116				93
185				124
180				131
113				174
276				133
146				108
260				142
111				455
339				140
129				174
134				110
117				101
116				126
146				259
124				146
112				249
181				112
111				171
146				130
106				130
107				107
103				112
145				170
118				118
100				112
106				120
183				121
101				106
101				111
106				177
124				110
119				110
124				159
445				141
285				128
237				161
118				111
183				244
138				115
194				263
116				148
235				127
160				123
129				444
158				129
119				128
106				106
150				99
108				149
122				81
123				164
158				136
122				122
104				89
257				159
127				117
121				77
121				150
135				108
110				148
392				186
108				101
131				132
116				105
115				277
110				183
121				121
111				149
111				106
178				383
318				203
354				113
120				294
116				344
116				683
101				171
103				121
121				91
111				142
151				113
213				434
288				372
376				207
138				167
201				131
137				233
58				244
110				234
131				208
390				110
274				357
242				158
105				105
317				154
115				209
103				130
341				169
128				161
113				183
128				130
114				170
111				265
147				272
137				155
139				231
128				206
157				174
144				120
164				118
142				129
111				132
262				709
125				159
109				286
128				112
116				300
140				153
193				119
120				179
115				113
132				100
147				107
129				213
101				101
107				363
102				213
122				125
230				158
146				168
119				106
113				96
449				110
105				120
212				137
101				223
168				133
136				127
141				132
104				133
117				138
104				382
119				129
206				152
118				125
109				108
190				141
145				217
113				163
110				103
119				222
165				280
113				188
210				138
132				115
121				194
111				253
110				174
147				119
175				259
194				152
126				121
84				139
119				109
104				173
113				121
122				214
348				114
111				144
175				101
115				97
108				211
240				249
109				111
177				151
101				104
226				149
115				88
113				150
107				150
108				114
106				173
133				151
101				118
119				106
113				238
240				189
137				229
89				107
614				142
119				149
130				136
147				114
108				107
208				159
115				145
583				260
112				167
144				128
120				255
132				99
214				174
138				105
119				145
131				105
129				442
122				362
151				106
108				413
191				186
290				182
410				268
141				153
200				150
113				82
131				663
125				121
174				1227
137				473
131				121
119				155
158				145
140				122
118				124
141				110
140				133
159				127
119				176
188				104
180				102
246				194
114				126
115				148
109				153
157				113
112				147
125				185
131				153
116				233
125				89
118				121
153				151
112				105
102				121
174				90
126				97
185				102
110				149
108				273
140				239
95				128
107				233
109				152
175				103
124				113
309
234
212
128
130
107
284
331
129
104
172
258
153
132
109
116
227
113
98
102
528
172
139
158
112
122
116
299
118
202
224
122
140
116
137
128
124
113
233
108
125
108
119
251
133
241
137
317
185
209
120
137
116
150
125
481
272
181
114
109
316
187
186
113
122
121
145
147
114
116
116
117
130
206
157
233
121
110
108
161
120
143
116
112
163
295
130
116
109
571
366
454
291

## Sheet: Extended Data Fig. 7e
WT	pvc13 (Truncated)	Δpvc13	ΔPdp1/ΔPnf	Δpvc10
56.4583	56.8286	52.8207	4.55239	10.6513
52.2109	51.492	50.3812	5.83751	11.5661
46.4823	51.0564	52.6465	10.6731	2.76628
One-way ANOVA	Mean Diff.	95.00% CI of diff.	Below threshold?	Summary	Adjusted P Value	Mean 1	Mean 2	Mean Diff.	SE of diff.	n1	n2	t	DF
WT vs. Δpvc13	-0.2323	-8.340 to 7.875	No	ns	>0.9999	51.72	51.95	-0.2323	3.078	3	3	0.07548	10
WT vs. Δpvc10	43.39	35.28 to 51.50	Yes	****	<0.0001	51.72	8.328	43.39	3.078	3	3	14.1	10
