# Supplementary material for: Programmable protein delivery with a bacterial contractile injection system
Source: Nature. 2023 Mar 29;616(7956):357–64. doi: 10.1038/s41586-023-05870-7 (PMC10097599; doi:10.1038/s41586-023-05870-7)
Supplement: Supplementary file 14 — Source Data Extended Data Fig. 8 [file 41586_2023_5870_MOESM14_ESM.xlsx]

## Sheet: Extended Data Fig. 8b
	Neurons			Glia
1	853	1165	992	613	700	1277
3	2352	771	2034	1250	1207	1026
7	7944	5634	10969	825	1210	745
Two-way ANOVA	Mean Diff.	95.00% CI of diff.	Below threshold?	Summary	Adjusted P Value	Mean 1	Mean 2	Mean Diff.	SE of diff.	N1	N2	t	DF
Neurons
Day 1 vs. Day 3	-715.7	-3351 to 1919	No	ns	>0.9999	1003	1719	-715.7	948	3	3	0.7549	12
Day 1 vs. Day 7	-7179	-9814 to -4544	Yes	****	<0.0001	1003	8182	-7179	948	3	3	7.573	12
Day 3 vs. Day 7	-6463	-9098 to -3828	Yes	****	<0.0001	1719	8182	-6463	948	3	3	6.818	12
Glia
Day 1 vs. Day 3	-297.7	-2933 to 2337	No	ns	>0.9999	863.3	1161	-297.7	948	3	3	0.314	12
Day 1 vs. Day 7	-63.33	-2698 to 2572	No	ns	>0.9999	863.3	926.7	-63.33	948	3	3	0.06681	12
Day 3 vs. Day 7	234.3	-2401 to 2869	No	ns	>0.9999	1161	926.7	234.3	948	3	3	0.2472	12

## Sheet: Extended Data Fig. 8c
WT	RGD/PK7	RGD/PK7 Δpvc10
7.35586	97.2167	32.8032
0	97.4155	30.0199
22.8628	97.4155	33.5984
10.1392	96.2227	49.1054
One-way ANOVA	Mean Diff.	95.00% CI of diff.	Below threshold?	Summary	Adjusted P Value	Mean 1	Mean 2	Mean Diff.	SE of diff.	n1	n2	t	DF
RGD/PK7 Δpvc10 vs. RGD/PK7	-60.69	-72.56 to -48.81	Yes	****	<0.0001	36.38	97.07	-60.69	5.251	4	4	11.56	9

## Sheet: Extended Data Fig. 8e
IL-1β
	RGD/PK7			RGD/PK7 Δpvc10			control injection
1	26.9511	29.131	29.9237	20.0152	23.1859	23.1859	28.3383	20.8078	20.4115
3	18.628	19.0243	19.0243	14.6646	20.8078	14.4664	14.6646	12.2865	18.0335
7	17.0426	22.7895	32.4999	16.0518	21.6005	20.0152	15.2591	15.4573	15.8536
Two-way ANOVA	Mean Diff.	95.00% CI of diff.	Below threshold?	Summary	Adjusted P Value	Mean 1	Mean 2	Mean Diff.	SE of diff.	N1	N2	t	DF
Day 1
RGD/PK7 vs. Δpvc10	6.54	0.9746 to 12.10	Yes	*	0.0292	28.67	22.13	6.54	1.381	3	3	4.736	3.886
RGD/PK7 vs. control injection	5.483	-10.51 to 21.48	No	ns	0.4722	28.67	23.19	5.483	2.728	3	3	2.01	2.468
Δpvc10 vs. control injection	-1.057	-16.21 to 14.10	No	ns	>0.9999	22.13	23.19	-1.057	2.787	3	3	0.3792	2.653
Day 3
RGD/PK7 vs. Δpvc10	2.246	-13.52 to 18.02	No	ns	>0.9999	18.89	16.65	2.246	2.086	3	3	1.077	2.016
RGD/PK7 vs. control injection	3.897	-8.668 to 16.46	No	ns	0.4306	18.89	14.99	3.897	1.672	3	3	2.33	2.025
Δpvc10 vs. control injection	1.651	-9.213 to 12.52	No	ns	>0.9999	16.65	14.99	1.651	2.667	3	3	0.6192	3.818
Day 7
RGD/PK7 vs. Δpvc10	4.888	-22.59 to 32.37	No	ns	>0.9999	24.11	19.22	4.888	4.803	3	3	1.018	2.526
RGD/PK7 vs. control injection	8.587	-25.79 to 42.97	No	ns	0.5913	24.11	15.52	8.587	4.514	3	3	1.902	2.006
Δpvc10 vs. control injection	3.699	-8.598 to 16.00	No	ns	0.4584	19.22	15.52	3.699	1.659	3	3	2.229	2.045
IL-6
	RGD/PK7			RGD/PK7 Δpvc10			control injection
1	7.22874	5.59873	5.17351	5.17351	5.24438	4.9609	5.03177	5.45699	4.89003
3	6.16569	4.2522	4.46481	4.2522	4.03959	4.03959	3.89785	3.68524	3.75611
7	6.02395	4.32307	4.03959	4.39394	4.18133	4.11046	4.11046	3.96872	3.96872
Two-way ANOVA	Mean Diff.	95.00% CI of diff.	Below threshold?	Summary	Adjusted P Value	Mean 1	Mean 2	Mean Diff.	SE of diff.	N1	N2	t	DF
Day 1
RGD/PK7 vs. Δpvc10	0.8741	-3.720 to 5.468	No	ns	0.8904	6	5.126	0.8741	0.6321	3	3	1.383	2.074
RGD/PK7 vs. control injection	0.8741	-3.267 to 5.015	No	ns	0.8871	6	5.126	0.8741	0.6491	3	3	1.347	2.294
Δpvc10 vs. control injection	0	-0.9409 to 0.9409	No	ns	>0.9999	5.126	5.126	0	0.1905	3	3	0	2.941
Day 3
RGD/PK7 vs. Δpvc10	0.8504	-3.637 to 5.338	No	ns	0.884	4.961	4.11	0.8504	0.6096	3	3	1.395	2.055
RGD/PK7 vs. control injection	1.181	-3.337 to 5.699	No	ns	0.5676	4.961	3.78	1.181	0.6087	3	3	1.94	2.043
Δpvc10 vs. control injection	0.3307	-0.04699 to 0.7084	No	ns	0.0766	4.11	3.78	0.3307	0.09449	3	3	3.5	3.938
Day 7
RGD/PK7 vs. Δpvc10	0.567	-3.973 to 5.107	No	ns	>0.9999	4.796	4.229	0.567	0.6255	3	3	0.9065	2.076
RGD/PK7 vs. control injection	0.7796	-3.896 to 5.455	No	ns	>0.9999	4.796	4.016	0.7796	0.6214	3	3	1.254	2.023
Δpvc10 vs. control injection	0.2126	-0.2448 to 0.6700	No	ns	0.3404	4.229	4.016	0.2126	0.0974	3	3	2.183	3.124
IFN-γ
	RGD/PK7			RGD/PK7 Δpvc10			control injection
1	5.51532	5.22504	5.51532	5.66046	5.0799	5.0799	5.15247	5.00733	4.78962
3	5.0799	4.86219	4.71705	4.64448	4.64448	4.78962	4.49934	4.71705	4.13649
7	5.44275	5.95074	6.5313	5.00733	5.29761	9.94209	4.86219	4.57191	4.49934
Two-way ANOVA	Mean Diff.	95.00% CI of diff.	Below threshold?	Summary	Adjusted P Value	Mean 1	Mean 2	Mean Diff.	SE of diff.	N1	N2	t	DF
Day 1
RGD/PK7 vs. Δpvc10	0.1451	-0.9237 to 1.214	No	ns	>0.9999	5.419	5.273	0.1451	0.2164	3	3	0.6708	2.941
RGD/PK7 vs. control injection	0.4354	-0.1339 to 1.005	No	ns	0.116	5.419	4.983	0.4354	0.1431	3	3	3.043	3.971
Δpvc10 vs. control injection	0.2903	-0.7536 to 1.334	No	ns	0.8307	5.273	4.983	0.2903	0.2204	3	3	1.317	3.091
Day 3
RGD/PK7 vs. Δpvc10	0.1935	-0.4043 to 0.7913	No	ns	0.6004	4.886	4.693	0.1935	0.116	3	3	1.668	2.806
RGD/PK7 vs. control injection	0.4354	-0.4527 to 1.324	No	ns	0.323	4.886	4.451	0.4354	0.1995	3	3	2.183	3.348
Δpvc10 vs. control injection	0.2419	-0.8642 to 1.348	No	ns	0.8611	4.693	4.451	0.2419	0.1761	3	3	1.374	2.324
Day 7
RGD/PK7 vs. Δpvc10	-0.7741	-12.02 to 10.48	No	ns	>0.9999	5.975	6.749	-0.7741	1.629	3	3	0.4751	2.155
RGD/PK7 vs. control injection	1.33	-0.6070 to 3.268	No	ns	0.1186	5.975	4.644	1.33	0.3334	3	3	3.99	2.489
Δpvc10 vs. control injection	2.105	-9.986 to 14.20	No	ns	0.9555	6.749	4.644	2.105	1.603	3	3	1.313	2.019
TNFα
	RGD/PK7			RGD/PK7 Δpvc10			control injection
1	6.69709	6.47007	6.47007	6.69709	6.58358	6.35656	6.69709	6.8106	6.92411
3	6.12954	6.24305	5.6755	5.90252	5.90252	5.56199	6.8106	6.01603	5.78901
7	5.56199	5.90252	5.78901	5.78901	5.78901	5.90252	5.90252	6.01603	5.90252
Two-way ANOVA	Mean Diff.	95.00% CI of diff.	Below threshold?	Summary	Adjusted P Value	Mean 1	Mean 2	Mean Diff.	SE of diff.	N1	N2	t	DF
Day 1
RGD/PK7 vs. Δpvc10	0	-0.5194 to 0.5194	No	ns	>0.9999	6.546	6.546	0	0.1255	3	3	0	3.723
RGD/PK7 vs. control injection	-0.2649	-0.6661 to 0.1364	No	ns	0.1753	6.546	6.811	-0.2649	0.1001	3	3	2.646	3.92
Δpvc10 vs. control injection	-0.2649	-0.7864 to 0.2567	No	ns	0.3062	6.546	6.811	-0.2649	0.1197	3	3	2.214	3.448
Day 3
RGD/PK7 vs. Δpvc10	0.227	-0.6763 to 1.130	No	ns	>0.9999	6.016	5.789	0.227	0.2072	3	3	1.095	3.448
RGD/PK7 vs. control injection	-0.1892	-1.849 to 1.470	No	ns	>0.9999	6.016	6.205	-0.1892	0.3549	3	3	0.533	3.142
Δpvc10 vs. control injection	-0.4162	-2.302 to 1.469	No	ns	0.9327	5.789	6.205	-0.4162	0.3299	3	3	1.262	2.528
Day 7
RGD/PK7 vs. Δpvc10	-0.07567	-0.6793 to 0.5280	No	ns	>0.9999	5.751	5.827	-0.07567	0.107	3	3	0.7071	2.56
RGD/PK7 vs. control injection	-0.1892	-0.7928 to 0.4145	No	ns	0.5724	5.751	5.94	-0.1892	0.107	3	3	1.768	2.56
Δpvc10 vs. control injection	-0.1135	-0.3254 to 0.09843	No	ns	0.3036	5.827	5.94	-0.1135	0.05351	3	3	2.121	4

## Sheet: Extended Data Fig. 8f
	RGD/PK7			RGD/PK7 Δpvc10			control injection
Day 0	17.6	19.4	20.2	18.9	19.9	16.7	18.5	20.6	20.3
Day 3	17.6	19.2	20	18.9	19	16.5	18	20.2	20
Day 7	17.7	18.8	19.5	18.4	20	16.6	17.6	19.4	20.1
Day 14	17.8	17.9	18.5	17.3	17.3	16.6	17.1	17.8	17.5

## Sheet: Extended Data Fig. 8g
PBS	RGD/PK7	RGD/PK7; Δpvc10
0	0	7.98122
13.615	15.493	23.9437
7.277	0	0
One-way ANOVA	Mean Diff.	95.00% CI of diff.	Below threshold?	Summary	Adjusted P Value	Mean 1	Mean 2	Mean Diff.	SE of diff.	n1	n2	t	DF
PBS vs. RGD/PK7; Δpvc10	-3.678	-26.89 to 19.53	No	ns	>0.9999	6.964	10.64	-3.678	7.818	3	3	0.4704	6
PBS vs. RGD/PK7	1.8	-21.41 to 25.01	No	ns	>0.9999	6.964	5.164	1.8	7.818	3	3	0.2302	6
